# Supplementary material for: Storing quantum coherence in a quantum dot nuclear spin ensemble for over 100 milliseconds
Source: Nat Commun. 2025 Dec 4;17:239. doi: 10.1038/s41467-025-66948-6 (PMC12783769; doi:10.1038/s41467-025-66948-6)
Supplement: Supplementary file 3 — Source Data [file 41467_2025_66948_MOESM3_ESM.zip]

Archive with 30 entries (30 files):
- Fig1.tsv
- Fig1.xls
- Fig2a.tsv
- Fig2a.xls
- Fig2b.tsv
- Fig2b.xls
- Fig3a.tsv
- Fig3a.xls
- Fig3b.tsv
- Fig3b.xls
- Fig3c.tsv
- Fig3c.xls
- Fig3d.tsv
- Fig3d.xls
- Fig3e.xls
- Fig3e_FirstPrinciple_CT.tsv
- Fig3e_FirstPrinciple_ST.tsv
- Fig3e_Measured_CT.tsv
- Fig3e_Measured_ST.tsv
- Fig3e_NumericalModel_CT.tsv
- Fig3e_NumericalModel_ST.tsv
- Fig4a.xls
- Fig4a_phi=-0.25pi.tsv
- Fig4a_phi=0.25pi.tsv
- Fig4a_phi=0.5pi.tsv
- Fig4a_phi=0.tsv
- Fig4a_theta=0.tsv
- Fig5.xls
- Fig5_4xCHASE-40.tsv
- Fig5_FID.tsv
