# Supplementary material for: Storing quantum coherence in a quantum dot nuclear spin ensemble for over 100 milliseconds
Source: Nat Commun. 2025 Dec 4;17:239. doi: 10.1038/s41467-025-66948-6 (PMC12783769; doi:10.1038/s41467-025-66948-6)
Supplement: Supplementary file 3 — Source Data [file 41467_2025_66948_MOESM3_ESM.zip › Fig1.xls]

## Sheet: Sheet1
Radio frequency offset (kHz)	NMR signal (ueV)
-267.324	-0.13948
-265.355	1.2432
-263.312	0.21994
-261.345	1.28401
-259.336	2.60949
-257.322	2.47283
-255.334	3.95662
-253.343	2.92395
-251.326	2.75472
-249.353	1.3876
-249.31	1.38518
-247.314	0.93928
-245.348	-1.38679
-243.339	1.01341
-241.319	-0.10958
-239.331	0.32413
-237.341	-0.18704
-235.329	1.45885
-233.351	0.30967
-231.317	0.42724
-15	1.63065
-14.999	1.63195
-14.998	1.63325
-14.997	1.63454
-14.996	1.63582
-14.995	1.6371
-14.994	1.63836
-14.993	1.63962
-14.992	1.64087
-14.991	1.64211
-14.99	1.64334
-14.989	1.64457
-14.988	1.64578
-14.987	1.64699
-14.986	1.64818
-14.985	1.64937
-14.984	1.65055
-14.983	1.65173
-14.982	1.65289
-14.981	1.65404
-14.98	1.65519
-14.979	1.65633
-14.978	1.65745
-14.977	1.65857
-14.976	1.65968
-14.975	1.66079
-14.974	1.66188
-14.973	1.66296
-14.972	1.66404
-14.971	1.66511
-14.97	1.66617
-14.969	1.66721
-14.968	1.66825
-14.967	1.66929
-14.966	1.67031
-14.965	1.67132
-14.964	1.67233
-14.963	1.67332
-14.962	1.67431
-14.961	1.67529
-14.96	1.67626
-14.959	1.67722
-14.958	1.67817
-14.957	1.67911
-14.956	1.68005
-14.955	1.68097
-14.954	1.68189
-14.953	1.6828
-14.952	1.68369
-14.951	1.68458
-14.95	1.68547
-14.949	1.68634
-14.948	1.6872
-14.947	1.68805
-14.946	1.6889
-14.945	1.68974
-14.944	1.69056
-14.943	1.69138
-14.942	1.69219
-14.941	1.69299
-14.94	1.69379
-14.939	1.69457
-14.938	1.69535
-14.937	1.69611
-14.936	1.69687
-14.935	1.69762
-14.934	1.69836
-14.933	1.69909
-14.932	1.69982
-14.931	1.70053
-14.93	1.70124
-14.929	1.70194
-14.928	1.70262
-14.927	1.70331
-14.926	1.70398
-14.925	1.70464
-14.924	1.7053
-14.923	1.70594
-14.922	1.70658
-14.921	1.70721
-14.92	1.70784
-14.919	1.70845
-14.918	1.70906
-14.917	1.70965
-14.916	1.71024
-14.915	1.71083
-14.914	1.7114
-14.913	1.71196
-14.912	1.71252
-14.911	1.71307
-14.91	1.71361
-14.909	1.71415
-14.908	1.71467
-14.907	1.71519
-14.906	1.7157
-14.905	1.7162
-14.904	1.7167
-14.903	1.71719
-14.902	1.71767
-14.901	1.71814
-14.9	1.71861
-14.899	1.71906
-14.898	1.71952
-14.897	1.71996
-14.896	1.72039
-14.895	1.72082
-14.894	1.72125
-14.893	1.72166
-14.892	1.72207
-14.891	1.72247
-14.89	1.72286
-14.889	1.72325
-14.888	1.72363
-14.887	1.72401
-14.886	1.72437
-14.885	1.72474
-14.884	1.72509
-14.883	1.72544
-14.882	1.72578
-14.881	1.72612
-14.88	1.72645
-14.879	1.72677
-14.878	1.72709
-14.877	1.7274
-14.876	1.7277
-14.875	1.728
-14.874	1.7283
-14.873	1.72858
-14.872	1.72887
-14.871	1.72914
-14.87	1.72942
-14.869	1.72968
-14.868	1.72994
-14.867	1.7302
-14.866	1.73045
-14.865	1.73069
-14.864	1.73093
-14.863	1.73117
-14.862	1.7314
-14.861	1.73163
-14.86	1.73185
-14.859	1.73207
-14.858	1.73228
-14.857	1.73249
-14.856	1.73269
-14.855	1.73289
-14.854	1.73309
-14.853	1.73328
-14.852	1.73347
-14.851	1.73365
-14.85	1.73383
-14.849	1.73401
-14.848	1.73418
-14.847	1.73435
-14.846	1.73451
-14.845	1.73468
-14.844	1.73484
-14.843	1.73499
-14.842	1.73515
-14.841	1.7353
-14.84	1.73545
-14.839	1.73559
-14.838	1.73574
-14.837	1.73588
-14.836	1.73601
-14.835	1.73615
-14.834	1.73628
-14.833	1.73641
-14.832	1.73654
-14.831	1.73667
-14.83	1.7368
-14.829	1.73692
-14.828	1.73705
-14.827	1.73717
-14.826	1.73729
-14.825	1.73741
-14.824	1.73752
-14.823	1.73764
-14.822	1.73776
-14.821	1.73787
-14.82	1.73798
-14.819	1.7381
-14.818	1.73821
-14.817	1.73832
-14.816	1.73844
-14.815	1.73855
-14.814	1.73866
-14.813	1.73877
-14.812	1.73889
-14.811	1.739
-14.81	1.73911
-14.809	1.73922
-14.808	1.73934
-14.807	1.73945
-14.806	1.73957
-14.805	1.73968
-14.804	1.7398
-14.803	1.73992
-14.802	1.74004
-14.801	1.74016
-14.8	1.74028
-14.799	1.74041
-14.798	1.74053
-14.797	1.74066
-14.796	1.74079
-14.795	1.74092
-14.794	1.74105
-14.793	1.74119
-14.792	1.74133
-14.791	1.74147
-14.79	1.74161
-14.789	1.74175
-14.788	1.7419
-14.787	1.74205
-14.786	1.7422
-14.785	1.74236
-14.784	1.74252
-14.783	1.74268
-14.782	1.74285
-14.781	1.74302
-14.78	1.74319
-14.779	1.74336
-14.778	1.74354
-14.777	1.74373
-14.776	1.74392
-14.775	1.74411
-14.774	1.7443
-14.773	1.7445
-14.772	1.74471
-14.771	1.74491
-14.77	1.74513
-14.769	1.74534
-14.768	1.74556
-14.767	1.74579
-14.766	1.74602
-14.765	1.74626
-14.764	1.7465
-14.763	1.74674
-14.762	1.74699
-14.761	1.74725
-14.76	1.74751
-14.759	1.74778
-14.758	1.74805
-14.757	1.74833
-14.756	1.74861
-14.755	1.7489
-14.754	1.74919
-14.753	1.74949
-14.752	1.7498
-14.751	1.75011
-14.75	1.75043
-14.749	1.75075
-14.748	1.75108
-14.747	1.75142
-14.746	1.75176
-14.745	1.75211
-14.744	1.75247
-14.743	1.75283
-14.742	1.7532
-14.741	1.75357
-14.74	1.75395
-14.739	1.75434
-14.738	1.75474
-14.737	1.75514
-14.736	1.75555
-14.735	1.75596
-14.734	1.75639
-14.733	1.75681
-14.732	1.75725
-14.731	1.75769
-14.73	1.75814
-14.729	1.7586
-14.728	1.75907
-14.727	1.75954
-14.726	1.76002
-14.725	1.7605
-14.724	1.761
-14.723	1.7615
-14.722	1.76201
-14.721	1.76252
-14.72	1.76305
-14.719	1.76358
-14.718	1.76412
-14.717	1.76466
-14.716	1.76521
-14.715	1.76577
-14.714	1.76634
-14.713	1.76692
-14.712	1.7675
-14.711	1.76809
-14.71	1.76869
-14.709	1.76929
-14.708	1.76991
-14.707	1.77053
-14.706	1.77116
-14.705	1.77179
-14.704	1.77243
-14.703	1.77309
-14.702	1.77374
-14.701	1.77441
-14.7	1.77508
-14.699	1.77576
-14.698	1.77645
-14.697	1.77715
-14.696	1.77785
-14.695	1.77856
-14.694	1.77927
-14.693	1.78
-14.692	1.78073
-14.691	1.78147
-14.69	1.78222
-14.689	1.78297
-14.688	1.78373
-14.687	1.7845
-14.686	1.78527
-14.685	1.78605
-14.684	1.78684
-14.683	1.78764
-14.682	1.78844
-14.681	1.78925
-14.68	1.79006
-14.679	1.79089
-14.678	1.79171
-14.677	1.79255
-14.676	1.79339
-14.675	1.79424
-14.674	1.79509
-14.673	1.79596
-14.672	1.79682
-14.671	1.7977
-14.67	1.79857
-14.669	1.79946
-14.668	1.80035
-14.667	1.80125
-14.666	1.80215
-14.665	1.80306
-14.664	1.80397
-14.663	1.80489
-14.662	1.80582
-14.661	1.80675
-14.66	1.80768
-14.659	1.80862
-14.658	1.80957
-14.657	1.81052
-14.656	1.81147
-14.655	1.81243
-14.654	1.8134
-14.653	1.81436
-14.652	1.81534
-14.651	1.81631
-14.65	1.8173
-14.649	1.81828
-14.648	1.81927
-14.647	1.82026
-14.646	1.82126
-14.645	1.82226
-14.644	1.82326
-14.643	1.82427
-14.642	1.82528
-14.641	1.82629
-14.64	1.82731
-14.639	1.82833
-14.638	1.82935
-14.637	1.83037
-14.636	1.8314
-14.635	1.83243
-14.634	1.83346
-14.633	1.83449
-14.632	1.83553
-14.631	1.83656
-14.63	1.8376
-14.629	1.83864
-14.628	1.83968
-14.627	1.84072
-14.626	1.84176
-14.625	1.84281
-14.624	1.84385
-14.623	1.8449
-14.622	1.84594
-14.621	1.84699
-14.62	1.84803
-14.619	1.84907
-14.618	1.85012
-14.617	1.85116
-14.616	1.85221
-14.615	1.85325
-14.614	1.85429
-14.613	1.85533
-14.612	1.85637
-14.611	1.85741
-14.61	1.85845
-14.609	1.85948
-14.608	1.86051
-14.607	1.86154
-14.606	1.86257
-14.605	1.8636
-14.604	1.86462
-14.603	1.86564
-14.602	1.86666
-14.601	1.86767
-14.6	1.86868
-14.599	1.86969
-14.598	1.8707
-14.597	1.8717
-14.596	1.87269
-14.595	1.87369
-14.594	1.87467
-14.593	1.87566
-14.592	1.87664
-14.591	1.87761
-14.59	1.87858
-14.589	1.87954
-14.588	1.8805
-14.587	1.88146
-14.586	1.8824
-14.585	1.88334
-14.584	1.88428
-14.583	1.88521
-14.582	1.88613
-14.581	1.88705
-14.58	1.88796
-14.579	1.88886
-14.578	1.88976
-14.577	1.89064
-14.576	1.89152
-14.575	1.8924
-14.574	1.89326
-14.573	1.89412
-14.572	1.89497
-14.571	1.89581
-14.57	1.89664
-14.569	1.89747
-14.568	1.89828
-14.567	1.89909
-14.566	1.89989
-14.565	1.90068
-14.564	1.90145
-14.563	1.90222
-14.562	1.90298
-14.561	1.90373
-14.56	1.90447
-14.559	1.9052
-14.558	1.90592
-14.557	1.90662
-14.556	1.90732
-14.555	1.90801
-14.554	1.90868
-14.553	1.90935
-14.552	1.91
-14.551	1.91064
-14.55	1.91127
-14.549	1.91189
-14.548	1.91249
-14.547	1.91308
-14.546	1.91367
-14.545	1.91423
-14.544	1.91479
-14.543	1.91533
-14.542	1.91586
-14.541	1.91638
-14.54	1.91688
-14.539	1.91738
-14.538	1.91785
-14.537	1.91832
-14.536	1.91877
-14.535	1.9192
-14.534	1.91963
-14.533	1.92004
-14.532	1.92043
-14.531	1.92081
-14.53	1.92118
-14.529	1.92153
-14.528	1.92186
-14.527	1.92219
-14.526	1.92249
-14.525	1.92278
-14.524	1.92306
-14.523	1.92332
-14.522	1.92357
-14.521	1.9238
-14.52	1.92402
-14.519	1.92421
-14.518	1.9244
-14.517	1.92457
-14.516	1.92472
-14.515	1.92485
-14.514	1.92497
-14.513	1.92508
-14.512	1.92517
-14.511	1.92524
-14.51	1.92529
-14.509	1.92533
-14.508	1.92535
-14.507	1.92536
-14.506	1.92534
-14.505	1.92532
-14.504	1.92527
-14.503	1.92521
-14.502	1.92513
-14.501	1.92503
-14.5	1.92492
-14.499	1.92478
-14.498	1.92464
-14.497	1.92447
-14.496	1.92429
-14.495	1.92409
-14.494	1.92387
-14.493	1.92363
-14.492	1.92338
-14.491	1.92311
-14.49	1.92282
-14.489	1.92251
-14.488	1.92219
-14.487	1.92185
-14.486	1.92149
-14.485	1.92111
-14.484	1.92072
-14.483	1.9203
-14.482	1.91987
-14.481	1.91942
-14.48	1.91896
-14.479	1.91847
-14.478	1.91797
-14.477	1.91745
-14.476	1.91691
-14.475	1.91636
-14.474	1.91578
-14.473	1.91519
-14.472	1.91458
-14.471	1.91395
-14.47	1.91331
-14.469	1.91264
-14.468	1.91196
-14.467	1.91126
-14.466	1.91055
-14.465	1.90981
-14.464	1.90906
-14.463	1.90829
-14.462	1.9075
-14.461	1.9067
-14.46	1.90587
-14.459	1.90503
-14.458	1.90417
-14.457	1.9033
-14.456	1.9024
-14.455	1.90149
-14.454	1.90056
-14.453	1.89962
-14.452	1.89865
-14.451	1.89767
-14.45	1.89667
-14.449	1.89566
-14.448	1.89463
-14.447	1.89358
-14.446	1.89251
-14.445	1.89143
-14.444	1.89033
-14.443	1.88921
-14.442	1.88808
-14.441	1.88692
-14.44	1.88576
-14.439	1.88457
-14.438	1.88337
-14.437	1.88216
-14.436	1.88093
-14.435	1.87968
-14.434	1.87841
-14.433	1.87713
-14.432	1.87583
-14.431	1.87452
-14.43	1.87319
-14.429	1.87185
-14.428	1.87049
-14.427	1.86912
-14.426	1.86772
-14.425	1.86632
-14.424	1.8649
-14.423	1.86346
-14.422	1.86201
-14.421	1.86055
-14.42	1.85907
-14.419	1.85757
-14.418	1.85606
-14.417	1.85454
-14.416	1.853
-14.415	1.85145
-14.414	1.84988
-14.413	1.8483
-14.412	1.8467
-14.411	1.84509
-14.41	1.84347
-14.409	1.84184
-14.408	1.84019
-14.407	1.83853
-14.406	1.83685
-14.405	1.83516
-14.404	1.83346
-14.403	1.83175
-14.402	1.83002
-14.401	1.82828
-14.4	1.82653
-14.399	1.82477
-14.398	1.82299
-14.397	1.8212
-14.396	1.8194
-14.395	1.81759
-14.394	1.81577
-14.393	1.81393
-14.392	1.81209
-14.391	1.81023
-14.39	1.80836
-14.389	1.80648
-14.388	1.80459
-14.387	1.80269
-14.386	1.80078
-14.385	1.79886
-14.384	1.79693
-14.383	1.79498
-14.382	1.79303
-14.381	1.79107
-14.38	1.7891
-14.379	1.78712
-14.378	1.78513
-14.377	1.78313
-14.376	1.78112
-14.375	1.7791
-14.374	1.77707
-14.373	1.77503
-14.372	1.77299
-14.371	1.77094
-14.37	1.76887
-14.369	1.7668
-14.368	1.76473
-14.367	1.76264
-14.366	1.76054
-14.365	1.75844
-14.364	1.75633
-14.363	1.75422
-14.362	1.75209
-14.361	1.74996
-14.36	1.74782
-14.359	1.74568
-14.358	1.74352
-14.357	1.74136
-14.356	1.7392
-14.355	1.73703
-14.354	1.73485
-14.353	1.73266
-14.352	1.73047
-14.351	1.72828
-14.35	1.72607
-14.349	1.72387
-14.348	1.72165
-14.347	1.71943
-14.346	1.71721
-14.345	1.71498
-14.344	1.71274
-14.343	1.7105
-14.342	1.70826
-14.341	1.70601
-14.34	1.70376
-14.339	1.7015
-14.338	1.69923
-14.337	1.69697
-14.336	1.69469
-14.335	1.69242
-14.334	1.69014
-14.333	1.68785
-14.332	1.68557
-14.331	1.68328
-14.33	1.68098
-14.329	1.67868
-14.328	1.67638
-14.327	1.67408
-14.326	1.67177
-14.325	1.66946
-14.324	1.66714
-14.323	1.66482
-14.322	1.6625
-14.321	1.66018
-14.32	1.65786
-14.319	1.65553
-14.318	1.6532
-14.317	1.65086
-14.316	1.64853
-14.315	1.64619
-14.314	1.64385
-14.313	1.64151
-14.312	1.63916
-14.311	1.63682
-14.31	1.63447
-14.309	1.63212
-14.308	1.62977
-14.307	1.62741
-14.306	1.62506
-14.305	1.6227
-14.304	1.62034
-14.303	1.61799
-14.302	1.61562
-14.301	1.61326
-14.3	1.6109
-14.299	1.60853
-14.298	1.60617
-14.297	1.6038
-14.296	1.60143
-14.295	1.59906
-14.294	1.59669
-14.293	1.59432
-14.292	1.59195
-14.291	1.58958
-14.29	1.5872
-14.289	1.58483
-14.288	1.58245
-14.287	1.58007
-14.286	1.5777
-14.285	1.57532
-14.284	1.57294
-14.283	1.57056
-14.282	1.56818
-14.281	1.5658
-14.28	1.56342
-14.279	1.56104
-14.278	1.55866
-14.277	1.55628
-14.276	1.55389
-14.275	1.55151
-14.274	1.54913
-14.273	1.54674
-14.272	1.54436
-14.271	1.54197
-14.27	1.53959
-14.269	1.5372
-14.268	1.53481
-14.267	1.53242
-14.266	1.53004
-14.265	1.52765
-14.264	1.52526
-14.263	1.52287
-14.262	1.52048
-14.261	1.51809
-14.26	1.5157
-14.259	1.51331
-14.258	1.51092
-14.257	1.50853
-14.256	1.50613
-14.255	1.50374
-14.254	1.50134
-14.253	1.49895
-14.252	1.49655
-14.251	1.49416
-14.25	1.49176
-14.249	1.48936
-14.248	1.48697
-14.247	1.48457
-14.246	1.48217
-14.245	1.47977
-14.244	1.47737
-14.243	1.47496
-14.242	1.47256
-14.241	1.47016
-14.24	1.46775
-14.239	1.46534
-14.238	1.46294
-14.237	1.46053
-14.236	1.45812
-14.235	1.45571
-14.234	1.4533
-14.233	1.45088
-14.232	1.44847
-14.231	1.44605
-14.23	1.44363
-14.229	1.44122
-14.228	1.4388
-14.227	1.43637
-14.226	1.43395
-14.225	1.43152
-14.224	1.4291
-14.223	1.42667
-14.222	1.42424
-14.221	1.42181
-14.22	1.41937
-14.219	1.41694
-14.218	1.4145
-14.217	1.41206
-14.216	1.40962
-14.215	1.40717
-14.214	1.40473
-14.213	1.40228
-14.212	1.39983
-14.211	1.39737
-14.21	1.39492
-14.209	1.39246
-14.208	1.39
-14.207	1.38753
-14.206	1.38507
-14.205	1.3826
-14.204	1.38013
-14.203	1.37765
-14.202	1.37518
-14.201	1.3727
-14.2	1.37021
-14.199	1.36773
-14.198	1.36524
-14.197	1.36275
-14.196	1.36025
-14.195	1.35775
-14.194	1.35525
-14.193	1.35275
-14.192	1.35024
-14.191	1.34773
-14.19	1.34521
-14.189	1.34269
-14.188	1.34017
-14.187	1.33764
-14.186	1.33511
-14.185	1.33258
-14.184	1.33004
-14.183	1.3275
-14.182	1.32496
-14.181	1.32241
-14.18	1.31985
-14.179	1.3173
-14.178	1.31474
-14.177	1.31217
-14.176	1.3096
-14.175	1.30703
-14.174	1.30445
-14.173	1.30187
-14.172	1.29928
-14.171	1.29669
-14.17	1.2941
-14.169	1.2915
-14.168	1.28889
-14.167	1.28628
-14.166	1.28367
-14.165	1.28105
-14.164	1.27843
-14.163	1.2758
-14.162	1.27317
-14.161	1.27054
-14.16	1.26789
-14.159	1.26525
-14.158	1.2626
-14.157	1.25994
-14.156	1.25728
-14.155	1.25462
-14.154	1.25195
-14.153	1.24927
-14.152	1.24659
-14.151	1.24391
-14.15	1.24122
-14.149	1.23852
-14.148	1.23582
-14.147	1.23312
-14.146	1.23041
-14.145	1.22769
-14.144	1.22497
-14.143	1.22225
-14.142	1.21952
-14.141	1.21678
-14.14	1.21404
-14.139	1.2113
-14.138	1.20855
-14.137	1.20579
-14.136	1.20303
-14.135	1.20027
-14.134	1.1975
-14.133	1.19472
-14.132	1.19194
-14.131	1.18915
-14.13	1.18636
-14.129	1.18357
-14.128	1.18077
-14.127	1.17796
-14.126	1.17515
-14.125	1.17233
-14.124	1.16951
-14.123	1.16669
-14.122	1.16386
-14.121	1.16102
-14.12	1.15818
-14.119	1.15534
-14.118	1.15249
-14.117	1.14963
-14.116	1.14677
-14.115	1.14391
-14.114	1.14104
-14.113	1.13817
-14.112	1.13529
-14.111	1.13241
-14.11	1.12952
-14.109	1.12663
-14.108	1.12374
-14.107	1.12084
-14.106	1.11793
-14.105	1.11503
-14.104	1.11211
-14.103	1.1092
-14.102	1.10628
-14.101	1.10335
-14.1	1.10042
-14.099	1.09749
-14.098	1.09455
-14.097	1.09161
-14.096	1.08867
-14.095	1.08572
-14.094	1.08277
-14.093	1.07981
-14.092	1.07686
-14.091	1.07389
-14.09	1.07093
-14.089	1.06796
-14.088	1.06499
-14.087	1.06201
-14.086	1.05904
-14.085	1.05606
-14.084	1.05307
-14.083	1.05009
-14.082	1.0471
-14.081	1.04411
-14.08	1.04111
-14.079	1.03811
-14.078	1.03511
-14.077	1.03211
-14.076	1.02911
-14.075	1.0261
-14.074	1.0231
-14.073	1.02009
-14.072	1.01707
-14.071	1.01406
-14.07	1.01105
-14.069	1.00803
-14.068	1.00501
-14.067	1.00199
-14.066	0.99897
-14.065	0.99595
-14.064	0.99293
-14.063	0.9899
-14.062	0.98688
-14.061	0.98385
-14.06	0.98083
-14.059	0.9778
-14.058	0.97477
-14.057	0.97175
-14.056	0.96872
-14.055	0.96569
-14.054	0.96266
-14.053	0.95963
-14.052	0.95661
-14.051	0.95358
-14.05	0.95055
-14.049	0.94753
-14.048	0.9445
-14.047	0.94148
-14.046	0.93845
-14.045	0.93543
-14.044	0.93241
-14.043	0.92939
-14.042	0.92637
-14.041	0.92335
-14.04	0.92033
-14.039	0.91732
-14.038	0.91431
-14.037	0.9113
-14.036	0.90829
-14.035	0.90528
-14.034	0.90228
-14.033	0.89927
-14.032	0.89627
-14.031	0.89328
-14.03	0.89028
-14.029	0.88729
-14.028	0.8843
-14.027	0.88132
-14.026	0.87834
-14.025	0.87536
-14.024	0.87238
-14.023	0.86941
-14.022	0.86644
-14.021	0.86348
-14.02	0.86052
-14.019	0.85756
-14.018	0.85461
-14.017	0.85166
-14.016	0.84872
-14.015	0.84578
-14.014	0.84284
-14.013	0.83991
-14.012	0.83699
-14.011	0.83407
-14.01	0.83115
-14.009	0.82824
-14.008	0.82534
-14.007	0.82244
-14.006	0.81954
-14.005	0.81666
-14.004	0.81377
-14.003	0.8109
-14.002	0.80803
-14.001	0.80516
-14	0.8023
-13.999	0.79945
-13.998	0.7966
-13.997	0.79376
-13.996	0.79093
-13.995	0.78811
-13.994	0.78529
-13.993	0.78247
-13.992	0.77967
-13.991	0.77687
-13.99	0.77408
-13.989	0.77129
-13.988	0.76852
-13.987	0.76575
-13.986	0.76298
-13.985	0.76023
-13.984	0.75748
-13.983	0.75474
-13.982	0.75201
-13.981	0.74929
-13.98	0.74658
-13.979	0.74387
-13.978	0.74117
-13.977	0.73848
-13.976	0.7358
-13.975	0.73313
-13.974	0.73046
-13.973	0.72781
-13.972	0.72516
-13.971	0.72252
-13.97	0.71989
-13.969	0.71727
-13.968	0.71466
-13.967	0.71206
-13.966	0.70946
-13.965	0.70688
-13.964	0.7043
-13.963	0.70174
-13.962	0.69918
-13.961	0.69664
-13.96	0.6941
-13.959	0.69157
-13.958	0.68906
-13.957	0.68655
-13.956	0.68405
-13.955	0.68156
-13.954	0.67908
-13.953	0.67662
-13.952	0.67416
-13.951	0.67171
-13.95	0.66927
-13.949	0.66684
-13.948	0.66443
-13.947	0.66202
-13.946	0.65962
-13.945	0.65723
-13.944	0.65486
-13.943	0.65249
-13.942	0.65013
-13.941	0.64779
-13.94	0.64545
-13.939	0.64313
-13.938	0.64082
-13.937	0.63851
-13.936	0.63622
-13.935	0.63394
-13.934	0.63167
-13.933	0.62941
-13.932	0.62716
-13.931	0.62492
-13.93	0.62269
-13.929	0.62047
-13.928	0.61826
-13.927	0.61607
-13.926	0.61388
-13.925	0.61171
-13.924	0.60954
-13.923	0.60739
-13.922	0.60525
-13.921	0.60312
-13.92	0.60099
-13.919	0.59888
-13.918	0.59679
-13.917	0.5947
-13.916	0.59262
-13.915	0.59055
-13.914	0.5885
-13.913	0.58645
-13.912	0.58442
-13.911	0.58239
-13.91	0.58038
-13.909	0.57838
-13.908	0.57639
-13.907	0.57441
-13.906	0.57244
-13.905	0.57048
-13.904	0.56853
-13.903	0.56659
-13.902	0.56466
-13.901	0.56275
-13.9	0.56084
-13.899	0.55894
-13.898	0.55706
-13.897	0.55518
-13.896	0.55332
-13.895	0.55147
-13.894	0.54962
-13.893	0.54779
-13.892	0.54597
-13.891	0.54416
-13.89	0.54235
-13.889	0.54056
-13.888	0.53878
-13.887	0.53701
-13.886	0.53525
-13.885	0.53349
-13.884	0.53175
-13.883	0.53002
-13.882	0.5283
-13.881	0.52659
-13.88	0.52489
-13.879	0.5232
-13.878	0.52151
-13.877	0.51984
-13.876	0.51818
-13.875	0.51653
-13.874	0.51488
-13.873	0.51325
-13.872	0.51162
-13.871	0.51001
-13.87	0.5084
-13.869	0.50681
-13.868	0.50522
-13.867	0.50364
-13.866	0.50207
-13.865	0.50051
-13.864	0.49896
-13.863	0.49742
-13.862	0.49589
-13.861	0.49436
-13.86	0.49285
-13.859	0.49134
-13.858	0.48984
-13.857	0.48835
-13.856	0.48687
-13.855	0.4854
-13.854	0.48394
-13.853	0.48248
-13.852	0.48104
-13.851	0.4796
-13.85	0.47817
-13.849	0.47675
-13.848	0.47533
-13.847	0.47393
-13.846	0.47253
-13.845	0.47114
-13.844	0.46976
-13.843	0.46838
-13.842	0.46702
-13.841	0.46566
-13.84	0.46431
-13.839	0.46296
-13.838	0.46162
-13.837	0.4603
-13.836	0.45897
-13.835	0.45766
-13.834	0.45635
-13.833	0.45505
-13.832	0.45376
-13.831	0.45247
-13.83	0.4512
-13.829	0.44992
-13.828	0.44866
-13.827	0.4474
-13.826	0.44615
-13.825	0.44491
-13.824	0.44367
-13.823	0.44244
-13.822	0.44121
-13.821	0.43999
-13.82	0.43878
-13.819	0.43757
-13.818	0.43637
-13.817	0.43518
-13.816	0.43399
-13.815	0.43281
-13.814	0.43164
-13.813	0.43047
-13.812	0.42931
-13.811	0.42815
-13.81	0.427
-13.809	0.42585
-13.808	0.42471
-13.807	0.42358
-13.806	0.42245
-13.805	0.42133
-13.804	0.42021
-13.803	0.4191
-13.802	0.41799
-13.801	0.41689
-13.8	0.4158
-13.799	0.41471
-13.798	0.41362
-13.797	0.41254
-13.796	0.41147
-13.795	0.4104
-13.794	0.40933
-13.793	0.40827
-13.792	0.40722
-13.791	0.40617
-13.79	0.40512
-13.789	0.40408
-13.788	0.40305
-13.787	0.40202
-13.786	0.40099
-13.785	0.39997
-13.784	0.39895
-13.783	0.39794
-13.782	0.39693
-13.781	0.39593
-13.78	0.39493
-13.779	0.39394
-13.778	0.39295
-13.777	0.39196
-13.776	0.39098
-13.775	0.39001
-13.774	0.38903
-13.773	0.38807
-13.772	0.3871
-13.771	0.38614
-13.77	0.38519
-13.769	0.38424
-13.768	0.38329
-13.767	0.38235
-13.766	0.38141
-13.765	0.38047
-13.764	0.37954
-13.763	0.37862
-13.762	0.3777
-13.761	0.37678
-13.76	0.37586
-13.759	0.37495
-13.758	0.37404
-13.757	0.37314
-13.756	0.37224
-13.755	0.37135
-13.754	0.37046
-13.753	0.36957
-13.752	0.36868
-13.751	0.3678
-13.75	0.36693
-13.749	0.36605
-13.748	0.36519
-13.747	0.36432
-13.746	0.36346
-13.745	0.3626
-13.744	0.36175
-13.743	0.3609
-13.742	0.36005
-13.741	0.35921
-13.74	0.35837
-13.739	0.35753
-13.738	0.3567
-13.737	0.35587
-13.736	0.35505
-13.735	0.35422
-13.734	0.35341
-13.733	0.35259
-13.732	0.35178
-13.731	0.35097
-13.73	0.35017
-13.729	0.34937
-13.728	0.34857
-13.727	0.34778
-13.726	0.34699
-13.725	0.34621
-13.724	0.34542
-13.723	0.34464
-13.722	0.34387
-13.721	0.3431
-13.72	0.34233
-13.719	0.34156
-13.718	0.3408
-13.717	0.34004
-13.716	0.33929
-13.715	0.33854
-13.714	0.33779
-13.713	0.33705
-13.712	0.33631
-13.711	0.33557
-13.71	0.33484
-13.709	0.33411
-13.708	0.33338
-13.707	0.33266
-13.706	0.33194
-13.705	0.33122
-13.704	0.33051
-13.703	0.3298
-13.702	0.32909
-13.701	0.32839
-13.7	0.32769
-13.699	0.32699
-13.698	0.3263
-13.697	0.32561
-13.696	0.32492
-13.695	0.32424
-13.694	0.32356
-13.693	0.32289
-13.692	0.32221
-13.691	0.32154
-13.69	0.32088
-13.689	0.32022
-13.688	0.31956
-13.687	0.3189
-13.686	0.31825
-13.685	0.3176
-13.684	0.31695
-13.683	0.31631
-13.682	0.31567
-13.681	0.31503
-13.68	0.3144
-13.679	0.31377
-13.678	0.31314
-13.677	0.31252
-13.676	0.3119
-13.675	0.31128
-13.674	0.31067
-13.673	0.31006
-13.672	0.30945
-13.671	0.30884
-13.67	0.30824
-13.669	0.30764
-13.668	0.30704
-13.667	0.30645
-13.666	0.30586
-13.665	0.30527
-13.664	0.30469
-13.663	0.3041
-13.662	0.30353
-13.661	0.30295
-13.66	0.30238
-13.659	0.3018
-13.658	0.30124
-13.657	0.30067
-13.656	0.30011
-13.655	0.29955
-13.654	0.29899
-13.653	0.29843
-13.652	0.29788
-13.651	0.29733
-13.65	0.29678
-13.649	0.29624
-13.648	0.29569
-13.647	0.29515
-13.646	0.29461
-13.645	0.29407
-13.644	0.29354
-13.643	0.29301
-13.642	0.29247
-13.641	0.29195
-13.64	0.29142
-13.639	0.29089
-13.638	0.29037
-13.637	0.28985
-13.636	0.28933
-13.635	0.28881
-13.634	0.28829
-13.633	0.28778
-13.632	0.28726
-13.631	0.28675
-13.63	0.28624
-13.629	0.28573
-13.628	0.28522
-13.627	0.28471
-13.626	0.2842
-13.625	0.2837
-13.624	0.28319
-13.623	0.28269
-13.622	0.28219
-13.621	0.28168
-13.62	0.28118
-13.619	0.28068
-13.618	0.28018
-13.617	0.27968
-13.616	0.27918
-13.615	0.27868
-13.614	0.27818
-13.613	0.27768
-13.612	0.27718
-13.611	0.27668
-13.61	0.27618
-13.609	0.27568
-13.608	0.27517
-13.607	0.27467
-13.606	0.27417
-13.605	0.27367
-13.604	0.27316
-13.603	0.27266
-13.602	0.27215
-13.601	0.27165
-13.6	0.27114
-13.599	0.27063
-13.598	0.27012
-13.597	0.26961
-13.596	0.2691
-13.595	0.26858
-13.594	0.26806
-13.593	0.26755
-13.592	0.26703
-13.591	0.2665
-13.59	0.26598
-13.589	0.26545
-13.588	0.26492
-13.587	0.26439
-13.586	0.26386
-13.585	0.26332
-13.584	0.26278
-13.583	0.26224
-13.582	0.26169
-13.581	0.26114
-13.58	0.26059
-13.579	0.26003
-13.578	0.25948
-13.577	0.25891
-13.576	0.25835
-13.575	0.25778
-13.574	0.2572
-13.573	0.25663
-13.572	0.25604
-13.571	0.25546
-13.57	0.25487
-13.569	0.25427
-13.568	0.25367
-13.567	0.25307
-13.566	0.25246
-13.565	0.25184
-13.564	0.25122
-13.563	0.2506
-13.562	0.24997
-13.561	0.24933
-13.56	0.24869
-13.559	0.24804
-13.558	0.24739
-13.557	0.24673
-13.556	0.24606
-13.555	0.24539
-13.554	0.24472
-13.553	0.24403
-13.552	0.24334
-13.551	0.24264
-13.55	0.24194
-13.549	0.24123
-13.548	0.24051
-13.547	0.23979
-13.546	0.23906
-13.545	0.23832
-13.544	0.23757
-13.543	0.23682
-13.542	0.23605
-13.541	0.23528
-13.54	0.23451
-13.539	0.23372
-13.538	0.23293
-13.537	0.23212
-13.536	0.23131
-13.535	0.23049
-13.534	0.22967
-13.533	0.22883
-13.532	0.22798
-13.531	0.22713
-13.53	0.22627
-13.529	0.22539
-13.528	0.22451
-13.527	0.22362
-13.526	0.22272
-13.525	0.22181
-13.524	0.22089
-13.523	0.21996
-13.522	0.21902
-13.521	0.21808
-13.52	0.21712
-13.519	0.21615
-13.518	0.21517
-13.517	0.21418
-13.516	0.21318
-13.515	0.21217
-13.514	0.21115
-13.513	0.21012
-13.512	0.20907
-13.511	0.20802
-13.51	0.20696
-13.509	0.20588
-13.508	0.2048
-13.507	0.2037
-13.506	0.20259
-13.505	0.20147
-13.504	0.20034
-13.503	0.1992
-13.502	0.19805
-13.501	0.19688
-13.5	0.1957
-13.499	0.19452
-13.498	0.19332
-13.497	0.1921
-13.496	0.19088
-13.495	0.18965
-13.494	0.1884
-13.493	0.18714
-13.492	0.18587
-13.491	0.18459
-13.49	0.18329
-13.489	0.18198
-13.488	0.18066
-13.487	0.17933
-13.486	0.17799
-13.485	0.17663
-13.484	0.17526
-13.483	0.17388
-13.482	0.17249
-13.481	0.17108
-13.48	0.16966
-13.479	0.16823
-13.478	0.16679
-13.477	0.16534
-13.476	0.16387
-13.475	0.16239
-13.474	0.1609
-13.473	0.15939
-13.472	0.15787
-13.471	0.15634
-13.47	0.1548
-13.469	0.15325
-13.468	0.15168
-13.467	0.1501
-13.466	0.14851
-13.465	0.14691
-13.464	0.14529
-13.463	0.14366
-13.462	0.14202
-13.461	0.14037
-13.46	0.1387
-13.459	0.13702
-13.458	0.13534
-13.457	0.13363
-13.456	0.13192
-13.455	0.13019
-13.454	0.12846
-13.453	0.12671
-13.452	0.12495
-13.451	0.12317
-13.45	0.12139
-13.449	0.11959
-13.448	0.11778
-13.447	0.11596
-13.446	0.11413
-13.445	0.11229
-13.444	0.11044
-13.443	0.10857
-13.442	0.10669
-13.441	0.10481
-13.44	0.10291
-13.439	0.101
-13.438	0.09908
-13.437	0.09715
-13.436	0.09521
-13.435	0.09326
-13.434	0.09129
-13.433	0.08932
-13.432	0.08734
-13.431	0.08535
-13.43	0.08334
-13.429	0.08133
-13.428	0.07931
-13.427	0.07728
-13.426	0.07524
-13.425	0.07319
-13.424	0.07113
-13.423	0.06906
-13.422	0.06698
-13.421	0.06489
-13.42	0.0628
-13.419	0.0607
-13.418	0.05858
-13.417	0.05646
-13.416	0.05434
-13.415	0.0522
-13.414	0.05006
-13.413	0.0479
-13.412	0.04575
-13.411	0.04358
-13.41	0.04141
-13.409	0.03923
-13.408	0.03704
-13.407	0.03485
-13.406	0.03265
-13.405	0.03044
-13.404	0.02823
-13.403	0.02601
-13.402	0.02379
-13.401	0.02156
-13.4	0.01932
-13.399	0.01708
-13.398	0.01484
-13.397	0.01259
-13.396	0.01033
-13.395	0.00807
-13.394	0.00581
-13.393	0.00354
-13.392	0.00127
-13.391	-0.001
-13.39	-0.00328
-13.389	-0.00556
-13.388	-0.00784
-13.387	-0.01013
-13.386	-0.01242
-13.385	-0.01471
-13.384	-0.01701
-13.383	-0.0193
-13.382	-0.0216
-13.381	-0.0239
-13.38	-0.0262
-13.379	-0.0285
-13.378	-0.0308
-13.377	-0.0331
-13.376	-0.03541
-13.375	-0.03771
-13.374	-0.04002
-13.373	-0.04232
-13.372	-0.04462
-13.371	-0.04692
-13.37	-0.04922
-13.369	-0.05152
-13.368	-0.05382
-13.367	-0.05612
-13.366	-0.05841
-13.365	-0.06071
-13.364	-0.063
-13.363	-0.06529
-13.362	-0.06757
-13.361	-0.06985
-13.36	-0.07213
-13.359	-0.07441
-13.358	-0.07668
-13.357	-0.07895
-13.356	-0.08121
-13.355	-0.08347
-13.354	-0.08573
-13.353	-0.08798
-13.352	-0.09022
-13.351	-0.09246
-13.35	-0.0947
-13.349	-0.09692
-13.348	-0.09915
-13.347	-0.10136
-13.346	-0.10357
-13.345	-0.10577
-13.344	-0.10797
-13.343	-0.11016
-13.342	-0.11234
-13.341	-0.11451
-13.34	-0.11668
-13.339	-0.11884
-13.338	-0.12099
-13.337	-0.12313
-13.336	-0.12526
-13.335	-0.12738
-13.334	-0.1295
-13.333	-0.1316
-13.332	-0.1337
-13.331	-0.13578
-13.33	-0.13786
-13.329	-0.13992
-13.328	-0.14198
-13.327	-0.14402
-13.326	-0.14606
-13.325	-0.14808
-13.324	-0.15009
-13.323	-0.15209
-13.322	-0.15407
-13.321	-0.15605
-13.32	-0.15801
-13.319	-0.15996
-13.318	-0.1619
-13.317	-0.16382
-13.316	-0.16574
-13.315	-0.16764
-13.314	-0.16952
-13.313	-0.17139
-13.312	-0.17325
-13.311	-0.1751
-13.31	-0.17693
-13.309	-0.17874
-13.308	-0.18055
-13.307	-0.18233
-13.306	-0.18411
-13.305	-0.18586
-13.304	-0.18761
-13.303	-0.18933
-13.302	-0.19105
-13.301	-0.19274
-13.3	-0.19442
-13.299	-0.19609
-13.298	-0.19773
-13.297	-0.19937
-13.296	-0.20098
-13.295	-0.20258
-13.294	-0.20416
-13.293	-0.20573
-13.292	-0.20728
-13.291	-0.20881
-13.29	-0.21032
-13.289	-0.21182
-13.288	-0.2133
-13.287	-0.21476
-13.286	-0.2162
-13.285	-0.21763
-13.284	-0.21904
-13.283	-0.22043
-13.282	-0.2218
-13.281	-0.22315
-13.28	-0.22449
-13.279	-0.2258
-13.278	-0.2271
-13.277	-0.22838
-13.276	-0.22964
-13.275	-0.23088
-13.274	-0.23211
-13.273	-0.23331
-13.272	-0.23449
-13.271	-0.23566
-13.27	-0.23681
-13.269	-0.23793
-13.268	-0.23904
-13.267	-0.24013
-13.266	-0.2412
-13.265	-0.24224
-13.264	-0.24327
-13.263	-0.24428
-13.262	-0.24527
-13.261	-0.24624
-13.26	-0.24719
-13.259	-0.24812
-13.258	-0.24903
-13.257	-0.24993
-13.256	-0.2508
-13.255	-0.25165
-13.254	-0.25248
-13.253	-0.25329
-13.252	-0.25408
-13.251	-0.25485
-13.25	-0.2556
-13.249	-0.25634
-13.248	-0.25705
-13.247	-0.25774
-13.246	-0.25841
-13.245	-0.25906
-13.244	-0.25969
-13.243	-0.26031
-13.242	-0.2609
-13.241	-0.26147
-13.24	-0.26202
-13.239	-0.26256
-13.238	-0.26307
-13.237	-0.26356
-13.236	-0.26404
-13.235	-0.26449
-13.234	-0.26492
-13.233	-0.26534
-13.232	-0.26574
-13.231	-0.26611
-13.23	-0.26647
-13.229	-0.26681
-13.228	-0.26713
-13.227	-0.26743
-13.226	-0.26771
-13.225	-0.26797
-13.224	-0.26821
-13.223	-0.26844
-13.222	-0.26864
-13.221	-0.26883
-13.22	-0.269
-13.219	-0.26915
-13.218	-0.26929
-13.217	-0.2694
-13.216	-0.2695
-13.215	-0.26958
-13.214	-0.26964
-13.213	-0.26968
-13.212	-0.26971
-13.211	-0.26971
-13.21	-0.26971
-13.209	-0.26968
-13.208	-0.26964
-13.207	-0.26958
-13.206	-0.2695
-13.205	-0.26941
-13.204	-0.2693
-13.203	-0.26917
-13.202	-0.26903
-13.201	-0.26887
-13.2	-0.2687
-13.199	-0.26851
-13.198	-0.26831
-13.197	-0.26809
-13.196	-0.26785
-13.195	-0.2676
-13.194	-0.26734
-13.193	-0.26706
-13.192	-0.26676
-13.191	-0.26645
-13.19	-0.26613
-13.189	-0.26579
-13.188	-0.26544
-13.187	-0.26508
-13.186	-0.2647
-13.185	-0.26431
-13.184	-0.26391
-13.183	-0.26349
-13.182	-0.26306
-13.181	-0.26262
-13.18	-0.26217
-13.179	-0.2617
-13.178	-0.26122
-13.177	-0.26073
-13.176	-0.26023
-13.175	-0.25972
-13.174	-0.2592
-13.173	-0.25866
-13.172	-0.25812
-13.171	-0.25756
-13.17	-0.257
-13.169	-0.25642
-13.168	-0.25583
-13.167	-0.25524
-13.166	-0.25464
-13.165	-0.25402
-13.164	-0.2534
-13.163	-0.25277
-13.162	-0.25213
-13.161	-0.25148
-13.16	-0.25082
-13.159	-0.25016
-13.158	-0.24949
-13.157	-0.24881
-13.156	-0.24812
-13.155	-0.24743
-13.154	-0.24673
-13.153	-0.24602
-13.152	-0.24531
-13.151	-0.24459
-13.15	-0.24386
-13.149	-0.24313
-13.148	-0.2424
-13.147	-0.24166
-13.146	-0.24091
-13.145	-0.24016
-13.144	-0.2394
-13.143	-0.23864
-13.142	-0.23788
-13.141	-0.23711
-13.14	-0.23634
-13.139	-0.23556
-13.138	-0.23478
-13.137	-0.234
-13.136	-0.23321
-13.135	-0.23243
-13.134	-0.23164
-13.133	-0.23084
-13.132	-0.23005
-13.131	-0.22925
-13.13	-0.22846
-13.129	-0.22766
-13.128	-0.22686
-13.127	-0.22606
-13.126	-0.22525
-13.125	-0.22445
-13.124	-0.22365
-13.123	-0.22284
-13.122	-0.22204
-13.121	-0.22124
-13.12	-0.22044
-13.119	-0.21964
-13.118	-0.21883
-13.117	-0.21804
-13.116	-0.21724
-13.115	-0.21644
-13.114	-0.21564
-13.113	-0.21485
-13.112	-0.21406
-13.111	-0.21327
-13.11	-0.21248
-13.109	-0.2117
-13.108	-0.21092
-13.107	-0.21014
-13.106	-0.20936
-13.105	-0.20859
-13.104	-0.20782
-13.103	-0.20705
-13.102	-0.20629
-13.101	-0.20553
-13.1	-0.20478
-13.099	-0.20403
-13.098	-0.20328
-13.097	-0.20254
-13.096	-0.2018
-13.095	-0.20107
-13.094	-0.20034
-13.093	-0.19962
-13.092	-0.19891
-13.091	-0.19819
-13.09	-0.19749
-13.089	-0.19679
-13.088	-0.19609
-13.087	-0.19541
-13.086	-0.19472
-13.085	-0.19405
-13.084	-0.19338
-13.083	-0.19271
-13.082	-0.19206
-13.081	-0.1914
-13.08	-0.19076
-13.079	-0.19012
-13.078	-0.18949
-13.077	-0.18887
-13.076	-0.18825
-13.075	-0.18764
-13.074	-0.18704
-13.073	-0.18645
-13.072	-0.18586
-13.071	-0.18528
-13.07	-0.18471
-13.069	-0.18415
-13.068	-0.18359
-13.067	-0.18304
-13.066	-0.1825
-13.065	-0.18197
-13.064	-0.18145
-13.063	-0.18093
-13.062	-0.18042
-13.061	-0.17992
-13.06	-0.17943
-13.059	-0.17895
-13.058	-0.17847
-13.057	-0.17801
-13.056	-0.17755
-13.055	-0.1771
-13.054	-0.17666
-13.053	-0.17623
-13.052	-0.1758
-13.051	-0.17539
-13.05	-0.17498
-13.049	-0.17458
-13.048	-0.17419
-13.047	-0.17381
-13.046	-0.17344
-13.045	-0.17308
-13.044	-0.17272
-13.043	-0.17238
-13.042	-0.17204
-13.041	-0.17171
-13.04	-0.17139
-13.039	-0.17108
-13.038	-0.17077
-13.037	-0.17048
-13.036	-0.17019
-13.035	-0.16992
-13.034	-0.16965
-13.033	-0.16939
-13.032	-0.16913
-13.031	-0.16889
-13.03	-0.16866
-13.029	-0.16843
-13.028	-0.16821
-13.027	-0.168
-13.026	-0.1678
-13.025	-0.1676
-13.024	-0.16742
-13.023	-0.16724
-13.022	-0.16707
[truncated: 28,042 more rows]
