# Supplementary material for: Storing quantum coherence in a quantum dot nuclear spin ensemble for over 100 milliseconds
Source: Nat Commun. 2025 Dec 4;17:239. doi: 10.1038/s41467-025-66948-6 (PMC12783769; doi:10.1038/s41467-025-66948-6)
Supplement: Supplementary file 3 — Source Data [file 41467_2025_66948_MOESM3_ESM.zip › Fig2a.tsv]

PL photon energy (eV)	PL intensity, sigma+ optical pump (arb. units)	PL intensity, sigma- optical pump (arb. units)
1.5995	692	698
1.59951	623	623
1.59951	621	616
1.59952	629	620
1.59952	621	620
1.59953	617	630
1.59953	618	626
1.59954	616	623
1.59954	611	621
1.59955	617	612
1.59955	611	616
1.59956	619	609
1.59956	616	622
1.59957	617	617
1.59957	596	610
1.59958	620	606
1.59958	612	610
1.59959	609	605
1.59959	615	619
1.5996	603	623
1.5996	614	611
1.59961	598	620
1.59961	609	616
1.59962	602	605
1.59962	607	613
1.59963	602	609
1.59963	610	608
1.59964	611	607
1.59964	604	615
1.59965	612	613
1.59965	608	610
1.59965	601	616
1.59966	605	614
1.59966	607	609
1.59967	605	604
1.59967	621	611
1.59968	612	614
1.59968	617	620
1.59969	612	607
1.59969	619	602
1.5997	606	607
1.5997	609	612
1.59971	608	616
1.59971	611	611
1.59972	607	613
1.59972	611	612
1.59973	614	608
1.59973	614	609
1.59974	605	613
1.59974	614	606
1.59975	602	610
1.59975	609	610
1.59976	621	613
1.59976	611	614
1.59977	617	620
1.59977	601	620
1.59978	605	613
1.59978	612	607
1.59979	610	614
1.59979	607	609
1.5998	608	621
1.5998	611	609
1.59981	607	624
1.59981	607	614
1.59981	603	618
1.59982	605	612
1.59982	596	619
1.59983	609	611
1.59983	603	614
1.59984	620	609
1.59984	606	606
1.59985	610	609
1.59985	617	618
1.59986	606	616
1.59986	606	600
1.59987	611	609
1.59987	606	605
1.59988	617	619
1.59988	620	608
1.59989	609	605
1.59989	611	610
1.5999	619	617
1.5999	607	615
1.59991	611	608
1.59991	612	611
1.59992	605	613
1.59992	606	606
1.59993	613	605
1.59993	612	610
1.59994	614	620
1.59994	613	601
1.59995	610	609
1.59995	610	601
1.59996	612	614
1.59996	610	619
1.59997	611	610
1.59997	608	611
1.59997	610	606
1.59998	612	614
1.59998	601	615
1.59999	616	614
1.59999	610	603
1.6	607	603
1.6	610	621
1.60001	607	621
1.60001	619	608
1.60002	608	618
1.60002	611	618
1.60003	614	611
1.60003	617	613
1.60004	613	619
1.60004	608	613
1.60005	614	612
1.60005	602	608
1.60006	610	621
1.60006	621	618
1.60007	616	606
1.60007	610	609
1.60008	611	605
1.60008	608	617
1.60009	609	606
1.60009	613	621
1.6001	613	602
1.6001	611	617
1.60011	605	614
1.60011	613	605
1.60012	613	612
1.60012	609	620
1.60013	606	605
1.60013	611	607
1.60014	617	617
1.60014	605	610
1.60014	603	611
1.60015	617	609
1.60015	613	605
1.60016	604	610
1.60016	610	604
1.60017	613	607
1.60017	613	613
1.60018	607	603
1.60018	600	618
1.60019	612	613
1.60019	617	613
1.6002	614	600
1.6002	631	620
1.60021	617	620
1.60021	610	625
1.60022	627	620
1.60022	613	615
1.60023	615	607
1.60023	617	619
1.60024	637	611
1.60024	635	620
1.60025	626	610
1.60025	617	620
1.60026	618	615
1.60026	616	610
1.60027	620	607
1.60027	610	620
1.60028	609	605
1.60028	603	618
1.60029	602	618
1.60029	612	606
1.6003	622	614
1.6003	608	615
1.6003	610	615
1.60031	611	626
1.60031	599	633
1.60032	637	617
1.60032	604	615
1.60033	612	633
1.60033	618	631
1.60034	611	607
1.60034	605	604
1.60035	609	613
1.60035	611	609
1.60036	617	621
1.60036	600	612
1.60037	618	614
1.60037	599	609
1.60038	603	615
1.60038	607	616
1.60039	601	614
1.60039	618	611
1.6004	605	613
1.6004	609	615
1.60041	618	620
1.60041	614	614
1.60042	603	621
1.60042	603	615
1.60043	619	631
1.60043	610	624
1.60044	599	626
1.60044	618	612
1.60045	600	612
1.60045	619	617
1.60046	618	611
1.60046	613	619
1.60047	619	618
1.60047	618	621
1.60047	616	613
1.60048	604	614
1.60048	617	621
1.60049	631	625
1.60049	643	619
1.6005	654	630
1.6005	647	640
1.60051	633	631
1.60051	632	628
1.60052	626	626
1.60052	623	626
1.60053	617	616
1.60053	614	614
1.60054	628	616
1.60054	626	616
1.60055	608	617
1.60055	610	603
1.60056	609	615
1.60056	614	610
1.60057	616	604
1.60057	608	613
1.60058	604	609
1.60058	613	612
1.60059	605	611
1.60059	609	609
1.6006	607	610
1.6006	628	611
1.60061	612	610
1.60061	615	605
1.60062	609	616
1.60062	608	616
1.60063	604	613
1.60063	606	601
1.60064	613	611
1.60064	613	601
1.60064	602	618
1.60065	617	606
1.60065	613	617
1.60066	610	607
1.60066	605	616
1.60067	611	618
1.60067	616	611
1.60068	616	607
1.60068	612	612
1.60069	607	603
1.60069	623	612
1.6007	623	615
1.6007	602	621
1.60071	617	620
1.60071	604	607
1.60072	615	615
1.60072	618	603
1.60073	609	616
1.60073	611	612
1.60074	610	615
1.60074	610	608
1.60075	613	608
1.60075	613	604
1.60076	605	607
1.60076	605	608
1.60077	615	597
1.60077	609	607
1.60078	601	607
1.60078	616	615
1.60079	610	604
1.60079	602	613
1.6008	621	612
1.6008	611	622
1.60081	616	610
1.60081	608	616
1.60081	609	613
1.60082	604	607
1.60082	611	615
1.60083	613	619
1.60083	609	611
1.60084	615	604
1.60084	611	608
1.60085	612	612
1.60085	610	604
1.60086	612	606
1.60086	607	615
1.60087	607	608
1.60087	610	607
1.60088	616	618
1.60088	604	615
1.60089	615	609
1.60089	605	611
1.6009	613	618
1.6009	609	619
1.60091	601	618
1.60091	620	607
1.60092	612	608
1.60092	623	614
1.60093	611	610
1.60093	606	618
1.60094	608	611
1.60094	609	606
1.60095	602	604
1.60095	607	618
1.60096	599	621
1.60096	591	617
1.60097	603	622
1.60097	615	614
1.60098	606	609
1.60098	609	614
1.60098	610	611
1.60099	606	611
1.60099	608	609
1.601	614	611
1.601	601	606
1.60101	609	619
1.60101	611	625
1.60102	597	612
1.60102	602	614
1.60103	601	605
1.60103	615	607
1.60104	623	616
1.60104	609	615
1.60105	609	606
1.60105	614	609
1.60106	604	610
1.60106	615	613
1.60107	613	609
1.60107	612	619
1.60108	606	605
1.60108	613	596
1.60109	614	612
1.60109	611	613
1.6011	598	616
1.6011	595	620
1.60111	609	604
1.60111	610	609
1.60112	604	608
1.60112	610	601
1.60113	604	617
1.60113	620	616
1.60114	611	605
1.60114	609	612
1.60115	617	606
1.60115	605	623
1.60115	608	617
1.60116	617	611
1.60116	610	613
1.60117	612	604
1.60117	612	609
1.60118	609	602
1.60118	616	609
1.60119	612	604
1.60119	609	611
1.6012	608	610
1.6012	613	599
1.60121	611	605
1.60121	611	615
1.60122	601	617
1.60122	603	612
1.60123	603	613
1.60123	605	609
1.60124	605	605
1.60124	608	609
1.60125	611	607
1.60125	618	616
1.60126	607	603
1.60126	608	600
1.60127	605	612
1.60127	607	620
1.60128	612	614
1.60128	605	612
1.60129	603	620
1.60129	607	629
1.6013	604	603
1.6013	600	620
1.60131	613	606
1.60131	615	614
1.60132	606	607
1.60132	616	615
1.60132	609	602
1.60133	608	606
1.60133	603	620
1.60134	608	613
1.60134	603	610
1.60135	609	606
1.60135	612	620
1.60136	612	617
1.60136	612	606
1.60137	606	611
1.60137	616	615
1.60138	611	608
1.60138	609	610
1.60139	613	613
1.60139	607	609
1.6014	617	605
1.6014	613	604
1.60141	608	606
1.60141	616	610
1.60142	611	606
1.60142	611	616
1.60143	604	605
1.60143	602	612
1.60144	608	609
1.60144	608	610
1.60145	605	614
1.60145	619	614
1.60146	610	605
1.60146	605	608
1.60147	609	605
1.60147	608	608
1.60148	609	607
1.60148	613	610
1.60149	616	614
1.60149	610	615
1.6015	603	609
1.6015	609	600
1.6015	597	611
1.60151	614	620
1.60151	619	603
1.60152	606	613
1.60152	610	599
1.60153	599	607
1.60153	603	613
1.60154	614	618
1.60154	616	619
1.60155	608	619
1.60155	621	602
1.60156	606	611
1.60156	607	612
1.60157	605	623
1.60157	612	616
1.60158	608	620
1.60158	607	617
1.60159	608	604
1.60159	623	616
1.6016	606	608
1.6016	612	609
1.60161	607	605
1.60161	600	605
1.60162	600	608
1.60162	615	612
1.60163	612	607
1.60163	604	612
1.60164	609	614
1.60164	613	607
1.60165	602	608
1.60165	607	613
1.60166	613	607
1.60166	606	612
1.60167	610	610
1.60167	606	602
1.60167	606	607
1.60168	605	617
1.60168	609	609
1.60169	601	616
1.60169	607	616
1.6017	613	623
1.6017	601	601
1.60171	608	617
1.60171	607	603
1.60172	618	610
1.60172	615	608
1.60173	620	609
1.60173	613	608
1.60174	603	612
1.60174	613	615
1.60175	610	608
1.60175	600	614
1.60176	615	614
1.60176	615	615
1.60177	603	612
1.60177	612	616
1.60178	607	606
1.60178	612	619
1.60179	616	615
1.60179	616	611
1.6018	603	601
1.6018	610	608
1.60181	611	617
1.60181	620	613
1.60182	605	611
1.60182	617	607
1.60183	600	610
1.60183	617	615
1.60184	605	608
1.60184	612	613
1.60185	611	601
1.60185	616	610
1.60185	611	615
1.60186	606	622
1.60186	602	613
1.60187	613	610
1.60187	619	606
1.60188	615	611
1.60188	608	610
1.60189	616	596
1.60189	612	607
1.6019	604	614
1.6019	613	607
1.60191	599	624
1.60191	607	617
1.60192	613	612
1.60192	613	607
1.60193	613	613
1.60193	598	617
1.60194	611	603
1.60194	607	618
1.60195	598	601
1.60195	606	599
1.60196	609	609
1.60196	609	617
1.60197	610	609
1.60197	622	600
1.60198	617	611
1.60198	629	612
1.60199	609	611
1.60199	605	617
1.602	607	604
1.602	611	613
1.60201	619	614
1.60201	613	613
1.60202	606	612
1.60202	611	596
1.60203	617	617
1.60203	606	616
1.60203	615	612
1.60204	608	615
1.60204	615	613
1.60205	617	607
1.60205	616	609
1.60206	609	610
1.60206	610	619
1.60207	602	609
1.60207	610	606
1.60208	609	613
1.60208	615	609
1.60209	609	611
1.60209	613	615
1.6021	615	612
1.6021	605	608
1.60211	604	618
1.60211	608	606
1.60212	618	609
1.60212	611	612
1.60213	605	613
1.60213	612	611
1.60214	619	610
1.60214	613	609
1.60215	606	632
1.60215	622	620
1.60216	618	608
1.60216	617	618
1.60217	611	615
1.60217	619	603
1.60218	616	606
1.60218	623	610
1.60219	615	611
1.60219	620	616
1.6022	626	610
1.6022	613	621
1.60221	607	607
1.60221	608	610
1.60221	618	612
1.60222	614	611
1.60222	611	616
1.60223	613	615
1.60223	611	621
1.60224	614	613
1.60224	611	610
1.60225	615	614
1.60225	606	622
1.60226	604	617
1.60226	604	618
1.60227	617	612
1.60227	601	612
1.60228	617	626
1.60228	612	610
1.60229	595	626
1.60229	603	614
1.6023	608	614
1.6023	611	603
1.60231	605	611
1.60231	612	605
1.60232	603	609
1.60232	604	609
1.60233	614	615
1.60233	617	617
1.60234	604	611
1.60234	609	616
1.60235	614	607
1.60235	605	609
1.60236	613	611
1.60236	605	615
1.60237	612	595
1.60237	609	610
1.60238	607	612
1.60238	621	612
1.60239	606	600
1.60239	611	601
1.60239	610	616
1.6024	600	604
1.6024	604	613
1.60241	610	616
1.60241	609	604
1.60242	607	614
1.60242	620	613
1.60243	621	614
1.60243	622	611
1.60244	625	607
1.60244	618	616
1.60245	617	610
1.60245	602	609
1.60246	609	606
1.60246	618	614
1.60247	601	611
1.60247	602	609
1.60248	616	609
1.60248	609	611
1.60249	615	612
1.60249	600	612
1.6025	614	613
1.6025	614	617
1.60251	604	609
1.60251	617	609
1.60252	599	615
1.60252	624	620
1.60253	614	618
1.60253	609	625
1.60254	638	602
1.60254	628	627
1.60255	641	600
1.60255	705	605
1.60256	796	608
1.60256	918	616
1.60257	933	609
1.60257	805	610
1.60258	760	610
1.60258	655	625
1.60258	636	619
1.60259	618	624
1.60259	620	607
1.6026	612	609
1.6026	606	614
1.60261	607	617
1.60261	626	625
1.60262	622	638
1.60262	610	658
1.60263	619	744
1.60263	603	806
1.60264	600	890
1.60264	614	876
1.60265	609	833
1.60265	599	719
1.60266	614	657
1.60266	609	625
1.60267	596	610
1.60267	610	614
1.60268	605	607
1.60268	612	619
1.60269	612	620
1.60269	621	617
1.6027	612	618
1.6027	616	603
1.60271	605	619
1.60271	610	607
1.60272	624	609
1.60272	612	610
1.60273	618	614
1.60273	622	613
1.60274	617	612
1.60274	616	614
1.60275	613	628
1.60275	616	603
1.60276	609	607
1.60276	620	620
1.60276	619	622
1.60277	619	623
1.60277	612	618
1.60278	612	617
1.60278	620	620
1.60279	617	614
1.60279	627	623
1.6028	632	623
1.6028	626	620
1.60281	622	624
1.60281	611	618
1.60282	623	618
1.60282	623	633
1.60283	622	625
1.60283	618	627
1.60284	613	633
1.60284	619	616
1.60285	617	624
1.60285	610	616
1.60286	618	613
1.60286	618	611
1.60287	619	626
1.60287	610	616
1.60288	613	625
1.60288	619	625
1.60289	623	626
1.60289	627	617
1.6029	621	622
1.6029	621	622
1.60291	621	630
1.60291	631	630
1.60292	619	620
1.60292	628	647
1.60293	616	657
1.60293	624	678
1.60294	614	723
1.60294	615	803
1.60295	615	745
1.60295	617	725
1.60295	624	671
1.60296	620	654
1.60296	620	632
1.60297	624	633
1.60297	623	624
1.60298	627	628
1.60298	626	628
1.60299	618	614
1.60299	624	619
1.603	630	619
1.603	643	620
1.60301	694	622
1.60301	757	621
1.60302	759	623
1.60302	754	625
1.60303	707	620
1.60303	651	622
1.60304	628	619
1.60304	633	614
1.60305	637	621
1.60305	619	622
1.60306	622	623
1.60306	618	615
1.60307	616	624
1.60307	614	618
1.60308	619	625
1.60308	629	622
1.60309	616	608
1.60309	605	615
1.6031	619	617
1.6031	613	615
1.60311	621	620
1.60311	619	623
1.60312	619	622
1.60312	620	620
1.60313	616	625
1.60313	618	619
1.60314	619	619
1.60314	610	617
1.60314	627	617
1.60315	618	618
1.60315	621	621
1.60316	606	608
1.60316	630	619
1.60317	625	614
1.60317	619	613
1.60318	632	621
1.60318	626	622
1.60319	615	619
1.60319	614	622
1.6032	618	617
1.6032	622	615
1.60321	616	613
1.60321	621	624
1.60322	616	624
1.60322	622	621
1.60323	617	612
1.60323	627	623
1.60324	617	616
1.60324	619	613
1.60325	619	615
1.60325	616	612
1.60326	610	619
1.60326	618	613
1.60327	616	606
1.60327	621	632
1.60328	611	618
1.60328	620	623
1.60329	613	618
1.60329	616	618
1.6033	620	624
1.6033	611	617
1.60331	618	621
1.60331	618	627
1.60332	623	613
1.60332	618	621
1.60333	622	617
1.60333	621	623
1.60333	613	620
1.60334	621	607
1.60334	613	628
1.60335	614	614
1.60335	611	622
1.60336	623	619
1.60336	617	610
1.60337	616	618
1.60337	624	618
1.60338	609	618
1.60338	614	620
1.60339	620	621
1.60339	616	618
1.6034	618	621
1.6034	614	618
1.60341	615	621
1.60341	617	614
1.60342	620	616
1.60342	621	613
1.60343	611	618
1.60343	613	622
1.60344	618	621
1.60344	614	611
1.60345	616	612
1.60345	622	614
1.60346	618	622
1.60346	622	614
1.60347	620	622
1.60347	625	620
1.60348	612	615
1.60348	619	621
1.60349	623	616
1.60349	609	619
1.6035	615	617
1.6035	613	617
1.60351	617	618
1.60351	616	617
1.60352	612	619
1.60352	617	611
1.60352	615	621
1.60353	613	613
1.60353	619	623
1.60354	620	616
1.60354	617	612
1.60355	603	626
1.60355	623	620
1.60356	623	620
1.60356	618	627
1.60357	619	615
1.60357	619	623
1.60358	606	626
1.60358	611	611
1.60359	617	625
1.60359	619	619
1.6036	617	613
1.6036	619	613
1.60361	621	622
1.60361	617	612
1.60362	610	621
1.60362	615	615
1.60363	619	635
1.60363	629	616
1.60364	617	620
1.60364	619	612
1.60365	616	614
1.60365	609	624
1.60366	622	615
1.60366	625	612
1.60367	615	622
1.60367	622	613
1.60368	618	621
1.60368	621	619
1.60369	619	611
1.60369	618	617
1.6037	622	615
1.6037	612	618
1.60371	623	620
1.60371	622	612
1.60371	616	617
1.60372	620	618
1.60372	621	620
1.60373	624	608
1.60373	607	615
1.60374	615	621
1.60374	625	611
1.60375	623	622
1.60375	628	614
1.60376	622	626
1.60376	612	610
1.60377	617	628
1.60377	616	610
1.60378	622	608
1.60378	616	605
1.60379	616	621
1.60379	623	623
1.6038	619	622
1.6038	619	616
1.60381	614	618
1.60381	620	622
1.60382	616	620
1.60382	620	613
1.60383	627	617
1.60383	618	613
1.60384	620	621
1.60384	612	620
1.60385	607	606
1.60385	616	617
1.60386	611	617
1.60386	624	614
1.60387	613	614
1.60387	609	625
1.60388	608	613
1.60388	614	618
1.60389	616	619
1.60389	621	618
1.6039	617	619
1.6039	619	612
1.60391	620	621
1.60391	620	615
1.60391	621	616
1.60392	612	622
1.60392	628	618
1.60393	627	622
1.60393	623	621
1.60394	615	618
1.60394	621	624
1.60395	612	623
1.60395	619	616
1.60396	610	615
1.60396	612	619
1.60397	625	616
1.60397	608	617
1.60398	611	621
1.60398	610	611
1.60399	626	621
1.60399	617	624
1.604	612	623
1.604	618	618
1.60401	623	615
1.60401	619	613
1.60402	631	608
1.60402	615	614
1.60403	624	615
1.60403	620	613
1.60404	617	621
1.60404	610	616
1.60405	617	618
1.60405	621	615
1.60406	621	625
1.60406	619	612
1.60407	616	606
1.60407	617	616
1.60408	621	613
1.60408	619	616
1.60409	613	621
1.60409	619	621
1.6041	620	626
1.6041	621	623
1.6041	607	614
1.60411	619	622
1.60411	616	624
1.60412	620	616
1.60412	619	618
1.60413	607	622
1.60413	616	607
1.60414	620	618
1.60414	617	618
1.60415	611	611
1.60415	620	624
1.60416	616	613
1.60416	618	618
1.60417	615	622
1.60417	620	620
1.60418	622	626
1.60418	625	616
1.60419	621	614
1.60419	617	614
1.6042	619	619
1.6042	612	616
1.60421	627	616
1.60421	619	617
1.60422	624	617
1.60422	622	622
1.60423	618	620
1.60423	618	613
1.60424	613	613
1.60424	633	627
1.60425	615	622
1.60425	613	631
1.60426	617	624
1.60426	611	623
1.60427	622	615
1.60427	610	619
1.60428	613	616
1.60428	615	613
1.60429	617	626
1.60429	618	619
1.6043	612	625
1.6043	614	627
1.6043	616	615
1.60431	621	629
1.60431	611	621
1.60432	621	609
1.60432	618	620
1.60433	617	619
1.60433	621	617
1.60434	626	625
1.60434	622	617
1.60435	618	622
1.60435	617	620
1.60436	618	610
1.60436	619	618
1.60437	611	619
1.60437	615	606
1.60438	626	619
1.60438	616	617
1.60439	618	615
1.60439	621	622
1.6044	618	621
1.6044	614	617
1.60441	627	616
1.60441	622	613
1.60442	606	619
1.60442	624	611
1.60443	621	611
1.60443	616	614
1.60444	609	619
1.60444	618	624
1.60445	618	621
1.60445	616	622
1.60446	615	622
1.60446	619	623
1.60447	613	617
1.60447	612	622
1.60448	627	621
1.60448	622	622
1.60449	613	618
1.60449	617	616
1.6045	612	620
1.6045	614	620
1.60451	625	618
1.60451	612	619
1.60451	610	616
1.60452	615	626
1.60452	612	610
1.60453	617	614
1.60453	616	618
1.60454	610	620
1.60454	615	631
1.60455	623	612
1.60455	612	618
1.60456	621	618
1.60456	608	621
1.60457	624	621
1.60457	626	611
1.60458	617	623
1.60458	612	617
1.60459	619	619
1.60459	612	627
1.6046	623	622
1.6046	624	622
1.60461	612	623
1.60461	609	620
1.60462	634	618
1.60462	621	616
1.60463	621	621
1.60463	615	614
1.60464	616	620
1.60464	627	613
1.60465	611	614
1.60465	616	619
1.60466	612	621
1.60466	616	624
1.60467	607	618
1.60467	622	620
1.60468	618	620
1.60468	622	610
1.60469	620	623
1.60469	621	609
1.6047	621	618
1.6047	620	621
1.60471	617	620
1.60471	614	615
1.60471	622	619
1.60472	613	614
1.60472	614	624
1.60473	617	616
1.60473	629	613
1.60474	621	617
1.60474	615	619
1.60475	617	616
1.60475	615	614
1.60476	617	627
1.60476	620	616
1.60477	627	621
1.60477	610	616
1.60478	616	620
1.60478	615	620
1.60479	605	623
1.60479	617	613
1.6048	624	617
1.6048	620	626
1.60481	625	616
1.60481	637	615
1.60482	616	620
1.60482	617	621
1.60483	616	631
1.60483	625	609
1.60484	618	625
1.60484	618	623
1.60485	609	622
1.60485	619	606
1.60486	615	623
1.60486	618	618
1.60487	621	622
1.60487	625	620
1.60488	610	616
1.60488	618	623
1.60489	623	619
1.60489	617	613
1.6049	616	623
1.6049	618	622
1.60491	611	619
1.60491	614	612
1.60492	618	626
1.60492	606	614
1.60492	620	612
1.60493	623	615
1.60493	618	610
1.60494	626	621
1.60494	619	622
1.60495	619	622
1.60495	615	622
1.60496	615	616
1.60496	625	610
1.60497	621	617
1.60497	620	623
1.60498	639	614
1.60498	618	615
1.60499	605	614
1.60499	622	619
1.605	611	618
1.605	612	618
1.60501	624	615
1.60501	609	612
1.60502	619	622
1.60502	617	618
1.60503	612	619
1.60503	609	620
1.60504	613	625
1.60504	621	616
1.60505	621	622
1.60505	607	618
1.60506	619	628
1.60506	622	618
1.60507	613	618
1.60507	627	620
1.60508	620	611
1.60508	611	617
1.60509	621	623
1.60509	625	621
1.6051	614	616
1.6051	631	637
1.60511	619	624
1.60511	619	622
1.60512	622	624
1.60512	622	625
1.60512	615	632
1.60513	608	619
1.60513	616	613
1.60514	619	611
1.60514	623	621
1.60515	611	620
1.60515	614	618
1.60516	617	617
1.60516	615	625
1.60517	622	610
1.60517	624	621
1.60518	624	620
1.60518	618	617
1.60519	617	620
1.60519	618	623
1.6052	620	624
1.6052	621	621
1.60521	617	614
1.60521	621	626
1.60522	623	623
1.60522	620	621
1.60523	611	619
1.60523	618	614
1.60524	625	622
1.60524	614	613
1.60525	620	618
1.60525	619	623
1.60526	626	617
1.60526	621	616
1.60527	627	621
1.60527	624	619
1.60528	615	621
1.60528	619	622
1.60529	622	613
1.60529	619	620
1.6053	634	610
1.6053	614	618
1.60531	616	621
1.60531	615	610
1.60532	624	621
1.60532	624	617
1.60533	616	626
1.60533	612	619
1.60533	612	628
1.60534	621	621
1.60534	622	617
1.60535	610	615
1.60535	622	619
1.60536	620	621
1.60536	619	618
1.60537	615	611
1.60537	628	624
1.60538	617	626
1.60538	621	618
1.60539	612	621
1.60539	615	614
1.6054	616	620
1.6054	616	622
1.60541	610	620
1.60541	613	621
1.60542	619	606
1.60542	631	623
1.60543	612	619
1.60543	613	617
1.60544	618	621
1.60544	629	622
1.60545	609	614
1.60545	616	618
1.60546	613	623
1.60546	611	620
1.60547	622	619
1.60547	622	614
1.60548	625	620
1.60548	617	616
1.60549	612	620
1.60549	617	620
1.6055	611	617
1.6055	621	619
1.60551	627	617
1.60551	618	618
1.60552	618	620
1.60552	618	622
1.60553	619	616
1.60553	628	622
1.60554	615	620
1.60554	622	615
1.60555	619	615
1.60555	631	626
1.60555	616	625
1.60556	612	613
1.60556	605	617
1.60557	624	619
1.60557	617	612
1.60558	628	617
1.60558	620	619
1.60559	617	617
1.60559	623	615
1.6056	617	619
1.6056	628	612
1.60561	620	614
1.60561	614	624
1.60562	622	618
1.60562	618	622
1.60563	611	619
1.60563	612	613
1.60564	621	620
1.60564	619	617
1.60565	620	612
1.60565	616	617
1.60566	620	621
1.60566	617	625
1.60567	611	619
1.60567	618	618
1.60568	622	611
1.60568	618	622
1.60569	611	619
1.60569	616	605
1.6057	619	619
1.6057	614	611
1.60571	614	620
1.60571	608	616
1.60572	619	612
1.60572	620	620
1.60573	614	624
1.60573	620	615
1.60574	610	611
1.60574	612	617
1.60575	620	620
1.60575	610	619
1.60576	613	614
1.60576	620	620
1.60576	619	624
1.60577	612	619
1.60577	617	615
1.60578	619	616
1.60578	613	616
1.60579	613	625
1.60579	619	609
1.6058	614	608
1.6058	606	611
1.60581	624	618
1.60581	615	623
1.60582	614	618
1.60582	616	611
1.60583	625	619
1.60583	625	616
1.60584	613	623
1.60584	614	616
1.60585	612	610
1.60585	620	620
1.60586	618	611
1.60586	621	611
1.60587	622	621
1.60587	617	617
1.60588	614	630
1.60588	623	622
1.60589	616	625
1.60589	615	615
1.6059	616	618
1.6059	615	614
1.60591	620	613
1.60591	623	616
1.60592	621	621
1.60592	610	624
1.60593	624	618
1.60593	621	621
1.60594	624	620
1.60594	628	625
1.60595	631	620
1.60595	621	617
1.60596	618	613
1.60596	618	619
1.60597	617	610
1.60597	630	616
1.60598	616	613
1.60598	627	621
1.60598	622	617
1.60599	627	619
1.60599	619	621
1.606	614	624
1.606	615	623
1.60601	630	617
1.60601	622	623
1.60602	620	635
1.60602	717	710
