# Supplementary material for: Storing quantum coherence in a quantum dot nuclear spin ensemble for over 100 milliseconds
Source: Nat Commun. 2025 Dec 4;17:239. doi: 10.1038/s41467-025-66948-6 (PMC12783769; doi:10.1038/s41467-025-66948-6)
Supplement: Supplementary file 3 — Source Data [file 41467_2025_66948_MOESM3_ESM.zip › Fig2b.tsv]

Rf pulse duration (us)	NMR signal (ueV)
0.5	-0.55962
1	1.50955
1.5	3.10695
2	5.68334
2.5	13.64563
3	16.87915
3.5	16.85209
4	18.66781
4.5	20.64915
5	24.70584
5.5	26.20706
6	31.14397
6.5	32.09242
7	36.45112
7.5	39.37912
8	42.05199
8.5	38.19885
9	44.75395
9.5	44.58875
10	46.31264
11	45.09772
12	44.59853
13	38.86365
14	35.90623
15	27.02937
16	22.75955
17	15.78978
18	15.80381
19	3.62081
20	1.27093
21	0.94103
22	2.03332
23	8.16841
24	16.87252
25	16.8212
26	26.42943
27	30.39313
28	37.45977
29	40.80791
30	45.51139
31	45.68955
32	45.95141
33	43.59829
34	39.73794
35	31.80407
36	28.91555
37	22.04529
38	17.64232
39	13.98511
40	3.87884
41	0.67545
42	0.68561
43	2.15254
44	11.27506
45	17.12312
46	19.21695
47	25.57221
48	32.28985
49	37.96949
50	42.56955
51	45.07915
52	46.36904
53	44.88787
54	43.14973
55	39.15489
56	31.7045
57	27.1825
58	20.5739
59	17.46196
60	13.00611
61	4.07094
62	-1.04297
63	0.84871
64	3.71371
65	12.74691
66	17.46199
67	20.14681
68	28.57872
69	32.69946
70	38.33998
72	46.19032
72	45.63733
74	46.91739
74	46.56954
76	38.10864
76	37.33529
78	25.54063
78	24.82122
80	16.86452
80	16.67209
82	3.64664
82	1.92742
84	1.35141
84	0.87196
86	15.22111
86	14.47747
88	24.51053
88	21.6385
90	37.39455
90	35.61698
92	45.47872
92	44.42801
94	47.62344
94	47.35505
96	42.43721
96	40.65493
98	31.89436
98	28.26282
100	19.16835
100	18.09996
102	8.50927
104	0.37434
106	9.01623
108	19.60872
110	29.72188
112	42.6238
114	47.16973
116	44.83041
120	24.43738
122	15.66394
124	1.31402
126	5.66641
128	17.92147
130	25.39313
132	38.57731
134	45.81651
136	47.21233
138	41.70967
140	28.63603
142	16.14813
144	3.61228
146	0.61782
148	11.68878
150	22.43878
152	33.19067
154	42.06168
156	47.13995
158	41.45351
160	33.56376
162	18.43711
164	9.03314
166	1.14512
168	4.34124
170	20.4288
172	29.7647
174	40.18805
176	47.02393
178	44.82794
180	34.79081
182	22.75591
184	17.84799
186	1.20828
188	1.48075
190	15.43913
192	25.20539
194	38.22749
196	46.22642
198	45.77026
