# Supplementary material for: Storing quantum coherence in a quantum dot nuclear spin ensemble for over 100 milliseconds
Source: Nat Commun. 2025 Dec 4;17:239. doi: 10.1038/s41467-025-66948-6 (PMC12783769; doi:10.1038/s41467-025-66948-6)
Supplement: Supplementary file 3 — Source Data [file 41467_2025_66948_MOESM3_ESM.zip › Fig2b.xls]

## Sheet: Sheet1
Rf pulse duration (us)	NMR signal (ueV)
0.5	-0.55962
1	1.50955
1.5	3.10695
2	5.68334
2.5	13.6456
3	16.8791
3.5	16.8521
4	18.6678
4.5	20.6491
5	24.7058
5.5	26.2071
6	31.144
6.5	32.0924
7	36.4511
7.5	39.3791
8	42.052
8.5	38.1989
9	44.754
9.5	44.5887
10	46.3126
11	45.0977
12	44.5985
13	38.8636
14	35.9062
15	27.0294
16	22.7596
17	15.7898
18	15.8038
19	3.62081
20	1.27093
21	0.94103
22	2.03332
23	8.16841
24	16.8725
25	16.8212
26	26.4294
27	30.3931
28	37.4598
29	40.8079
30	45.5114
31	45.6895
32	45.9514
33	43.5983
34	39.7379
35	31.8041
36	28.9155
37	22.0453
38	17.6423
39	13.9851
40	3.87884
41	0.67545
42	0.68561
43	2.15254
44	11.2751
45	17.1231
46	19.217
47	25.5722
48	32.2899
49	37.9695
50	42.5695
51	45.0791
52	46.369
53	44.8879
54	43.1497
55	39.1549
56	31.7045
57	27.1825
58	20.5739
59	17.462
60	13.0061
61	4.07094
62	-1.04297
63	0.84871
64	3.71371
65	12.7469
66	17.462
67	20.1468
68	28.5787
69	32.6995
70	38.34
72	46.1903
72	45.6373
74	46.9174
74	46.5695
76	38.1086
76	37.3353
78	25.5406
78	24.8212
80	16.8645
80	16.6721
82	3.64664
82	1.92742
84	1.35141
84	0.87196
86	15.2211
86	14.4775
88	24.5105
88	21.6385
90	37.3946
90	35.617
92	45.4787
92	44.428
94	47.6234
94	47.355
96	42.4372
96	40.6549
98	31.8944
98	28.2628
100	19.1684
100	18.1
102	8.50927
104	0.37434
106	9.01623
108	19.6087
110	29.7219
112	42.6238
114	47.1697
116	44.8304
120	24.4374
122	15.6639
124	1.31402
126	5.66641
128	17.9215
130	25.3931
132	38.5773
134	45.8165
136	47.2123
138	41.7097
140	28.636
142	16.1481
144	3.61228
146	0.61782
148	11.6888
150	22.4388
152	33.1907
154	42.0617
156	47.1399
158	41.4535
160	33.5638
162	18.4371
164	9.03314
166	1.14512
168	4.34124
170	20.4288
172	29.7647
174	40.188
176	47.0239
178	44.8279
180	34.7908
182	22.7559
184	17.848
186	1.20828
188	1.48075
190	15.4391
192	25.2054
194	38.2275
196	46.2264
198	45.7703
