# Supplementary material for: Storing quantum coherence in a quantum dot nuclear spin ensemble for over 100 milliseconds
Source: Nat Commun. 2025 Dec 4;17:239. doi: 10.1038/s41467-025-66948-6 (PMC12783769; doi:10.1038/s41467-025-66948-6)
Supplement: Supplementary file 3 — Source Data [file 41467_2025_66948_MOESM3_ESM.zip › Fig3a.tsv]

Set pulse sequence cycle type	Set number of sequence cycles	Set spin free evolution time T_FreeEvol, excluding Rf pulses (s)	Set total evolution time T_EvolTot, including Rf pulses (s)	Set CHASE-40 (or equivalent) cycle time T_Cycle, including Rf pulses (s)	Measured echo amplitude (ueV)	Measured echo amplitude std deviation (ueV)
CHASE-10	1.	3.6E-6	2.036E-4	8.144E-4	1.74351609E1	2.64022936E-1
CHASE-10	1.	3.6E-6	2.036E-4	8.144E-4	1.7669341E1	1.56826962E-1
CHASE-10	1.	3.6E-6	2.036E-4	8.144E-4	1.77670974E1	4.61491599E-1
CHASE-10	1.	3.6E-6	2.036E-4	8.144E-4	1.78419448E1	3.98244645E-1
CHASE-10	1.	3.6E-6	2.036E-4	8.144E-4	1.81295437E1	2.30217747E-1
CHASE-10	1.	3.6E-6	2.036E-4	8.144E-4	1.90100727E1	4.8000985E-1
CHASE-10	1.	3.6E-6	2.036E-4	8.144E-4	2.01153833E1	2.08799602E-1
CHASE-10	1.	3.98107171E-6	2.03981072E-4	8.15924287E-4	1.77161562E1	3.10550353E-1
CHASE-10	1.	4.53586631E-6	2.04535866E-4	8.18143465E-4	1.88923919E1	7.31869268E-2
CHASE-10	1.	5.01187234E-6	2.05011872E-4	8.20047489E-4	1.71281267E1	2.70121488E-1
CHASE-10	1.	6.30957344E-6	2.06309573E-4	8.25238294E-4	1.83203654E1	4.69751214E-1
CHASE-10	1.	7.24231702E-6	2.07242317E-4	8.28969268E-4	1.96999356E1	2.94727999E-1
CHASE-10	1.	7.94328235E-6	2.07943282E-4	8.31773129E-4	1.85110925E1	1.7096644E-1
CHASE-10	1.	9.15137126E-6	2.09151371E-4	8.36605485E-4	1.94665686E1	2.89294531E-1
CHASE-10	1.	1.E-5	2.1E-4	8.4E-4	1.87633635E1	3.6423869E-1
CHASE-10	1.	1.15636468E-5	2.11563647E-4	8.46254587E-4	1.93895218E1	2.02499093E-1
CHASE-10	1.	1.25892541E-5	2.12589254E-4	8.50357016E-4	1.84957138E1	5.16512097E-1
CHASE-10	1.	1.58489319E-5	2.15848932E-4	8.63395728E-4	1.88905645E1	2.31185388E-1
CHASE-10	1.	1.8463418E-5	2.18463418E-4	8.73853672E-4	1.9557008E1	1.84767678E-1
CHASE-10	1.	1.99526231E-5	2.19952623E-4	8.79810493E-4	1.75485985E1	4.14902391E-1
CHASE-10	1.	2.51188643E-5	2.25118864E-4	9.00475457E-4	1.80765759E1	8.24389542E-1
CHASE-10	1.	2.94801296E-5	2.2948013E-4	9.17920518E-4	1.86177363E1	1.25128063E-1
CHASE-10	1.	3.16227766E-5	2.31622777E-4	9.26491106E-4	1.79589883E1	1.02951908E-1
CHASE-10	1.	3.98107171E-5	2.39810717E-4	9.59242868E-4	1.80736625E1	2.10784326E-1
CHASE-10	1.	4.70702684E-5	2.47070268E-4	9.88281074E-4	1.92212408E1	2.27844208E-1
CHASE-10	1.	5.01187234E-5	2.50118723E-4	1.00047489E-3	1.83445745E1	4.19680912E-1
CHASE-10	1.	5.94778577E-5	2.59477858E-4	1.03791143E-3	1.90623029E1	2.41176895E-1
CHASE-10	1.	6.30957344E-5	2.63095734E-4	1.05238294E-3	1.7941223E1	3.02772328E-1
CHASE-10	1.	7.51560524E-5	2.75156052E-4	1.10062421E-3	1.89458209E1	4.14541465E-1
CHASE-10	1.	7.94328235E-5	2.79432823E-4	1.11773129E-3	1.70390324E1	4.92474234E-1
CHASE-10	1.	1.E-4	3.E-4	1.2E-3	1.85728455E1	6.91891392E-1
CHASE-10	1.	1.12495202E-4	3.12495202E-4	1.24998081E-3	1.77307628E1	1.10494763E-1
CHASE-10	1.	1.2E-4	3.2E-4	1.28E-3	1.95144098E1	3.32398464E-1
CHASE-10	1.	1.26551705E-4	3.26551705E-4	1.30620682E-3	1.77315431E1	4.0211881E-1
CHASE-10	1.	1.42364596E-4	3.42364596E-4	1.36945838E-3	1.70990769E1	1.76095017E-1
CHASE-10	1.	1.6015334E-4	3.6015334E-4	1.44061336E-3	1.86257372E1	5.37477413E-1
CHASE-10	1.	1.61226307E-4	3.61226307E-4	1.44490523E-3	1.90868074E1	2.153083E-1
CHASE-10	1.	1.80164823E-4	3.80164823E-4	1.52065929E-3	1.83140411E1	4.45005409E-1
CHASE-10	1.	2.02676782E-4	4.02676782E-4	1.61070713E-3	1.81559614E1	1.93215493E-1
CHASE-10	1.	2.16616016E-4	4.16616016E-4	1.66646406E-3	1.89604824E1	4.22691963E-1
CHASE-10	1.	2.28001655E-4	4.28001655E-4	1.71200662E-3	1.65675642E1	3.63943973E-1
CHASE-10	1.	2.51083338E-4	4.51083338E-4	1.80433335E-3	1.84771909E1	3.5969571E-1
CHASE-10	1.	2.56490922E-4	4.56490922E-4	1.82596369E-3	1.83028267E1	3.15631142E-1
CHASE-10	1.	2.88539981E-4	4.88539981E-4	1.95415992E-3	1.67131476E1	5.72770788E-1
CHASE-10	1.	3.24593635E-4	5.24593635E-4	2.09837454E-3	1.79280314E1	4.39487164E-1
CHASE-10	1.	3.65152265E-4	5.65152265E-4	2.26060906E-3	1.83538344E1	2.76063178E-1
CHASE-10	1.	3.9102082E-4	5.9102082E-4	2.36408328E-3	1.94094351E1	2.75243018E-1
CHASE-10	1.	4.10778778E-4	6.10778778E-4	2.44311511E-3	1.79650161E1	3.62693866E-1
CHASE-10	1.	4.62106416E-4	6.62106416E-4	2.64842567E-3	1.84325569E1	8.76403635E-1
CHASE-10	1.	5.19847547E-4	7.19847547E-4	2.87939019E-3	1.80453426E1	3.89804494E-1
CHASE-10	1.	5.25357021E-4	7.25357021E-4	2.90142809E-3	1.8758929E1	5.18490562E-1
CHASE-10	1.	5.84803548E-4	7.84803548E-4	3.13921419E-3	1.69123115E1	1.61323436E-1
CHASE-10	1.	6.57875932E-4	8.57875932E-4	3.43150373E-3	1.77737284E1	3.11150322E-1
CHASE-10	1.	7.05844768E-4	9.05844768E-4	3.62337907E-3	1.84853725E1	2.42484401E-1
CHASE-10	1.	7.40078859E-4	9.40078859E-4	3.76031544E-3	1.85971139E1	3.48486304E-1
CHASE-10	1.	8.18156772E-4	1.01815677E-3	4.07262709E-3	1.81953061E1	4.12307922E-1
CHASE-10	1.	8.32553207E-4	1.03255321E-3	4.13021283E-3	1.7413401E1	2.4765568E-1
CHASE-10	1.	9.36582412E-4	1.13658241E-3	4.54632965E-3	1.77027695E1	2.17845497E-1
CHASE-10	1.	1.05361028E-3	1.25361028E-3	5.01444111E-3	1.73066765E1	5.29335004E-1
CHASE-10	1.	1.18526101E-3	1.38526101E-3	5.54104404E-3	1.73744071E1	6.28848775E-1
CHASE-10	1.	1.27414401E-3	1.47414401E-3	5.89657605E-3	1.79054692E1	2.31365747E-1
CHASE-10	1.	1.33336177E-3	1.53336177E-3	6.13344707E-3	1.67198958E1	2.87708624E-1
CHASE-10	1.	1.49996801E-3	1.69996801E-3	6.79987205E-3	1.66804347E1	4.00662036E-1
CHASE-10	1.	1.68739205E-3	1.88739205E-3	7.54956819E-3	1.62491389E1	4.61981969E-1
CHASE-10	1.	1.71187944E-3	1.91187944E-3	7.64751778E-3	1.64892922E1	3.08544911E-1
CHASE-10	1.	1.89823509E-3	2.09823509E-3	8.39294036E-3	1.43607861E1	2.68180928E-1
CHASE-10	1.	2.1354234E-3	2.3354234E-3	9.3416936E-3	1.36942475E1	7.10786738E-1
CHASE-10	1.	2.3E-3	2.5E-3	1.E-2	1.38308293E1	1.03302423E-1
CHASE-10	1.	2.40224887E-3	2.60224887E-3	1.04089955E-2	1.27032432E1	5.00493255E-2
CHASE-10	1.	2.70241472E-3	2.90241472E-3	1.16096589E-2	1.15275689E1	5.82604869E-1
CHASE-10	1.	2.92000735E-3	3.12000735E-3	1.24800294E-2	9.83900552	2.01145558E-1
CHASE-10	1.	3.04008689E-3	3.24008689E-3	1.29603476E-2	9.91251472	2.44301252E-1
CHASE-10	1.	3.41995189E-3	3.61995189E-3	1.44798076E-2	8.72896595	1.54822186E-1
CHASE-10	1.	3.84728179E-3	4.04728179E-3	1.61891272E-2	6.23265133	9.53578128E-1
CHASE-10	1.	4.32800742E-3	4.52800742E-3	1.81120297E-2	5.24688892	3.19001483E-1
CHASE-10	1.	4.86880069E-3	5.06880069E-3	2.02752028E-2	3.1556799	2.64681051E-1
CHASE-10	1.	5.47716717E-3	5.67716717E-3	2.27086687E-2	9.24264283E-1	5.47257946E-1
CHASE-10	1.	5.97519758E-3	6.17519758E-3	2.47007903E-2	1.8803441	3.59223552E-1
CHASE-10	1.	6.16155028E-3	6.36155028E-3	2.54462011E-2	7.01681693E-1	1.60781991E-1
CHASE-10	1.	6.93144843E-3	7.13144843E-3	2.85257937E-2	2.43701105E-1	2.87583293E-1
CHASE-10	1.	7.79754692E-3	7.99754692E-3	3.19901877E-2	1.05672484	4.7444361E-1
CHASE-10	1.	8.77186615E-3	8.97186615E-3	3.58874646E-2	6.03759875E-1	7.68780569E-1
CHASE-10	1.	9.63084709E-3	9.83084709E-3	3.93233884E-2	7.37681932E-1	2.0231107E-1
CHASE-10	1.	9.86792855E-3	1.00679285E-2	4.02717142E-2	1.77709602E-1	3.34153901E-1
CHASE-10	1.	1.11009462E-2	1.13009462E-2	4.52037846E-2	3.15957748E-1	7.0546086E-1
CHASE-10	1.	1.24880318E-2	1.26880318E-2	5.07521272E-2	-7.87618083E-1	3.77162904E-1
CHASE-10	1.	1.40484366E-2	1.42484366E-2	5.69937464E-2	5.07762732E-1	7.82629069E-1
CHASE-10	1.	1.55230374E-2	1.57230374E-2	6.28921498E-2	8.69797454E-1	2.0268406E-1
CHASE-10	1.	1.58038171E-2	1.60038171E-2	6.40152685E-2	-3.10231408E-1	1.74115481E-1
CHASE-10	1.	1.7778536E-2	1.7978536E-2	7.1914144E-2	-8.69888276E-1	2.46758905E-1
CHASE-10	1.	1.9707558E-2	1.9907558E-2	7.9630232E-2	6.84786377E-1	2.5410429E-1
CHASE-10	1.	2.E-2	2.02E-2	8.08E-2	8.08516412E-2	3.49722664E-1
CHASE-10	1.	2.51785082E-2	2.53785082E-2	1.01514033E-1	-4.5628269E-1	6.09126765E-1
CHASE-10	1.	3.16978638E-2	3.18978638E-2	1.27591455E-1	-1.05870698	3.40780853E-1
CHASE-10	1.	3.99052463E-2	4.01052463E-2	1.60420985E-1	-5.49827591E-1	1.17198525E-1
CHASE-10	1.	4.03274851E-2	4.05274851E-2	1.6210994E-1	5.21889781E-1	2.27206966E-1
CHASE-10	1.	5.02377286E-2	5.04377286E-2	2.01750915E-1	-9.43484636E-2	2.67811344E-1
CHASE-10	1.	6.32455532E-2	6.34455532E-2	2.53782213E-1	1.85079066E-1	4.64592325E-1
CHASE-10	1.	6.5E-2	6.52E-2	2.608E-1	7.39432669E-1	3.81555096E-1
CHASE-10	1.	7.96214341E-2	7.98214341E-2	3.19285736E-1	-4.68597601E-1	2.47435758E-1
CHASE-10	1.	1.00237447E-1	1.00437447E-1	4.01749787E-1	-3.91007615E-1	2.45844971E-1
CHASE-10	1.	1.26191469E-1	1.26391469E-1	5.05565876E-1	-1.25696008E-1	2.93659297E-1
CHASE-10	1.	1.58865647E-1	1.59065647E-1	6.36262588E-1	-2.69666757E-1	1.77115207E-1
CHASE-10	1.	2.E-1	2.002E-1	8.008E-1	-1.11349635	7.00813293E-1
CHASE-20	1.	7.2E-6	4.072E-4	8.144E-4	1.82115053E1	2.27581475E-1
CHASE-20	1.	7.2E-6	4.072E-4	8.144E-4	1.87485218E1	4.24779262E-1
CHASE-20	1.	1.14630156E-5	4.11463016E-4	8.22926031E-4	1.84045089E1	3.37102556E-1
CHASE-20	1.	2.92235826E-5	4.29223583E-4	8.58447165E-4	1.79650463E1	3.83580926E-1
CHASE-20	1.	4.66606454E-5	4.46660645E-4	8.93321291E-4	1.86186686E1	2.58783728E-1
CHASE-20	1.	7.45020164E-5	4.74502016E-4	9.49004033E-4	1.85262729E1	4.02626145E-1
CHASE-20	1.	1.89933949E-4	5.89933949E-4	1.1798679E-3	1.86748641E1	6.79169662E-1
CHASE-20	1.	2.78188115E-4	6.78188115E-4	1.35637623E-3	1.7851467E1	2.66022712E-1
CHASE-20	1.	3.73760352E-4	7.73760352E-4	1.5475207E-3	1.87326021E1	7.33280909E-1
CHASE-20	1.	6.7468732E-4	1.07468732E-3	2.14937464E-3	1.80719462E1	1.73033436E-1
CHASE-20	1.	8.66E-4	1.266E-3	2.532E-3	1.79355776E1	2.94167482E-1
CHASE-20	1.	9.06477872E-4	1.30647787E-3	2.61295574E-3	1.78882376E1	3.04629496E-1
CHASE-20	1.	1.21790066E-3	1.61790066E-3	3.23580132E-3	1.79867897E1	2.96285465E-1
CHASE-20	1.	1.39E-3	1.79E-3	3.58E-3	1.77584423E1	1.65114612E-1
CHASE-20	1.	1.63E-3	2.03E-3	4.06E-3	1.75331812E1	2.58809403E-1
CHASE-20	1.	1.93E-3	2.33E-3	4.66E-3	1.62505333E1	2.6578464E-1
CHASE-20	1.	2.19847324E-3	2.59847324E-3	5.19694648E-3	1.58282019E1	8.78067148E-2
CHASE-20	1.	2.38E-3	2.78E-3	5.56E-3	1.55717486E1	3.96880974E-1
CHASE-20	1.	2.56E-3	2.96E-3	5.92E-3	1.44724364E1	3.23795841E-1
CHASE-20	1.	2.72E-3	3.12E-3	6.24E-3	1.40704491E1	5.19871288E-2
CHASE-20	1.	2.94E-3	3.34E-3	6.68E-3	1.39832818E1	3.90675999E-1
CHASE-20	1.	2.95376434E-3	3.35376434E-3	6.70752868E-3	1.41221943E1	4.22283972E-1
CHASE-20	1.	3.09E-3	3.49E-3	6.98E-3	1.27801898E1	3.63597079E-1
CHASE-20	1.	3.33E-3	3.73E-3	7.46E-3	1.15690081E1	1.79835973E-1
CHASE-20	1.	3.62E-3	4.02E-3	8.04E-3	1.05922372E1	1.03921096E-1
CHASE-20	1.	3.96853763E-3	4.36853763E-3	8.73707525E-3	9.12843158	2.62436722E-1
CHASE-20	1.	4.46E-3	4.86E-3	9.72E-3	6.88533162	3.37183347E-1
CHASE-20	1.	4.97E-3	5.37E-3	1.074E-2	4.94988703	2.22939021E-1
CHASE-20	1.	5.33E-3	5.73E-3	1.146E-2	4.06444669	3.01598026E-1
CHASE-20	1.	6.09E-3	6.49E-3	1.298E-2	2.67367213	4.20377622E-1
CHASE-20	1.	6.74E-3	7.14E-3	1.428E-2	1.22738974	3.77702118E-1
CHASE-20	1.	7.55E-3	7.95E-3	1.59E-2	1.25716264	2.77042438E-1
CHASE-20	1.	8.41E-3	8.81E-3	1.762E-2	1.00670715	4.32150467E-1
CHASE-20	1.	9.41295879E-3	9.81295879E-3	1.96259176E-2	2.05916712E-1	5.46835074E-1
CHASE-20	1.	1.19E-2	1.23E-2	2.46E-2	-2.29530587E-1	6.32746378E-1
CHASE-20	1.	1.51718442E-2	1.55718442E-2	3.11436884E-2	-1.51484934E-2	3.20494484E-1
CHASE-20	1.	1.54E-2	1.58E-2	3.16E-2	4.51278955E-1	4.21821888E-1
CHASE-20	1.	2.02E-2	2.06E-2	4.12E-2	-8.89211976E-2	3.21263309E-1
CHASE-20	1.	2.44540385E-2	2.48540385E-2	4.9708077E-2	-3.65158238E-1	3.58574918E-1
CHASE-20	1.	4.2E-2	4.24E-2	8.48E-2	3.26765258E-1	1.69036764E-1
CHASE-20	1.	5.00401863E-2	5.04401863E-2	1.00880373E-1	-1.1678148	2.58538551E-1
CHASE-20	1.	6.35294399E-2	6.39294399E-2	1.2785888E-1	-2.73429786E-1	2.93498511E-1
CHASE-20	1.	1.02397003E-1	1.02797003E-1	2.05594005E-1	-2.78867247E-1	1.26823306E-1
CHASE-40	1.	1.44E-5	8.144E-4	8.144E-4	1.84599026E1	2.82160916E-1
CHASE-40	1.	1.44E-5	8.144E-4	8.144E-4	1.86414351E1	3.01905835E-1
CHASE-40	1.	1.44E-5	8.144E-4	8.144E-4	1.86796547E1	4.46052292E-1
CHASE-40	1.	1.46117913E-5	8.14611791E-4	8.14611791E-4	1.80724239E1	1.31740589E-1
CHASE-40	1.	2.33303227E-5	8.23330323E-4	8.23330323E-4	1.86049461E1	2.25076009E-1
CHASE-40	1.	3.72510082E-5	8.37251008E-4	8.37251008E-4	1.89170336E1	1.57147834E-1
CHASE-40	1.	9.49669747E-5	8.94966975E-4	8.94966975E-4	1.82043824E1	1.71013726E-1
CHASE-40	1.	1.39094057E-4	9.39094057E-4	9.39094057E-4	1.78287851E1	2.7670603E-1
CHASE-40	1.	1.86880176E-4	9.86880176E-4	9.86880176E-4	1.89830177E1	2.98431036E-1
CHASE-40	1.	2.11E-4	1.011E-3	1.011E-3	1.81179291E1	3.42144714E-1
CHASE-40	1.	2.66E-4	1.066E-3	1.066E-3	1.9175202E1	1.79915514E-1
CHASE-40	1.	3.3734366E-4	1.13734366E-3	1.13734366E-3	1.84530449E1	2.84337373E-1
CHASE-40	1.	4.53238936E-4	1.25323894E-3	1.25323894E-3	1.84812076E1	8.32701337E-2
CHASE-40	1.	6.08950331E-4	1.40895033E-3	1.40895033E-3	1.81582738E1	1.63071386E-1
CHASE-40	1.	7.92E-4	1.592E-3	1.592E-3	1.86297766E1	2.88633289E-1
CHASE-40	1.	1.09923662E-3	1.89923662E-3	1.89923662E-3	1.82318702E1	3.00432216E-1
CHASE-40	1.	1.47E-3	2.27E-3	2.27E-3	1.85658625E1	3.34382105E-1
CHASE-40	1.	1.98426881E-3	2.78426881E-3	2.78426881E-3	1.80253425E1	5.66960571E-1
CHASE-40	1.	2.29E-3	3.09E-3	3.09E-3	1.75358366E1	2.72269754E-1
CHASE-40	1.	2.63E-3	3.43E-3	3.43E-3	1.74471518E1	3.66481307E-1
CHASE-40	1.	3.02E-3	3.82E-3	3.82E-3	1.70156018E1	2.22742263E-1
CHASE-40	1.	3.69E-3	4.49E-3	4.49E-3	1.66140231E1	2.36304915E-1
CHASE-40	1.	4.38E-3	5.18E-3	5.18E-3	1.40144516E1	1.26693307E-1
CHASE-40	1.	4.7064794E-3	5.5064794E-3	5.5064794E-3	1.36572374E1	2.11209038E-1
CHASE-40	1.	5.3E-3	6.1E-3	6.1E-3	1.27897066E1	2.3312024E-1
CHASE-40	1.	5.84E-3	6.64E-3	6.64E-3	1.08715161E1	2.48835448E-1
CHASE-40	1.	6.54E-3	7.34E-3	7.34E-3	8.51105539	2.00327435E-1
CHASE-40	1.	7.14E-3	7.94E-3	7.94E-3	6.70279146	2.66705072E-1
CHASE-40	1.	7.8E-3	8.6E-3	8.6E-3	4.54549769	3.43004119E-1
CHASE-40	1.	8.59E-3	9.39E-3	9.39E-3	3.11187574	3.77234021E-1
CHASE-40	1.	9.53E-3	1.033E-2	1.033E-2	9.12069938E-1	4.32000843E-1
CHASE-40	1.	1.05E-2	1.13E-2	1.13E-2	1.02852986E-1	2.3048089E-1
CHASE-40	1.	1.17E-2	1.25E-2	1.25E-2	2.95612031E-1	8.95167713E-2
CHASE-40	1.	1.22270193E-2	1.30270193E-2	1.30270193E-2	-4.13270096E-1	1.57717779E-1
CHASE-40	1.	1.39E-2	1.47E-2	1.47E-2	2.0503792E-1	3.79433192E-1
CHASE-40	1.	1.57E-2	1.65E-2	1.65E-2	5.69716247E-2	1.80404193E-1
CHASE-40	1.	1.79E-2	1.87E-2	1.87E-2	9.04894075E-1	2.78676339E-1
CHASE-40	1.	2.2E-2	2.28E-2	2.28E-2	-2.79193127E-1	3.70899147E-1
CHASE-40	1.	2.46E-2	2.54E-2	2.54E-2	4.19399333E-1	3.34963849E-1
CHASE-40	1.	2.64E-2	2.72E-2	2.72E-2	-9.89476703E-2	3.69626175E-1
CHASE-40	1.	3.176472E-2	3.256472E-2	3.256472E-2	-6.42481047E-1	4.60795842E-1
CHASE-40	1.	5.E-2	5.08E-2	5.08E-2	-6.36800245E-2	2.65418197E-1
CHASE-40	1.	1.E-1	1.008E-1	1.008E-1	3.68121913E-1	3.83639727E-1
CHASE-40	2.	2.88E-5	1.6288E-3	8.144E-4	1.84899086E1	8.84205006E-3
CHASE-40	2.	2.88E-5	1.6288E-3	8.144E-4	1.87046711E1	3.07732069E-1
CHASE-40	2.	2.88E-5	1.6288E-3	8.144E-4	1.99897268E1	9.97005936E-2
CHASE-40	2.	2.92235826E-5	1.62922358E-3	8.14611791E-4	1.94762796E1	5.5693519E-1
CHASE-40	2.	3.16978638E-5	1.63169786E-3	8.15848932E-4	1.91322034E1	1.76045353E-1
CHASE-40	2.	3.2E-5	1.632E-3	8.16E-4	1.75033982E1	3.03891665E-1
CHASE-40	2.	3.58904011E-5	1.6358904E-3	8.17945201E-4	1.73393278E1	7.65247149E-2
CHASE-40	2.	3.99052463E-5	1.63990525E-3	8.19952623E-4	1.90505567E1	4.89834219E-1
CHASE-40	2.	4.02537779E-5	1.64025378E-3	8.20126889E-4	1.75497372E1	1.4257511E-1
CHASE-40	2.	4.51476324E-5	1.64514763E-3	8.22573816E-4	1.82447119E1	4.03382247E-1
CHASE-40	2.	4.66606454E-5	1.64666065E-3	8.23330323E-4	1.79421195E1	3.88683332E-1
CHASE-40	2.	5.02377286E-5	1.65023773E-3	8.25118864E-4	1.91377962E1	1.8311345E-1
CHASE-40	2.	5.06364574E-5	1.65063646E-3	8.25318229E-4	1.70728518E1	3.18342723E-1
CHASE-40	2.	5.67925866E-5	1.65679259E-3	8.28396293E-4	1.7591623E1	3.96236481E-1
CHASE-40	2.	6.32455532E-5	1.66324555E-3	8.31622777E-4	1.8226727E1	2.19761832E-1
CHASE-40	2.	6.36971473E-5	1.66369715E-3	8.31848574E-4	1.70452217E1	1.51069172E-1
CHASE-40	2.	7.14411302E-5	1.67144113E-3	8.35720565E-4	1.81514996E1	3.1747062E-1
CHASE-40	2.	7.45020164E-5	1.67450202E-3	8.37251008E-4	1.87878414E1	1.92205602E-1
CHASE-40	2.	7.96214341E-5	1.67962143E-3	8.39810717E-4	1.84692771E1	1.21316812E-1
CHASE-40	2.	8.01265882E-5	1.68012659E-3	8.40063294E-4	1.783338E1	2.5032846E-1
CHASE-40	2.	8.9867981E-5	1.68986798E-3	8.44933991E-4	1.71079502E1	1.75256961E-1
CHASE-40	2.	1.00237447E-4	1.70023745E-3	8.50118723E-4	1.85272302E1	1.23385068E-1
CHASE-40	2.	1.00793684E-4	1.70079368E-3	8.50396842E-4	1.8045283E1	2.94839903E-1
CHASE-40	2.	1.26191469E-4	1.72619147E-3	8.63095734E-4	1.84722502E1	3.83025908E-1
CHASE-40	2.	1.26791455E-4	1.72679146E-3	8.63395728E-4	1.76205418E1	3.84859042E-1
CHASE-40	2.	1.42206131E-4	1.74220613E-3	8.71103066E-4	1.80985809E1	2.0150624E-1
CHASE-40	2.	1.58865647E-4	1.75886565E-3	8.79432823E-4	1.86607526E1	3.52240814E-1
CHASE-40	2.	1.59494847E-4	1.75949485E-3	8.79747423E-4	1.8271613E1	2.48196856E-1
CHASE-40	2.	1.78885438E-4	1.77888544E-3	8.89442719E-4	1.7483265E1	3.91658337E-1
CHASE-40	2.	1.89933949E-4	1.78993395E-3	8.94966975E-4	1.90452482E1	3.11338236E-1
CHASE-40	2.	2.E-4	1.8E-3	9.E-4	1.88704035E1	8.74749996E-1
CHASE-40	2.	2.00633442E-4	1.80063344E-3	9.00316721E-4	1.77108445E1	2.36082958E-1
CHASE-40	2.	2.2502546E-4	1.82502546E-3	9.1251273E-4	1.75204986E1	3.4031379E-1
CHASE-40	2.	2.51785082E-4	1.85178508E-3	9.25892541E-4	1.83193113E1	2.59364266E-1
CHASE-40	2.	2.52382938E-4	1.85238294E-3	9.26191469E-4	1.77505897E1	4.41530132E-1
CHASE-40	2.	2.78188115E-4	1.87818811E-3	9.39094057E-4	1.87234984E1	3.87672765E-1
CHASE-40	2.	2.83066402E-4	1.8830664E-3	9.41533201E-4	1.75035528E1	3.8680868E-1
CHASE-40	2.	3.16978638E-4	1.91697864E-3	9.58489319E-4	1.85697306E1	1.75988866E-1
CHASE-40	2.	3.1748021E-4	1.91748021E-3	9.58740105E-4	1.7207138E1	3.73917462E-1
CHASE-40	2.	3.56077878E-4	1.95607788E-3	9.78038939E-4	1.78713742E1	2.70242215E-1
CHASE-40	2.	3.73760352E-4	1.97376035E-3	9.86880176E-4	1.86629758E1	1.1984345E-1
CHASE-40	2.	3.99052463E-4	1.99905246E-3	9.99526231E-4	1.82137602E1	6.40561949E-1
CHASE-40	2.	3.99368059E-4	1.99936806E-3	9.9968403E-4	1.7768812E1	2.50387826E-1
CHASE-40	2.	4.47921245E-4	2.04792124E-3	1.02396062E-3	1.76692339E1	2.56465406E-1
CHASE-40	2.	5.02377286E-4	2.10237729E-3	1.05118864E-3	1.82111974E1	3.93998493E-1
CHASE-40	2.	5.02377286E-4	2.10237729E-3	1.05118864E-3	1.91179096E1	6.19513868E-1
CHASE-40	2.	5.63453823E-4	2.16345382E-3	1.08172691E-3	1.77739412E1	3.92140351E-1
CHASE-40	2.	6.31955741E-4	2.23195574E-3	1.11597787E-3	1.727604E1	6.6673699E-1
CHASE-40	2.	6.32455532E-4	2.23245553E-3	1.11622777E-3	1.83825716E1	3.20172908E-1
CHASE-40	2.	6.7468732E-4	2.27468732E-3	1.13734366E-3	1.85203647E1	3.60134214E-1
CHASE-40	2.	7.9495644E-4	2.39495644E-3	1.19747822E-3	1.69684838E1	2.64605634E-1
CHASE-40	2.	7.96214341E-4	2.39621434E-3	1.19810717E-3	1.85470331E1	4.77670622E-1
CHASE-40	2.	8.91603297E-4	2.4916033E-3	1.24580165E-3	1.76987626E1	4.67275252E-1
CHASE-40	2.	9.06477872E-4	2.50647787E-3	1.25323894E-3	1.80888229E1	3.37881917E-1
CHASE-40	2.	1.E-3	2.6E-3	1.3E-3	1.7931438E1	4.49058825E-1
CHASE-40	2.	1.00237447E-3	2.60237447E-3	1.30118723E-3	1.83993146E1	2.919812E-1
CHASE-40	2.	1.0583241E-3	2.6583241E-3	1.32916205E-3	1.82041526E1	3.77823723E-1
CHASE-40	2.	1.12004991E-3	2.72004991E-3	1.36002495E-3	1.72990026E1	1.79040303E-1
CHASE-40	2.	1.18537582E-3	2.78537582E-3	1.39268791E-3	1.84417559E1	3.45255243E-1
CHASE-40	2.	1.21790066E-3	2.81790066E-3	1.40895033E-3	1.91060599E1	3.90344134E-1
CHASE-40	2.	1.2545118E-3	2.8545118E-3	1.4272559E-3	1.74249588E1	2.98362543E-1
CHASE-40	2.	1.26191469E-3	2.86191469E-3	1.43095734E-3	1.90689803E1	3.02379976E-1
CHASE-40	2.	1.32768008E-3	2.92768008E-3	1.46384004E-3	1.78426571E1	3.75121093E-1
CHASE-40	2.	1.40511583E-3	3.00511583E-3	1.50255791E-3	1.6830413E1	2.33559354E-1
CHASE-40	2.	1.48706795E-3	3.08706795E-3	1.54353397E-3	1.71114409E1	2.32555387E-1
CHASE-40	2.	1.57379985E-3	3.17379985E-3	1.58689993E-3	1.67918703E1	1.51434006E-1
CHASE-40	2.	1.58865647E-3	3.18865647E-3	1.59432823E-3	1.84161841E1	2.2773515E-1
CHASE-40	2.	1.66559032E-3	3.26559032E-3	1.63279516E-3	1.75080428E1	2.97442004E-1
CHASE-40	2.	1.76273438E-3	3.36273438E-3	1.68136719E-3	1.775665E1	3.71956549E-1
CHASE-40	2.	1.86554429E-3	3.46554429E-3	1.73277214E-3	1.73393642E1	2.09966363E-1
CHASE-40	2.	1.97435049E-3	3.57435049E-3	1.78717524E-3	1.70041478E1	2.28134435E-1
CHASE-40	2.	2.E-3	3.6E-3	1.8E-3	1.73315129E1	2.18988858E-1
CHASE-40	2.	2.19847324E-3	3.79847324E-3	1.89923662E-3	1.85936813E1	3.28871214E-1
CHASE-40	2.	2.21137108E-3	3.81137108E-3	1.90568554E-3	1.78568456E1	2.95842044E-1
CHASE-40	2.	2.25460879E-3	3.85460879E-3	1.92730439E-3	1.89262289E1	2.57027217E-1
CHASE-40	2.	2.34034732E-3	3.94034732E-3	1.97017366E-3	1.8319669E1	2.26488866E-1
CHASE-40	2.	2.47684598E-3	4.07684598E-3	2.03842299E-3	1.74255244E1	2.07834987E-1
CHASE-40	2.	2.54163039E-3	4.14163039E-3	2.0708152E-3	1.8136153E1	1.66795278E-1
CHASE-40	2.	2.6213058E-3	4.2213058E-3	2.1106529E-3	1.74896263E1	3.7062453E-1
CHASE-40	2.	2.77419111E-3	4.37419111E-3	2.18709556E-3	1.72322731E1	2.76835355E-1
CHASE-40	2.	2.86519111E-3	4.46519111E-3	2.23259556E-3	1.81865459E1	3.06291688E-1
CHASE-40	2.	2.93599333E-3	4.53599333E-3	2.26799666E-3	1.68413921E1	1.1160404E-1
CHASE-40	2.	2.95376434E-3	4.55376434E-3	2.27688217E-3	1.77020853E1	3.11115766E-1
CHASE-40	2.	3.10723251E-3	4.70723251E-3	2.35361625E-3	1.67063637E1	2.56506028E-1
CHASE-40	2.	3.22994253E-3	4.82994253E-3	2.41497126E-3	1.81214757E1	3.62602024E-1
CHASE-40	2.	3.28845906E-3	4.88845906E-3	2.44422953E-3	1.72985752E1	2.21358252E-1
CHASE-40	2.	3.48025549E-3	5.08025549E-3	2.54012774E-3	1.69029819E1	1.7886626E-1
CHASE-40	2.	3.64112841E-3	5.24112841E-3	2.6205642E-3	1.78191086E1	3.82311997E-1
CHASE-40	2.	3.68323827E-3	5.28323827E-3	2.64161913E-3	1.6469667E1	1.60888978E-1
CHASE-40	2.	3.89805984E-3	5.49805984E-3	2.74902992E-3	1.73610501E1	2.63152986E-1
CHASE-40	2.	3.96853763E-3	5.56853763E-3	2.78426881E-3	1.74363608E1	3.07238361E-1
CHASE-40	2.	4.10466005E-3	5.70466005E-3	2.85233003E-3	1.77068491E1	3.42609191E-1
CHASE-40	2.	4.12541069E-3	5.72541069E-3	2.86270534E-3	1.6617422E1	1.95966588E-1
CHASE-40	2.	4.36602157E-3	5.96602157E-3	2.98301079E-3	1.68437873E1	2.80289152E-1
CHASE-40	2.	4.62066587E-3	6.22066587E-3	3.11033293E-3	1.61327037E1	6.32302612E-1
CHASE-40	2.	4.62720131E-3	6.22720131E-3	3.11360066E-3	1.72189283E1	1.84196931E-1
CHASE-40	2.	4.89016206E-3	6.49016206E-3	3.24508103E-3	1.64229034E1	3.84915275E-1
CHASE-40	2.	5.21626437E-3	6.81626437E-3	3.40813219E-3	1.70087412E1	5.43592855E-1
CHASE-40	2.	5.47722558E-3	7.07722558E-3	3.53861279E-3	1.59928008E1	5.51827346E-1
CHASE-40	2.	5.58E-3	7.18E-3	3.59E-3	1.69673388E1	1.42764622E-1
CHASE-40	2.	5.79667985E-3	7.39667985E-3	3.69833992E-3	1.54821475E1	3.85514286E-1
CHASE-40	2.	5.88031775E-3	7.48031775E-3	3.74015887E-3	1.65852043E1	3.08225051E-1
CHASE-40	2.	5.9E-3	7.5E-3	3.75E-3	1.60143039E1	2.1849864E-1
CHASE-40	2.	5.94E-3	7.54E-3	3.77E-3	1.74180993E1	2.6142732E-1
CHASE-40	2.	6.13476601E-3	7.73476601E-3	3.867383E-3	1.48480421E1	3.69323872E-1
CHASE-40	2.	6.39E-3	7.99E-3	3.995E-3	1.60111136E1	2.35552794E-1
CHASE-40	2.	6.49257074E-3	8.09257074E-3	4.04628537E-3	1.53051845E1	2.74043469E-1
CHASE-40	2.	6.62890803E-3	8.22890803E-3	4.11445402E-3	1.49656989E1	7.20980237E-1
CHASE-40	2.	6.87124411E-3	8.47124411E-3	4.23562205E-3	1.46794183E1	1.92208899E-1
CHASE-40	2.	7.27200327E-3	8.87200327E-3	4.43600163E-3	1.4731795E1	2.32853108E-1
CHASE-40	2.	7.31E-3	8.91E-3	4.455E-3	1.32575232E1	3.84563683E-1
CHASE-40	2.	7.47279716E-3	9.07279716E-3	4.53639858E-3	1.39290489E1	2.94232498E-1
CHASE-40	2.	7.69613634E-3	9.29613634E-3	4.64806817E-3	1.39631298E1	1.92554042E-1
CHASE-40	2.	8.1450066E-3	9.7450066E-3	4.8725033E-3	1.26282852E1	5.47188094E-2
CHASE-40	2.	8.42411707E-3	1.00241171E-2	5.01205853E-3	1.32212434E1	3.66601541E-1
CHASE-40	2.	8.62005681E-3	1.02200568E-2	5.1100284E-3	1.24111839E1	2.50953529E-1
CHASE-40	2.	9.1228139E-3	1.07228139E-2	5.36140695E-3	1.2349386E1	2.65725794E-1
CHASE-40	2.	9.41295879E-3	1.10129588E-2	5.5064794E-3	1.08482253E1	1.10261526E-1
CHASE-40	2.	9.49654419E-3	1.10965442E-2	5.54827209E-3	1.17265718E1	3.59573832E-1
CHASE-40	2.	9.65489385E-3	1.12548938E-2	5.62744692E-3	1.16147516E1	2.15577238E-1
CHASE-40	2.	1.02180069E-2	1.18180069E-2	5.90900344E-3	1.07049248E1	6.12787039E-1
CHASE-40	2.	1.0705496E-2	1.2305496E-2	6.152748E-3	1.07266164E1	4.98161741E-1
CHASE-40	2.	1.0813963E-2	1.2413963E-2	6.20698149E-3	9.89229728	1.48408273E-1
CHASE-40	2.	1.14446777E-2	1.30446777E-2	6.52233884E-3	9.86842833	2.5933904E-1
CHASE-40	2.	1.20683527E-2	1.36683527E-2	6.83417634E-3	9.14634025	3.13399748E-1
CHASE-40	2.	1.21121782E-2	1.37121782E-2	6.85608912E-3	8.48433791	1.62239218E-1
CHASE-40	2.	1.35662441E-2	1.51662441E-2	7.58312207E-3	6.28765996	8.13555306E-2
CHASE-40	2.	1.3604707E-2	1.5204707E-2	7.6023535E-3	6.86496045	3.1733131E-1
CHASE-40	2.	1.44E-2	1.6E-2	8.E-3	6.99859242	1.40284992E-1
CHASE-40	2.	1.51718442E-2	1.67718442E-2	8.38592211E-3	1.19129882	1.43722262E-1
CHASE-40	2.	1.51948705E-2	1.67948705E-2	8.39743526E-3	5.01342292	2.13282348E-1
CHASE-40	2.	1.52E-2	1.68E-2	8.4E-3	1.66814132	2.32152833E-1
CHASE-40	2.	1.5336646E-2	1.6936646E-2	8.46832299E-3	5.35599527	2.24092397E-1
CHASE-40	2.	1.60810977E-2	1.76810977E-2	8.84054887E-3	4.10898452	4.6894817E-1
CHASE-40	2.	1.64E-2	1.8E-2	9.E-3	4.48185148	3.02135725E-1
CHASE-40	2.	1.70190133E-2	1.86190133E-2	9.30950667E-3	3.09133191	2.30101827E-1
CHASE-40	2.	1.72890684E-2	1.88890684E-2	9.4445342E-3	3.3847138	1.09773472E-1
CHASE-40	2.	1.80116321E-2	1.96116321E-2	9.80581603E-3	2.6230028	4.62861982E-1
CHASE-40	2.	1.90621444E-2	2.06621444E-2	1.03310722E-2	1.59582863	4.76684836E-1
CHASE-40	2.	1.93E-2	2.09E-2	1.045E-2	4.0630912E-1	2.30846183E-1
CHASE-40	2.	1.94900428E-2	2.10900428E-2	1.05450214E-2	1.72008546	3.48395414E-1
CHASE-40	2.	2.01739268E-2	2.17739268E-2	1.08869634E-2	7.45405162E-1	3.43716091E-1
CHASE-40	2.	2.04E-2	2.2E-2	1.1E-2	2.75688118	1.61810469E-1
CHASE-40	2.	2.13505531E-2	2.29505531E-2	1.14752765E-2	6.38953691E-1	3.56494806E-1
CHASE-40	2.	2.19712109E-2	2.35712109E-2	1.17856054E-2	8.2630875E-1	2.71283324E-1
CHASE-40	2.	2.25958049E-2	2.41958049E-2	1.20979025E-2	8.71648693E-1	3.2454982E-1
CHASE-40	2.	2.3913685E-2	2.5513685E-2	1.27568425E-2	6.63735828E-2	1.43015853E-1
CHASE-40	2.	2.44540385E-2	2.60540385E-2	1.30270193E-2	3.8555691E-1	1.61640507E-1
CHASE-40	2.	2.47682426E-2	2.63682426E-2	1.31841213E-2	1.18140436	3.85889957E-1
CHASE-40	2.	2.53084293E-2	2.69084293E-2	1.34542146E-2	4.59849721E-1	9.76151341E-2
CHASE-40	2.	2.67845207E-2	2.83845207E-2	1.41922604E-2	-7.58183559E-2	3.19005127E-1
CHASE-40	2.	2.79213487E-2	2.95213487E-2	1.47606743E-2	1.15478461	1.90013228E-1
CHASE-40	2.	2.83467039E-2	2.99467039E-2	1.49733519E-2	-1.7353487E-1	4.43453672E-1
CHASE-40	2.	3.E-2	3.16E-2	1.58E-2	3.0762738E-1	2.6840041E-1
CHASE-40	2.	3.1475859E-2	3.3075859E-2	1.65379295E-2	1.07752848E-1	6.41614362E-1
CHASE-40	2.	3.37E-2	3.53E-2	1.765E-2	3.94179268E-1	4.59287826E-1
CHASE-40	2.	3.54828742E-2	3.70828742E-2	1.85414371E-2	-2.05075035E-1	2.45772116E-1
CHASE-40	2.	3.68E-2	3.84E-2	1.92E-2	5.95855248E-1	1.80152664E-1
CHASE-40	2.	3.80285571E-2	3.96285571E-2	1.98142785E-2	3.23879556E-1	2.592487E-1
CHASE-40	2.	4.E-2	4.16E-2	2.08E-2	-9.67273227E-2	5.24630379E-1
CHASE-40	2.	4.79E-2	4.95E-2	2.475E-2	4.28140533E-1	1.79115828E-1
CHASE-40	2.	4.82057051E-2	4.98057051E-2	2.49028526E-2	-3.51653937E-2	3.34690872E-1
CHASE-40	2.	4.95E-2	5.11E-2	2.555E-2	4.53123848E-1	1.95122188E-1
CHASE-40	2.	5.00401863E-2	5.16401863E-2	2.58200931E-2	3.17688205E-1	2.43786777E-1
CHASE-40	2.	5.10713487E-2	5.26713487E-2	2.63356744E-2	-6.92279712E-1	4.19379572E-1
CHASE-40	2.	5.42741132E-2	5.58741132E-2	2.79370566E-2	-1.34783113E-1	1.97438549E-1
CHASE-40	2.	6.1106447E-2	6.2706447E-2	3.13532235E-2	-7.39471371E-1	3.88878866E-1
CHASE-40	2.	6.35294399E-2	6.51294399E-2	3.256472E-2	7.4105767E-1	5.65273918E-1
CHASE-40	2.	6.52070665E-2	6.68070665E-2	3.34035332E-2	-1.2157371E-1	2.18036829E-1
CHASE-40	2.	6.87988738E-2	7.03988738E-2	3.51994369E-2	-3.41040806E-1	3.05472026E-1
CHASE-40	2.	7.74596669E-2	7.90596669E-2	3.95298335E-2	-8.96451548E-1	1.93021007E-1
CHASE-40	2.	8.32553207E-2	8.48553207E-2	4.24276604E-2	-6.48539529E-1	4.30396695E-1
CHASE-40	2.	8.72107299E-2	8.88107299E-2	4.4405365E-2	2.87751907E-1	1.92791608E-1
CHASE-40	2.	9.81893122E-2	9.97893122E-2	4.98946561E-2	-4.50577359E-1	3.24914199E-1
CHASE-40	2.	1.02397003E-1	1.03997003E-1	5.19985013E-2	-1.3772105E-1	2.94630416E-1
CHASE-40	2.	1.06299038E-1	1.07899038E-1	5.3949519E-2	7.33065325E-1	3.36630085E-1
CHASE-40	2.	1.10549941E-1	1.12149941E-1	5.60749704E-2	-9.48455049E-2	1.70143282E-1
CHASE-40	2.	1.24466595E-1	1.26066595E-1	6.30332977E-2	-4.76320186E-1	4.39293974E-1
CHASE-40	2.	1.35720881E-1	1.37320881E-1	6.86604404E-2	-3.53993045E-1	3.64900243E-1
CHASE-40	2.	1.40135158E-1	1.41735158E-1	7.08675789E-2	1.39922809E-1	1.47742499E-1
CHASE-40	2.	1.57776168E-1	1.59376168E-1	7.96880838E-2	-5.55151763E-2	3.69530433E-1
CHASE-40	2.	1.73286211E-1	1.74886211E-1	8.74431054E-2	-1.9568259E-1	3.02108132E-1
CHASE-40	2.	1.77637928E-1	1.79237928E-1	8.96189641E-2	-3.68697781E-1	4.05713136E-1
CHASE-40	2.	2.E-1	2.016E-1	1.008E-1	-4.4698233E-1	2.60599196E-1
CHASE-40	2.	2.21249012E-1	2.22849012E-1	1.11424506E-1	-5.00290594E-1	6.79270463E-1
CHASE-40	4.	6.32455532E-5	3.26324555E-3	8.15811388E-4	1.79978669E1	3.48141656E-1
CHASE-40	4.	7.96214341E-5	3.27962143E-3	8.19905359E-4	1.80692637E1	1.16314182E-1
CHASE-40	4.	1.00237447E-4	3.30023745E-3	8.25059362E-4	1.78060979E1	2.67208653E-1
CHASE-40	4.	1.26191469E-4	3.32619147E-3	8.31547867E-4	1.80188448E1	2.11441342E-1
CHASE-40	4.	1.58865647E-4	3.35886565E-3	8.39716412E-4	1.78883594E1	2.81155426E-1
CHASE-40	4.	2.E-4	3.4E-3	8.5E-4	1.75565639E1	2.17907203E-1
CHASE-40	4.	2.51785082E-4	3.45178508E-3	8.62946271E-4	1.70390848E1	2.89095557E-1
CHASE-40	4.	3.16978638E-4	3.51697864E-3	8.7924466E-4	1.70561168E1	3.07422434E-1
CHASE-40	4.	3.99052463E-4	3.59905246E-3	8.99763116E-4	1.75593921E1	5.70597008E-1
CHASE-40	4.	5.02377286E-4	3.70237729E-3	9.25594322E-4	1.80594174E1	3.83126213E-1
CHASE-40	4.	6.32455532E-4	3.83245553E-3	9.58113883E-4	1.80477581E1	3.88164806E-1
CHASE-40	4.	7.96214341E-4	3.99621434E-3	9.99053585E-4	1.7975318E1	4.19312835E-1
CHASE-40	4.	1.00237447E-3	4.20237447E-3	1.05059362E-3	1.741924E1	2.04584921E-1
CHASE-40	4.	1.26191469E-3	4.46191469E-3	1.11547867E-3	1.75900394E1	4.62152789E-1
CHASE-40	4.	1.58865647E-3	4.78865647E-3	1.19716412E-3	1.77234233E1	2.39107375E-1
CHASE-40	4.	2.E-3	5.2E-3	1.3E-3	1.72769979E1	2.13311893E-1
CHASE-40	4.	2.25460879E-3	5.45460879E-3	1.3636522E-3	1.79910732E1	1.02497211
CHASE-40	4.	2.54163039E-3	5.74163039E-3	1.4354076E-3	1.82132462E1	1.79918585E-1
CHASE-40	4.	2.86519111E-3	6.06519111E-3	1.51629778E-3	1.7777892E1	4.62399677E-1
CHASE-40	4.	3.22994253E-3	6.42994253E-3	1.60748563E-3	1.83079821E1	3.51735007E-1
CHASE-40	4.	3.64112841E-3	6.84112841E-3	1.7102821E-3	1.78682877E1	9.66126657E-1
CHASE-40	4.	4.10466005E-3	7.30466005E-3	1.82616501E-3	1.74220798E1	4.85362656E-1
CHASE-40	4.	4.35810605E-3	7.55810605E-3	1.88952651E-3	1.82087149E1	4.7866013E-1
CHASE-40	4.	4.62720131E-3	7.82720131E-3	1.95680033E-3	1.76631271E1	3.08411771E-1
CHASE-40	4.	4.9129121E-3	8.1129121E-3	2.02822803E-3	1.82619651E1	7.16235953E-1
CHASE-40	4.	5.21626437E-3	8.41626437E-3	2.10406609E-3	1.7495414E1	4.35947391E-1
CHASE-40	4.	5.5383474E-3	8.7383474E-3	2.18458685E-3	1.81107355E1	2.86876381E-1
CHASE-40	4.	5.88031775E-3	9.08031775E-3	2.27007944E-3	1.67612324E1	3.73546786E-1
CHASE-40	4.	6.24340336E-3	9.44340336E-3	2.36085084E-3	1.84297337E1	2.71542797E-1
CHASE-40	4.	6.62890803E-3	9.82890803E-3	2.45722701E-3	1.68248307E1	2.8197296E-1
CHASE-40	4.	7.03821605E-3	1.0238216E-2	2.55955401E-3	1.66789271E1	2.61050183E-1
CHASE-40	4.	7.47279716E-3	1.06727972E-2	2.66819929E-3	1.60611459E1	5.5162876E-1
CHASE-40	4.	7.93421187E-3	1.11342119E-2	2.78355297E-3	1.67959051E1	3.92032095E-1
CHASE-40	4.	8.42411707E-3	1.16241171E-2	2.90602927E-3	1.62332378E1	5.52763542E-1
CHASE-40	4.	8.94427191E-3	1.21442719E-2	3.03606798E-3	1.60000333E1	3.30250506E-1
CHASE-40	4.	9.49654419E-3	1.26965442E-2	3.17413605E-3	1.52924709E1	2.59644025E-1
CHASE-40	4.	1.0082917E-2	1.3282917E-2	3.32072926E-3	1.51590044E1	4.00391337E-1
CHASE-40	4.	1.0705496E-2	1.3905496E-2	3.476374E-3	1.51413958E1	2.01390192E-1
CHASE-40	4.	1.13665167E-2	1.45665167E-2	3.64162917E-3	1.45315929E1	6.23173753E-1
CHASE-40	4.	1.20683527E-2	1.52683527E-2	3.81708817E-3	1.38530744E1	1.88576909E-1
CHASE-40	4.	1.28135242E-2	1.60135242E-2	4.00338105E-3	1.33302355E1	4.18137814E-1
CHASE-40	4.	1.3604707E-2	1.6804707E-2	4.20117675E-3	1.12650879E1	2.49601427E-1
CHASE-40	4.	1.44447421E-2	1.76447421E-2	4.41118553E-3	1.29506795E1	2.1298572E-1
CHASE-40	4.	1.5336646E-2	1.8536646E-2	4.63416149E-3	1.02917328E1	3.21967727E-1
CHASE-40	4.	1.62836213E-2	1.94836213E-2	4.87090532E-3	1.05828928E1	2.59135553E-1
CHASE-40	4.	1.72890684E-2	2.04890684E-2	5.1222671E-3	9.53333096	8.53227487E-2
CHASE-40	4.	1.83565978E-2	2.15565978E-2	5.38914945E-3	8.78289741	2.09223176E-1
CHASE-40	4.	1.94900428E-2	2.26900428E-2	5.67251069E-3	6.28871067	2.84584584E-1
CHASE-40	4.	2.06934734E-2	2.38934734E-2	5.97336834E-3	6.75017301	3.57227678E-1
CHASE-40	4.	2.19712109E-2	2.51712109E-2	6.29280272E-3	4.8545661	1.64475617E-1
CHASE-40	4.	2.33278434E-2	2.65278434E-2	6.63196086E-3	4.97882545	6.26311939E-1
CHASE-40	4.	2.47682426E-2	2.79682426E-2	6.99206064E-3	3.1623505	1.24984579E-1
CHASE-40	4.	2.62975804E-2	2.94975804E-2	7.37439511E-3	3.42858919	1.929606E-1
CHASE-40	4.	2.79213487E-2	3.11213487E-2	7.78033717E-3	2.09701786	2.29580621E-1
CHASE-40	4.	2.9645378E-2	3.2845378E-2	8.21134449E-3	6.15920918E-1	4.4150901E-1
CHASE-40	4.	3.1475859E-2	3.4675859E-2	8.66896476E-3	1.02676056	2.68518146E-1
CHASE-40	4.	3.34193648E-2	3.66193648E-2	9.15484121E-3	1.65093158	2.06678048E-1
CHASE-40	4.	3.54828742E-2	3.86828742E-2	9.67071855E-3	9.27219434E-1	8.01610252E-2
CHASE-40	4.	3.76737968E-2	4.08737968E-2	1.02184492E-2	6.05826076E-1	2.85779065E-1
CHASE-40	4.	4.E-2	4.32E-2	1.08E-2	1.02964405E-1	4.17676162E-1
CHASE-40	4.	5.10713487E-2	5.42713487E-2	1.35678372E-2	8.96745916E-3	3.07480465E-1
CHASE-40	4.	6.52070665E-2	6.84070665E-2	1.71017666E-2	-4.79776078E-1	2.09181656E-1
CHASE-40	4.	8.32553207E-2	8.64553207E-2	2.16138302E-2	-4.66508054E-2	8.87787567E-1
CHASE-40	4.	1.06299038E-1	1.09499038E-1	2.73747595E-2	-2.65718862E-1	2.06637853E-1
CHASE-40	4.	1.35720881E-1	1.38920881E-1	3.47302202E-2	1.64385294E-1	4.43210667E-1
CHASE-40	4.	1.73286211E-1	1.76486211E-1	4.41215527E-2	-8.758041E-1	5.19703545E-1
CHASE-40	4.	2.21249012E-1	2.24449012E-1	5.61122531E-2	-2.32589229E-1	9.80301765E-2
CHASE-40	6.	8.64E-5	4.8864E-3	8.144E-4	1.60514277E1	8.54777825E-1
CHASE-40	6.	8.64E-5	4.8864E-3	8.144E-4	1.71354502E1	2.71199057E-1
CHASE-40	6.	8.64E-5	4.8864E-3	8.144E-4	1.72887951E1	1.23797709E-1
CHASE-40	6.	8.64E-5	4.8864E-3	8.144E-4	1.74036306E1	6.16704479E-1
CHASE-40	6.	8.64E-5	4.8864E-3	8.144E-4	1.76016978E1	1.50018885E-1
CHASE-40	6.	8.64E-5	4.8864E-3	8.144E-4	1.79092953E1	1.5201407E-1
CHASE-40	6.	8.64E-5	4.8864E-3	8.144E-4	1.81177727E1	1.32256317E-1
CHASE-40	6.	8.64E-5	4.8864E-3	8.144E-4	1.81892949E1	3.9053923E-1
CHASE-40	6.	8.64E-5	4.8864E-3	8.144E-4	1.82094135E1	1.7138027E-1
CHASE-40	6.	9.62283744E-5	4.89622837E-3	8.16038062E-4	1.64536595E1	2.74792348E-1
CHASE-40	6.	1.07673256E-4	4.90767326E-3	8.17945543E-4	1.65530782E1	5.3617828E-1
CHASE-40	6.	1.2047933E-4	4.92047933E-3	8.20079888E-4	1.61889038E1	2.59457755E-1
CHASE-40	6.	1.3480849E-4	4.93480849E-3	8.22468082E-4	1.62509027E1	3.60721069E-1
CHASE-40	6.	1.50841882E-4	4.95084188E-3	8.25140314E-4	1.59447043E1	2.78822217E-1
CHASE-40	6.	1.68782198E-4	4.9687822E-3	8.28130366E-4	1.63067977E1	4.13640795E-1
CHASE-40	6.	1.88856239E-4	4.98885624E-3	8.3147604E-4	1.62789694E1	4.85948661E-1
CHASE-40	6.	1.89933949E-4	4.98993395E-3	8.31655658E-4	1.73426569E1	3.42211295E-1
CHASE-40	6.	2.11317778E-4	5.01131778E-3	8.3521963E-4	1.64297621E1	5.60782316E-1
CHASE-40	6.	2.3645077E-4	5.03645077E-3	8.39408462E-4	1.62439326E1	3.73747974E-1
CHASE-40	6.	2.64572945E-4	5.06457294E-3	8.44095491E-4	1.60099427E1	1.56069335E-1
CHASE-40	6.	2.78188115E-4	5.07818811E-3	8.46364686E-4	1.81345418E1	4.47694991E-1
CHASE-40	6.	2.96039819E-4	5.09603982E-3	8.4933997E-4	1.69754864E1	2.80739935E-1
CHASE-40	6.	3.31249192E-4	5.13124919E-3	8.55208199E-4	1.67191553E1	3.2851906E-1
CHASE-40	6.	3.70646177E-4	5.17064618E-3	8.61774363E-4	1.58848285E1	2.2920139E-1
CHASE-40	6.	3.73760352E-4	5.17376035E-3	8.62293392E-4	1.75373229E1	1.93453212E-1
CHASE-40	6.	4.14728827E-4	5.21472883E-3	8.69121471E-4	1.58860914E1	2.88641208E-1
CHASE-40	6.	4.64054428E-4	5.26405443E-3	8.77342405E-4	1.72655323E1	1.34229749E-1
CHASE-40	6.	5.1924655E-4	5.31924655E-3	8.86541092E-4	1.55820441E1	4.06308539E-1
CHASE-40	6.	5.81002923E-4	5.38100292E-3	8.96833821E-4	1.57841162E1	2.69994655E-1
CHASE-40	6.	6.50104265E-4	5.45010427E-3	9.08350711E-4	1.60978573E1	4.05174232E-1
CHASE-40	6.	6.7468732E-4	5.47468732E-3	9.12447887E-4	1.81325667E1	4.28281036E-1
CHASE-40	6.	7.27424147E-4	5.52742415E-3	9.21237358E-4	1.65791871E1	2.10299722E-1
CHASE-40	6.	8.13940037E-4	5.61394004E-3	9.35656673E-4	1.6239552E1	6.16281353E-1
CHASE-40	6.	9.10745658E-4	5.71074566E-3	9.51790943E-4	1.69157502E1	2.98759461E-1
CHASE-40	6.	1.01906482E-3	5.81906482E-3	9.69844136E-4	1.64360914E1	2.93929196E-1
CHASE-40	6.	1.14026687E-3	5.94026687E-3	9.90044478E-4	1.65932548E1	1.99723283E-1
CHASE-40	6.	1.21790066E-3	6.01790066E-3	1.00298344E-3	1.78496652E1	2.13959704E-1
CHASE-40	6.	1.27588404E-3	6.07588404E-3	1.01264734E-3	1.64686095E1	6.24968567E-1
CHASE-40	6.	1.42763078E-3	6.22763078E-3	1.03793846E-3	1.60613522E1	2.4309545E-1
CHASE-40	6.	1.59742545E-3	6.39742545E-3	1.06623758E-3	1.69786476E1	3.26451772E-1
CHASE-40	6.	1.78741459E-3	6.58741459E-3	1.09790243E-3	1.67521116E1	5.62826508E-1
CHASE-40	6.	2.E-3	6.8E-3	1.13333333E-3	1.62136716E1	6.02200719E-1
CHASE-40	6.	2.12062577E-3	6.92062577E-3	1.15343763E-3	1.61412652E1	2.42856101E-1
CHASE-40	6.	2.19847324E-3	6.99847324E-3	1.16641221E-3	1.8128593E1	4.29379829E-1
CHASE-40	6.	2.24852682E-3	7.04852682E-3	1.17475447E-3	1.5730057E1	4.08581398E-1
CHASE-40	6.	2.38414196E-3	7.18414196E-3	1.19735699E-3	1.67725496E1	5.3175441E-1
CHASE-40	6.	2.52793644E-3	7.32793644E-3	1.22132274E-3	1.56305724E1	1.49776238E-1
CHASE-40	6.	2.68040358E-3	7.48040358E-3	1.24673393E-3	1.64800148E1	3.38042145E-1
CHASE-40	6.	2.84206645E-3	7.64206645E-3	1.27367774E-3	1.67672041E1	4.82951209E-1
CHASE-40	6.	2.99E-3	7.79E-3	1.29833333E-3	1.77419104E1	2.66541094E-1
CHASE-40	6.	3.01347967E-3	7.81347967E-3	1.30224661E-3	1.65039874E1	1.83019737E-1
CHASE-40	6.	3.19523132E-3	7.99523132E-3	1.33253855E-3	1.67575966E1	2.36729071E-1
CHASE-40	6.	3.38794494E-3	8.18794494E-3	1.36465749E-3	1.60486298E1	2.00993897E-1
CHASE-40	6.	3.59228167E-3	8.39228167E-3	1.39871361E-3	1.5938235E1	4.73027434E-1
CHASE-40	6.	3.80894254E-3	8.60894254E-3	1.43482376E-3	1.64095767E1	1.38048631E-1
CHASE-40	6.	3.96853763E-3	8.76853763E-3	1.46142294E-3	1.71086305E1	5.50640664E-1
CHASE-40	6.	4.03867085E-3	8.83867085E-3	1.47311181E-3	1.63426068E1	2.73050104E-1
CHASE-40	6.	4.28225474E-3	9.08225474E-3	1.51370912E-3	1.62996598E1	1.5730349E-1
CHASE-40	6.	4.54052987E-3	9.34052987E-3	1.55675498E-3	1.56330782E1	2.53218512E-1
CHASE-40	6.	4.81438232E-3	9.61438232E-3	1.60239705E-3	1.65270498E1	1.69169745E-1
CHASE-40	6.	5.10475161E-3	9.90475161E-3	1.65079193E-3	1.6565944E1	3.069727E-1
CHASE-40	6.	5.18E-3	9.98E-3	1.66333333E-3	1.76109311E1	3.0668621E-1
CHASE-40	6.	5.4126339E-3	1.02126339E-2	1.70210565E-3	1.61841462E1	5.24094396E-1
CHASE-40	6.	5.73908546E-3	1.05390855E-2	1.75651424E-3	1.64636329E1	4.98431573E-1
CHASE-40	6.	6.08522626E-3	1.08852263E-2	1.81420438E-3	1.67083224E1	2.52337954E-1
CHASE-40	6.	6.28E-3	1.108E-2	1.84666667E-3	1.68751753E1	2.30501601E-1
CHASE-40	6.	6.4522438E-3	1.12522438E-2	1.87537397E-3	1.53315737E1	3.6335855E-1
CHASE-40	6.	6.84139724E-3	1.16413972E-2	1.94023287E-3	1.63138942E1	5.91062126E-1
CHASE-40	6.	7.25402163E-3	1.20540216E-2	2.00900361E-3	1.57169631E1	2.36275928E-1
CHASE-40	6.	7.66E-3	1.246E-2	2.07666667E-3	1.75084817E1	3.33636558E-1
CHASE-40	6.	7.6915326E-3	1.24915326E-2	2.0819221E-3	1.65361413E1	3.23978234E-1
CHASE-40	6.	7.94E-3	1.274E-2	2.12333333E-3	1.68688967E1	4.38801773E-1
CHASE-40	6.	8.15543112E-3	1.29554311E-2	2.15923852E-3	1.58358959E1	2.607578E-1
CHASE-40	6.	8.64730869E-3	1.34473087E-2	2.24121811E-3	1.6446088E1	1.58557276E-1
CHASE-40	6.	9.16885281E-3	1.39688528E-2	2.32814214E-3	1.59083002E1	5.13908199E-1
CHASE-40	6.	9.41295879E-3	1.42129588E-2	2.36882647E-3	1.68158141E1	1.95814694E-1
CHASE-40	6.	9.72185277E-3	1.45218528E-2	2.4203088E-3	1.58499187E1	2.86603891E-1
CHASE-40	6.	1.03082058E-2	1.51082058E-2	2.51803429E-3	1.57138567E1	1.466751E-1
CHASE-40	6.	1.06E-2	1.54E-2	2.56666667E-3	1.67469179E1	1.13834477E-1
CHASE-40	6.	1.09299234E-2	1.57299234E-2	2.6216539E-3	1.57101312E1	5.2582163E-1
CHASE-40	6.	1.15891386E-2	1.63891386E-2	2.7315231E-3	1.48693704E1	4.51985381E-1
CHASE-40	6.	1.22881129E-2	1.70881129E-2	2.84801882E-3	1.47047486E1	2.8364536E-1
CHASE-40	6.	1.24E-2	1.72E-2	2.86666667E-3	1.52586201E1	2.55713065E-1
CHASE-40	6.	1.30292445E-2	1.78292445E-2	2.97154075E-3	1.45328284E1	1.16774379E-1
CHASE-40	6.	1.38150758E-2	1.86150758E-2	3.10251263E-3	1.37518083E1	1.39209284E-1
CHASE-40	6.	1.46483029E-2	1.94483029E-2	3.24138381E-3	1.37277559E1	2.33589965E-1
CHASE-40	6.	1.51E-2	1.99E-2	3.31666667E-3	1.44932684E1	2.14621795E-1
CHASE-40	6.	1.55317843E-2	2.03317843E-2	3.38863071E-3	1.31207752E1	3.41873213E-1
CHASE-40	6.	1.6468551E-2	2.1268551E-2	3.54475849E-3	1.21945899E1	3.5106532E-1
CHASE-40	6.	1.74618168E-2	2.22618168E-2	3.71030279E-3	1.21339275E1	2.47685399E-1
CHASE-40	6.	1.81E-2	2.29E-2	3.81666667E-3	1.19415988E1	2.63395265E-1
CHASE-40	6.	1.85149893E-2	2.33149893E-2	3.88583155E-3	1.14493016E1	3.7424335E-1
CHASE-40	6.	1.96316817E-2	2.44316817E-2	4.07194695E-3	1.04709621E1	3.9266107E-1
CHASE-40	6.	2.0815725E-2	2.5615725E-2	4.26928751E-3	9.25592158	2.19136427E-1
CHASE-40	6.	2.1E-2	2.58E-2	4.3E-3	1.0393395E1	4.11505643E-1
CHASE-40	6.	2.20711815E-2	2.68711815E-2	4.47853024E-3	8.0177283	3.93980596E-1
CHASE-40	6.	2.34023581E-2	2.82023581E-2	4.70039301E-3	7.55178801	4.48337073E-1
CHASE-40	6.	2.39E-2	2.87E-2	4.78333333E-3	7.4698917	1.28568637E-1
CHASE-40	6.	2.44540385E-2	2.92540385E-2	4.87567309E-3	7.69369906	9.09849317E-2
CHASE-40	6.	2.48138218E-2	2.96138218E-2	4.93563696E-3	7.23641107	6.6360233E-1
CHASE-40	6.	2.63104149E-2	3.11104149E-2	5.18506916E-3	6.38898378	4.31354591E-1
CHASE-40	6.	2.78972719E-2	3.26972719E-2	5.44954532E-3	4.69530019	7.46581722E-1
CHASE-40	6.	2.95798369E-2	3.43798369E-2	5.72997281E-3	4.5146335	5.02968739E-1
CHASE-40	6.	3.E-2	3.48E-2	5.8E-3	4.94255033	1.81844517E-1
CHASE-40	6.	3.13638821E-2	3.61638821E-2	6.02731369E-3	3.98050339	2.30993488E-1
CHASE-40	6.	3.32555283E-2	3.80555283E-2	6.34258806E-3	2.99277769	4.59158614E-1
CHASE-40	6.	3.51E-2	3.99E-2	6.65E-3	1.7131626	3.30492814E-1
CHASE-40	6.	3.52612652E-2	4.00612652E-2	6.67687753E-3	1.42894856	1.93406757E-1
CHASE-40	6.	3.73879738E-2	4.21879738E-2	7.03132896E-3	1.15754852	1.6610508E-1
CHASE-40	6.	3.96429503E-2	4.44429503E-2	7.40715838E-3	1.23623229	3.27533636E-1
CHASE-40	6.	4.07E-2	4.55E-2	7.58333333E-3	7.88015318E-1	8.36093571E-2
CHASE-40	6.	4.2033931E-2	4.6833931E-2	7.80565516E-3	9.80895378E-2	3.55121228E-1
CHASE-40	6.	4.45691186E-2	4.93691186E-2	8.22818643E-3	4.57321065E-1	2.27641469E-1
CHASE-40	6.	4.72572107E-2	5.20572107E-2	8.67620178E-3	-1.69134697E-1	3.74095364E-1
CHASE-40	6.	4.93E-2	5.41E-2	9.01666667E-3	8.34227936E-1	3.18409685E-1
CHASE-40	6.	5.01074293E-2	5.49074293E-2	9.15123822E-3	-3.00116946E-1	1.87958818E-1
CHASE-40	6.	5.31295529E-2	5.79295529E-2	9.65492549E-3	5.18013593E-2	1.25940357E-1
CHASE-40	6.	5.53E-2	6.01E-2	1.00166667E-2	-1.69658266E-1	8.71356304E-2
CHASE-40	6.	5.63339495E-2	6.11339495E-2	1.01889916E-2	3.23575821E-1	4.11325007E-1
CHASE-40	6.	5.97316125E-2	6.45316125E-2	1.07552687E-2	3.35157524E-1	2.97795459E-1
CHASE-40	6.	6.33341983E-2	6.81341983E-2	1.13556997E-2	1.83529327E-1	2.22029014E-1
CHASE-40	6.	6.35294399E-2	6.83294399E-2	1.138824E-2	-1.1523292E-1	2.23140509E-1
CHASE-40	6.	6.71540664E-2	7.19540664E-2	1.19923444E-2	-3.16319078E-1	3.25478114E-1
CHASE-40	6.	7.12043219E-2	7.60043219E-2	1.2667387E-2	-3.73954196E-1	3.13371177E-1
CHASE-40	6.	7.54988599E-2	8.02988599E-2	1.33831433E-2	3.37002133E-1	1.93933686E-1
CHASE-40	6.	8.00524139E-2	8.48524139E-2	1.4142069E-2	-1.46886688E-1	1.88632125E-1
CHASE-40	6.	8.48806059E-2	8.96806059E-2	1.49467676E-2	2.87593576E-1	3.465953E-1
CHASE-40	6.	9.E-2	9.48E-2	1.58E-2	-6.88781115E-1	4.12767298E-1
CHASE-40	6.	1.00409994E-1	1.05209994E-1	1.7534999E-2	-2.2578978E-1	3.16376728E-1
CHASE-40	6.	1.12024076E-1	1.16824076E-1	1.94706794E-2	-4.7048271E-2	3.42695582E-1
CHASE-40	6.	1.2498152E-1	1.2978152E-1	2.16302534E-2	1.99319582E-1	4.99746727E-1
CHASE-40	6.	1.3E-1	1.348E-1	2.24666667E-2	-2.93093733E-2	3.16533054E-1
CHASE-40	6.	1.39437708E-1	1.44237708E-1	2.4039618E-2	-2.20143757E-1	2.30976646E-1
CHASE-40	6.	1.73559783E-1	1.78359783E-1	2.97266305E-2	2.65631438E-1	2.98232867E-1
CHASE-40	6.	2.E-1	2.048E-1	3.41333333E-2	-4.07752256E-1	3.93664628E-1
CHASE-40	1.2E1	1.728E-4	9.7728E-3	8.144E-4	1.58213336E1	1.48947858E-1
CHASE-40	1.2E1	1.728E-4	9.7728E-3	8.144E-4	1.58306553E1	4.72156592E-1
CHASE-40	1.2E1	1.728E-4	9.7728E-3	8.144E-4	1.58328399E1	5.38073217E-1
CHASE-40	1.2E1	1.728E-4	9.7728E-3	8.144E-4	1.63159383E1	1.7062753E-1
CHASE-40	1.2E1	1.728E-4	9.7728E-3	8.144E-4	1.63171016E1	1.95113928E-1
CHASE-40	1.2E1	1.728E-4	9.7728E-3	8.144E-4	1.64024899E1	2.13584493E-1
CHASE-40	1.2E1	1.89503183E-4	9.78950318E-3	8.15791932E-4	1.58675697E1	7.90206284E-1
CHASE-40	1.2E1	1.89933949E-4	9.78993395E-3	8.15827829E-4	1.58987637E1	3.3991486E-1
CHASE-40	1.2E1	2.1299977E-4	9.81299977E-3	8.17749981E-4	1.64824895E1	4.85632045E-1
CHASE-40	1.2E1	2.39409709E-4	9.83940971E-3	8.19950809E-4	1.60390371E1	1.80714892E-1
CHASE-40	1.2E1	2.69094229E-4	9.86909423E-3	8.22424519E-4	1.71855266E1	6.0169597E-1
CHASE-40	1.2E1	2.78188115E-4	9.87818811E-3	8.23182343E-4	1.6645022E1	1.19587178E-1
CHASE-40	1.2E1	3.02459346E-4	9.90245935E-3	8.25204945E-4	1.63106581E1	2.53134701E-1
CHASE-40	1.2E1	3.39961419E-4	9.93996142E-3	8.28330118E-4	1.70671516E1	1.22457213E-1
CHASE-40	1.2E1	3.73760352E-4	9.97376035E-3	8.31146696E-4	1.55045277E1	2.06079536E-1
CHASE-40	1.2E1	3.82113391E-4	9.98211339E-3	8.31842783E-4	1.65384179E1	5.39678777E-1
CHASE-40	1.2E1	4.29491806E-4	1.00294918E-2	8.35790984E-4	1.66617026E1	3.01521304E-1
CHASE-40	1.2E1	4.82744692E-4	1.00827447E-2	8.40228724E-4	1.67697236E1	2.09032009E-1
CHASE-40	1.2E1	5.42600428E-4	1.01426004E-2	8.45216702E-4	1.61764954E1	1.30873952E-1
CHASE-40	1.2E1	6.09877705E-4	1.02098777E-2	8.50823142E-4	1.6552231E1	2.68407399E-1
CHASE-40	1.2E1	6.7468732E-4	1.02746873E-2	8.56223943E-4	1.61896557E1	3.70376194E-1
CHASE-40	1.2E1	6.85496721E-4	1.02854967E-2	8.57124727E-4	1.66900659E1	1.99834679E-1
CHASE-40	1.2E1	7.70491775E-4	1.03704918E-2	8.64207648E-4	1.66176139E1	3.43029693E-1
CHASE-40	1.2E1	8.66025404E-4	1.04660254E-2	8.72168784E-4	1.68621643E1	2.82501771E-1
CHASE-40	1.2E1	9.06477872E-4	1.05064779E-2	8.75539823E-4	1.59044908E1	3.32993784E-2
CHASE-40	1.2E1	9.73404291E-4	1.05734043E-2	8.81117024E-4	1.58648283E1	1.27782699E-1
CHASE-40	1.2E1	9.753E-4	1.05753E-2	8.81275E-4	1.64894862E1	3.83946829E-1
CHASE-40	1.2E1	1.09409714E-3	1.06940971E-2	8.91174761E-4	1.64503793E1	4.98474667E-1
CHASE-40	1.2E1	1.21790066E-3	1.08179007E-2	9.01491722E-4	1.63792139E1	3.02684478E-1
CHASE-40	1.2E1	1.22975474E-3	1.08297547E-2	9.02479562E-4	1.67747519E1	1.56193461E-1
CHASE-40	1.2E1	1.3822326E-3	1.09822326E-2	9.1518605E-4	1.68113581E1	3.05995894E-1
CHASE-40	1.2E1	1.55361625E-3	1.11536163E-2	9.29468021E-4	1.63436122E1	1.50646684E-1
CHASE-40	1.2E1	1.74624985E-3	1.13462498E-2	9.4552082E-4	1.70610651E1	5.0763496E-1
CHASE-40	1.2E1	1.96276817E-3	1.15627682E-2	9.63564014E-4	1.66427301E1	1.08260056E-1
CHASE-40	1.2E1	2.19847324E-3	1.17984732E-2	9.83206104E-4	1.60607407E1	1.9995498E-1
CHASE-40	1.2E1	2.20613269E-3	1.18061327E-2	9.83844391E-4	1.66887906E1	4.8888427E-1
CHASE-40	1.2E1	2.4796721E-3	1.20796721E-2	1.00663934E-3	1.64172179E1	1.84307533E-1
CHASE-40	1.2E1	2.78712778E-3	1.23871278E-2	1.03226065E-3	1.7100991E1	2.46392726E-1
CHASE-40	1.2E1	2.95376434E-3	1.25537643E-2	1.04614703E-3	1.62192132E1	3.87413016E-1
CHASE-40	1.2E1	3.13270503E-3	1.2732705E-2	1.06105875E-3	1.6498882E1	3.54999167E-1
CHASE-40	1.2E1	3.52113057E-3	1.31211306E-2	1.09342755E-3	1.73841743E1	6.30290236E-1
CHASE-40	1.2E1	3.95771717E-3	1.35577172E-2	1.12980976E-3	1.69473445E1	3.17935636E-1
CHASE-40	1.2E1	3.96853763E-3	1.35685376E-2	1.13071147E-3	1.71407091E1	1.9306291E-1
CHASE-40	1.2E1	4.44843634E-3	1.40484363E-2	1.17070303E-3	1.69745535E1	1.19441612E-1
CHASE-40	1.2E1	5.E-3	1.46E-2	1.21666667E-3	1.69509905E1	2.03941829E-1
CHASE-40	1.2E1	5.30135754E-3	1.49013575E-2	1.2417798E-3	1.67691681E1	1.3379464E-1
CHASE-40	1.2E1	5.62087835E-3	1.52208784E-2	1.26840653E-3	1.66336591E1	2.17569668E-1
CHASE-40	1.2E1	5.76E-3	1.536E-2	1.28E-3	1.63183436E1	1.57778118E-1
CHASE-40	1.2E1	5.95965717E-3	1.55596572E-2	1.2966381E-3	1.66454653E1	2.21735654E-1
CHASE-40	1.2E1	6.25E-3	1.585E-2	1.32083333E-3	1.6689274E1	2.17758594E-1
CHASE-40	1.2E1	6.31885469E-3	1.59188547E-2	1.32657122E-3	1.6597879E1	3.98614187E-1
CHASE-40	1.2E1	6.6997016E-3	1.62997016E-2	1.35830847E-3	1.67794211E1	5.1959224E-1
CHASE-40	1.2E1	7.10350271E-3	1.67035027E-2	1.39195856E-3	1.65330318E1	3.27454222E-1
CHASE-40	1.2E1	7.53164154E-3	1.71316415E-2	1.42763679E-3	1.69238175E1	2.20754892E-1
CHASE-40	1.2E1	7.98558493E-3	1.75855849E-2	1.46546541E-3	1.63743341E1	1.53451936E-1
CHASE-40	1.2E1	8.46688817E-3	1.80668882E-2	1.50557401E-3	1.67207406E1	1.47009532E-1
CHASE-40	1.2E1	8.97720029E-3	1.85772003E-2	1.54810002E-3	1.6446652E1	5.47892102E-1
CHASE-40	1.2E1	9.41295879E-3	1.90129588E-2	1.58441323E-3	1.5895564E1	1.42707098E-1
CHASE-40	1.2E1	9.51826969E-3	1.91182697E-2	1.59318914E-3	1.6061809E1	3.12999543E-1
CHASE-40	1.2E1	1.00919502E-2	1.96919502E-2	1.64099585E-3	1.6438123E1	1.96495123E-1
CHASE-40	1.2E1	1.07002072E-2	2.03002072E-2	1.69168393E-3	1.67750536E1	1.65349814E-1
CHASE-40	1.2E1	1.13451248E-2	2.09451248E-2	1.74542707E-3	1.67023574E1	1.70284108E-1
CHASE-40	1.2E1	1.2E-2	2.16E-2	1.8E-3	1.65207006E1	5.49392973E-1
CHASE-40	1.2E1	1.20289126E-2	2.16289126E-2	1.80240939E-3	1.69001215E1	3.11177295E-1
CHASE-40	1.2E1	1.27539133E-2	2.23539133E-2	1.86282611E-3	1.54645243E1	2.09454473E-1
CHASE-40	1.2E1	1.35226109E-2	2.31226109E-2	1.92688424E-3	1.65958323E1	1.51648742E-1
CHASE-40	1.2E1	1.43376391E-2	2.39376391E-2	1.99480326E-3	1.55326834E1	4.09891795E-1
CHASE-40	1.2E1	1.51718442E-2	2.47718442E-2	2.06432035E-3	1.57266077E1	1.22428097E-1
CHASE-40	1.2E1	1.52017902E-2	2.48017902E-2	2.06681585E-3	1.68375037E1	2.22715123E-1
CHASE-40	1.2E1	1.6118025E-2	2.5718025E-2	2.14316875E-3	1.63843514E1	4.98093691E-1
CHASE-40	1.2E1	1.67E-2	2.63E-2	2.19166667E-3	1.58038824E1	2.05189934E-1
CHASE-40	1.2E1	1.70894827E-2	2.66894827E-2	2.22412356E-3	1.68565701E1	1.58478832E-1
CHASE-40	1.2E1	1.81194916E-2	2.77194916E-2	2.30995763E-3	1.4926398E1	2.28569694E-1
CHASE-40	1.2E1	1.92115807E-2	2.88115807E-2	2.40096506E-3	1.62828445E1	3.82025345E-1
CHASE-40	1.2E1	1.97E-2	2.93E-2	2.44166667E-3	1.48591389E1	1.53425014E-1
CHASE-40	1.2E1	2.03694916E-2	2.99694916E-2	2.49745763E-3	1.59296301E1	1.40669127E-1
CHASE-40	1.2E1	2.15971916E-2	3.11971916E-2	2.59976597E-3	1.54452158E1	1.05107167E-1
CHASE-40	1.2E1	2.2E-2	3.16E-2	2.63333333E-3	1.42150515E1	2.34546904E-1
CHASE-40	1.2E1	2.28988869E-2	3.24988869E-2	2.70824057E-3	1.34428939E1	2.24592805E-1
CHASE-40	1.2E1	2.299E-2	3.259E-2	2.71583333E-3	1.51600235E1	2.92858936E-1
CHASE-40	1.2E1	2.3E-2	3.26E-2	2.71666667E-3	1.38785542E1	2.0484903E-1
CHASE-40	1.2E1	2.42790373E-2	3.38790373E-2	2.82325311E-3	1.41080653E1	2.08477232E-1
CHASE-40	1.2E1	2.44540385E-2	3.40540385E-2	2.83783654E-3	1.31378537E1	6.03746111E-1
CHASE-40	1.2E1	2.57423715E-2	3.53423715E-2	2.94519763E-3	1.3555958E1	5.15859054E-1
CHASE-40	1.2E1	2.67E-2	3.63E-2	3.025E-3	1.21549444E1	2.88127572E-1
CHASE-40	1.2E1	2.72939031E-2	3.68939031E-2	3.07449192E-3	1.32950369E1	2.17786863E-1
CHASE-40	1.2E1	2.89389478E-2	3.85389478E-2	3.21157898E-3	1.29087507E1	3.47162672E-1
CHASE-40	1.2E1	3.E-2	3.96E-2	3.3E-3	1.07004277E1	8.46294457E-1
CHASE-40	1.2E1	3.06831418E-2	4.02831418E-2	3.35692848E-3	1.17209339E1	4.57643792E-1
CHASE-40	1.2E1	3.2532461E-2	4.2132461E-2	3.51103842E-3	1.01316529E1	1.02245766E-1
CHASE-40	1.2E1	3.32E-2	4.28E-2	3.56666667E-3	8.97002725	3.17973741E-1
CHASE-40	1.2E1	3.37E-2	4.33E-2	3.60833333E-3	9.20880132	3.18841044E-1
CHASE-40	1.2E1	3.44932415E-2	4.40932415E-2	3.67443679E-3	9.92101392	1.52193898E-1
CHASE-40	1.2E1	3.64E-2	4.6E-2	3.83333333E-3	8.19980277	2.49351233E-1
CHASE-40	1.2E1	3.643E-2	4.603E-2	3.83583333E-3	9.53004947	6.48923185E-2
CHASE-40	1.2E1	3.65722012E-2	4.61722012E-2	3.84768344E-3	8.44684773	3.99736201E-1
CHASE-40	1.2E1	3.87764629E-2	4.83764629E-2	4.03137191E-3	8.37598467	2.13978872E-1
CHASE-40	1.2E1	4.02E-2	4.98E-2	4.15E-3	6.68926693	6.12073802E-1
CHASE-40	1.2E1	4.062E-2	5.022E-2	4.185E-3	8.00898512	3.05439135E-1
CHASE-40	1.2E1	4.11135788E-2	5.07135788E-2	4.22613157E-3	6.92541925	2.41296867E-1
CHASE-40	1.2E1	4.17E-2	5.13E-2	4.275E-3	5.66164455	2.35268789E-1
CHASE-40	1.2E1	4.35915562E-2	5.31915562E-2	4.43262969E-3	6.82121005	1.89070669E-1
CHASE-40	1.2E1	4.41E-2	5.37E-2	4.475E-3	4.88367368	2.49834481E-1
CHASE-40	1.2E1	4.449E-2	5.409E-2	4.5075E-3	5.62943057	3.52049621E-1
CHASE-40	1.2E1	4.62188851E-2	5.58188851E-2	4.65157376E-3	4.79090291	2.73350948E-1
CHASE-40	1.2E1	4.9004567E-2	5.8604567E-2	4.88371391E-3	3.86871366	2.20018593E-1
CHASE-40	1.2E1	5.00401863E-2	5.96401863E-2	4.97001552E-3	2.54177902	1.46699416E-1
CHASE-40	1.2E1	5.19581461E-2	6.15581461E-2	5.12984551E-3	3.42375389	2.40413882E-1
CHASE-40	1.2E1	5.39E-2	6.35E-2	5.29166667E-3	1.79479228	4.29679261E-1
CHASE-40	1.2E1	5.46E-2	6.42E-2	5.35E-3	1.07381045	3.05948392E-1
CHASE-40	1.2E1	5.5089742E-2	6.4689742E-2	5.39081183E-3	2.67176067	2.3164981E-1
CHASE-40	1.2E1	5.702E-2	6.662E-2	5.55166667E-3	1.52090845	2.91323285E-1
CHASE-40	1.2E1	6.19305476E-2	7.15305476E-2	5.96087897E-3	1.3464421	2.89990833E-1
CHASE-40	1.2E1	6.35294399E-2	7.31294399E-2	6.09411999E-3	1.32473472E-1	5.24969778E-1
CHASE-40	1.2E1	6.56631951E-2	7.52631951E-2	6.27193293E-3	5.45737128E-1	2.59265303E-1
CHASE-40	1.2E1	6.96208149E-2	7.92208149E-2	6.60173458E-3	8.68460163E-1	4.67097706E-1
CHASE-40	1.2E1	7.533E-2	8.493E-2	7.0775E-3	4.30867692E-1	2.22661569E-1
CHASE-40	1.2E1	8.2E-2	9.16E-2	7.63333333E-3	-5.8220476E-2	1.93395496E-1
CHASE-40	1.2E1	8.29832377E-2	9.25832377E-2	7.71526981E-3	-8.75222842E-1	3.61596524E-1
CHASE-40	1.2E1	8.79847626E-2	9.75847626E-2	8.13206355E-3	-2.50010391E-1	2.95709063E-1
CHASE-40	1.2E1	9.32877369E-2	1.02887737E-1	8.57397808E-3	-1.2524793E-1	3.9146582E-1
CHASE-40	1.2E1	9.89103295E-2	1.0851033E-1	9.04252746E-3	1.35703547E-1	2.21736182E-1
CHASE-40	1.2E1	1.02397003E-1	1.11997003E-1	9.33308354E-3	2.59695229E-1	2.74817449E-1
CHASE-40	1.2E1	1.04871804E-1	1.14471804E-1	9.53931702E-3	2.55299122E-1	2.21653697E-1
CHASE-40	1.2E1	1.11192586E-1	1.20792586E-1	1.00660488E-2	2.59156227E-1	2.18757223E-1
CHASE-40	1.2E1	1.17894331E-1	1.27494331E-1	1.06245276E-2	-3.64062266E-1	8.44253827E-1
CHASE-40	1.2E1	1.25E-1	1.346E-1	1.12166667E-2	-3.82187812E-1	2.83024748E-1
CHASE-40	1.2E1	1.40307756E-1	1.49907756E-1	1.2492313E-2	3.80130189E-2	1.27763836E-1
CHASE-40	1.2E1	1.44E-1	1.536E-1	1.28E-2	1.74279528E-1	4.57890499E-1
CHASE-40	1.2E1	2.E-1	2.096E-1	1.74666667E-2	-2.67954693E-1	1.90869745E-1
CHASE-40	2.E1	3.12113534E-4	1.63121135E-2	8.15605677E-4	1.35917436E1	3.82999598E-1
CHASE-40	2.E1	3.48737698E-4	1.63487377E-2	8.17436885E-4	1.16625499E1	2.32851144E-1
CHASE-40	2.E1	3.89659432E-4	1.63896594E-2	8.19482972E-4	1.29089244E1	4.59223463E-1
CHASE-40	2.E1	4.35383022E-4	1.6435383E-2	8.21769151E-4	1.33904266E1	7.67745866E-1
CHASE-40	2.E1	4.86471929E-4	1.64864719E-2	8.24323596E-4	1.3710171E1	2.2965975E-1
CHASE-40	2.E1	5.43555734E-4	1.65435557E-2	8.27177787E-4	1.20702498E1	1.46668875E-1
CHASE-40	2.E1	5.534E-4	1.65534E-2	8.2767E-4	1.30067036E1	3.85952601E-1
CHASE-40	2.E1	6.07337892E-4	1.66073379E-2	8.30366895E-4	1.26007654E1	2.35699802E-1
CHASE-40	2.E1	6.78604404E-4	1.66786044E-2	8.3393022E-4	1.2902757E1	3.48218971E-1
CHASE-40	2.E1	7.58233503E-4	1.67582335E-2	8.37911675E-4	1.38811476E1	4.96878911E-1
CHASE-40	2.E1	8.47206475E-4	1.68472065E-2	8.42360324E-4	1.25730928E1	5.02427472E-1
CHASE-40	2.E1	9.46619752E-4	1.69466198E-2	8.47330988E-4	1.32866242E1	4.31273738E-1
CHASE-40	2.E1	1.05769843E-3	1.70576984E-2	8.52884921E-4	1.31664824E1	6.17301872E-1
CHASE-40	2.E1	1.18181134E-3	1.71818113E-2	8.59090567E-4	1.33692406E1	2.41283861E-1
CHASE-40	2.E1	1.32048798E-3	1.7320488E-2	8.66024399E-4	1.29910829E1	3.80311908E-1
CHASE-40	2.E1	1.47543726E-3	1.74754373E-2	8.73771863E-4	1.29119902E1	2.28949528E-1
CHASE-40	2.E1	1.64856867E-3	1.76485687E-2	8.82428434E-4	1.46975615E1	4.4077089E-1
CHASE-40	2.E1	1.84201575E-3	1.78420157E-2	8.92100787E-4	1.34035906E1	1.59574094E-1
CHASE-40	2.E1	2.05816238E-3	1.80581624E-2	9.02908119E-4	1.26049461E1	4.25569489E-1
CHASE-40	2.E1	2.29967218E-3	1.82996722E-2	9.14983609E-4	1.31049919E1	3.07489905E-1
CHASE-40	2.E1	2.56952133E-3	1.85695213E-2	9.28476067E-4	1.34069287E1	3.84314283E-1
CHASE-40	2.E1	2.87103524E-3	1.88710352E-2	9.43551762E-4	1.29621348E1	5.07017548E-1
CHASE-40	2.E1	3.20792953E-3	1.92079295E-2	9.60396477E-4	1.31431062E1	4.41702986E-1
CHASE-40	2.E1	3.235E-3	1.9235E-2	9.6175E-4	1.39624722E1	2.01437328E-1
CHASE-40	2.E1	3.58435582E-3	1.95843558E-2	9.79217791E-4	1.24128804E1	1.98278733E-1
CHASE-40	2.E1	4.00495289E-3	2.00049529E-2	1.00024764E-3	1.46929753E1	5.49897595E-1
CHASE-40	2.E1	4.47490385E-3	2.04749038E-2	1.02374519E-3	1.48441107E1	2.02062229E-1
CHASE-40	2.E1	4.859E-3	2.0859E-2	1.04295E-3	1.40178866E1	6.23354124E-1
CHASE-40	2.E1	5.E-3	2.1E-2	1.05E-3	1.35226429E1	3.32010135E-1
CHASE-40	2.E1	5.30135754E-3	2.13013575E-2	1.06506788E-3	1.48161844E1	1.42933102E-1
CHASE-40	2.E1	5.62087835E-3	2.16208784E-2	1.08104392E-3	1.3527806E1	2.13516651E-1
CHASE-40	2.E1	5.95965717E-3	2.19596572E-2	1.09798286E-3	1.437815E1	2.08603833E-1
CHASE-40	2.E1	6.31885469E-3	2.23188547E-2	1.11594273E-3	1.39716748E1	2.01229717E-1
CHASE-40	2.E1	6.6997016E-3	2.26997016E-2	1.13498508E-3	1.38446873E1	2.76702627E-1
CHASE-40	2.E1	7.10350271E-3	2.31035027E-2	1.15517514E-3	1.44504244E1	4.79111286E-1
CHASE-40	2.E1	7.53164154E-3	2.35316415E-2	1.17658208E-3	1.42027414E1	3.25769942E-1
CHASE-40	2.E1	7.98558493E-3	2.39855849E-2	1.19927925E-3	1.3769365E1	2.4848042E-1
CHASE-40	2.E1	8.46688817E-3	2.44668882E-2	1.22334441E-3	1.33046994E1	4.7327427E-1
CHASE-40	2.E1	8.97720029E-3	2.49772003E-2	1.24886001E-3	1.38596613E1	3.6239056E-1
CHASE-40	2.E1	9.51826969E-3	2.55182697E-2	1.27591348E-3	1.43724783E1	2.18144851E-1
CHASE-40	2.E1	1.00919502E-2	2.60919502E-2	1.30459751E-3	1.43031927E1	3.27009874E-1
CHASE-40	2.E1	1.07002072E-2	2.67002072E-2	1.33501036E-3	1.43569573E1	1.36706442E-1
CHASE-40	2.E1	1.13451248E-2	2.73451248E-2	1.36725624E-3	1.51141539E1	6.3289975E-1
CHASE-40	2.E1	1.20289126E-2	2.80289126E-2	1.40144563E-3	1.46264757E1	4.76002767E-1
CHASE-40	2.E1	1.27539133E-2	2.87539133E-2	1.43769567E-3	1.40697734E1	2.746816E-1
CHASE-40	2.E1	1.35226109E-2	2.95226109E-2	1.47613055E-3	1.4565899E1	3.25030859E-1
CHASE-40	2.E1	1.43376391E-2	3.03376391E-2	1.51688195E-3	1.47135701E1	3.0924765E-1
CHASE-40	2.E1	1.52017902E-2	3.12017902E-2	1.56008951E-3	1.46652287E1	3.76871685E-1
CHASE-40	2.E1	1.6118025E-2	3.2118025E-2	1.60590125E-3	1.46788432E1	2.60203076E-1
CHASE-40	2.E1	1.70894827E-2	3.30894827E-2	1.65447413E-3	1.44030092E1	3.04270443E-1
CHASE-40	2.E1	1.769E-2	3.369E-2	1.6845E-3	1.43448048E1	2.96361907E-1
CHASE-40	2.E1	1.81194916E-2	3.41194916E-2	1.70597458E-3	1.45600837E1	7.90246394E-1
CHASE-40	2.E1	1.88E-2	3.48E-2	1.74E-3	1.53966709E1	5.04962965E-1
CHASE-40	2.E1	1.92115807E-2	3.52115807E-2	1.76057903E-3	1.47901046E1	1.39554025E-1
CHASE-40	2.E1	2.03694916E-2	3.63694916E-2	1.81847458E-3	1.37583597E1	6.30506716E-1
CHASE-40	2.E1	2.15971916E-2	3.75971916E-2	1.87985958E-3	1.43550121E1	5.11734919E-1
CHASE-40	2.E1	2.28988869E-2	3.88988869E-2	1.94494434E-3	1.41688887E1	5.06689389E-1
CHASE-40	2.E1	2.42790373E-2	4.02790373E-2	2.01395187E-3	1.4078626E1	6.2272852E-1
CHASE-40	2.E1	2.471E-2	4.071E-2	2.0355E-3	1.37866436E1	3.49887939E-1
CHASE-40	2.E1	2.57423715E-2	4.17423715E-2	2.08711858E-3	1.39412395E1	1.572647E-1
CHASE-40	2.E1	2.72939031E-2	4.32939031E-2	2.16469515E-3	1.33850621E1	1.12352136
CHASE-40	2.E1	2.79E-2	4.39E-2	2.195E-3	1.40415166E1	2.56701418E-1
CHASE-40	2.E1	2.89389478E-2	4.49389478E-2	2.24694739E-3	1.44770623E1	2.42951794E-1
CHASE-40	2.E1	3.06831418E-2	4.66831418E-2	2.33415709E-3	1.46569398E1	4.03984492E-1
CHASE-40	2.E1	3.2532461E-2	4.8532461E-2	2.42662305E-3	1.32593704E1	2.39876355E-1
CHASE-40	2.E1	3.267E-2	4.867E-2	2.4335E-3	1.36837766E1	1.07047609E-1
CHASE-40	2.E1	3.44932415E-2	5.04932415E-2	2.52466208E-3	1.28787197E1	2.03459965E-1
CHASE-40	2.E1	3.65722012E-2	5.25722012E-2	2.62861006E-3	1.23926366E1	2.91093472E-1
CHASE-40	2.E1	3.666E-2	5.266E-2	2.633E-3	1.18194387E1	4.73153067E-1
CHASE-40	2.E1	3.711E-2	5.311E-2	2.6555E-3	1.22511488E1	9.19817941E-2
CHASE-40	2.E1	3.87764629E-2	5.47764629E-2	2.73882315E-3	1.15490303E1	3.65199688E-1
CHASE-40	2.E1	4.015E-2	5.615E-2	2.8075E-3	1.0787354E1	2.80595432E-1
CHASE-40	2.E1	4.11135788E-2	5.71135788E-2	2.85567894E-3	1.1196211E1	5.22020517E-1
CHASE-40	2.E1	4.35915562E-2	5.95915562E-2	2.97957781E-3	1.11655899E1	4.72755364E-1
CHASE-40	2.E1	4.62188851E-2	6.22188851E-2	3.11094425E-3	1.0636528E1	4.87957074E-1
CHASE-40	2.E1	4.788E-2	6.388E-2	3.194E-3	8.88598455	4.66713654E-1
CHASE-40	2.E1	4.846E-2	6.446E-2	3.223E-3	8.64964789	1.92635273E-1
CHASE-40	2.E1	4.9004567E-2	6.5004567E-2	3.25022835E-3	7.63563945	3.44733253E-1
CHASE-40	2.E1	4.966E-2	6.566E-2	3.283E-3	8.65190633	1.97632799E-1
CHASE-40	2.E1	5.19581461E-2	6.79581461E-2	3.39790731E-3	7.25247758	8.96394729E-2
CHASE-40	2.E1	5.5089742E-2	7.1089742E-2	3.5544871E-3	7.02890275	2.46603985E-1
CHASE-40	2.E1	5.84100838E-2	7.44100838E-2	3.72050419E-3	5.69406696	1.81273035E-1
CHASE-40	2.E1	6.19305476E-2	7.79305476E-2	3.89652738E-3	6.00323588	5.89984285E-1
CHASE-40	2.E1	6.33E-2	7.93E-2	3.965E-3	4.13076476	3.05852394E-1
CHASE-40	2.E1	6.446E-2	8.046E-2	4.023E-3	4.64821926	2.96049036E-1
CHASE-40	2.E1	6.56631951E-2	8.16631951E-2	4.08315976E-3	3.67026645	3.46288504E-1
CHASE-40	2.E1	6.726E-2	8.326E-2	4.163E-3	2.83461543	3.23726979E-1
CHASE-40	2.E1	6.96208149E-2	8.56208149E-2	4.28104075E-3	2.49131977	1.03244091
CHASE-40	2.E1	7.38169664E-2	8.98169664E-2	4.49084832E-3	2.99091556	1.51611673E-1
CHASE-40	2.E1	7.82660263E-2	9.42660263E-2	4.71330131E-3	1.07411795	5.04532711E-1
CHASE-40	2.E1	8.069E-2	9.669E-2	4.8345E-3	3.45669379E-1	6.03837254E-1
CHASE-40	2.E1	8.29832377E-2	9.89832377E-2	4.94916189E-3	-2.20029758E-1	2.03070702E-1
CHASE-40	2.E1	8.318E-2	9.918E-2	4.959E-3	6.34196204E-1	2.55730412E-1
CHASE-40	2.E1	8.79847626E-2	1.03984763E-1	5.19923813E-3	3.95937638E-1	3.42859724E-1
CHASE-40	2.E1	9.222E-2	1.0822E-1	5.411E-3	-9.90852868E-3	2.23399636E-1
CHASE-40	2.E1	9.32877369E-2	1.09287737E-1	5.46438685E-3	6.4640279E-1	1.66121036E-1
CHASE-40	2.E1	9.334E-2	1.0934E-1	5.467E-3	-4.77168056E-1	4.62755802E-1
CHASE-40	2.E1	9.89103295E-2	1.1491033E-1	5.74551648E-3	1.5228538E-1	1.58237862E-1
CHASE-40	2.E1	1.04871804E-1	1.20871804E-1	6.04359021E-3	-6.16704967E-1	5.74319896E-1
CHASE-40	2.E1	1.11192586E-1	1.27192586E-1	6.3596293E-3	-6.5005103E-1	6.49041262E-1
CHASE-40	2.E1	1.17894331E-1	1.33894331E-1	6.69471654E-3	-6.73822038E-2	2.69648593E-1
CHASE-40	2.E1	1.219E-1	1.379E-1	6.895E-3	1.4384627E-1	5.01838083E-1
CHASE-40	2.E1	1.25E-1	1.41E-1	7.05E-3	9.36130649E-1	4.00494035E-1
CHASE-40	2.E1	1.327E-1	1.487E-1	7.435E-3	6.70223899E-1	3.38687742E-1
CHASE-40	2.E1	1.40307756E-1	1.56307756E-1	7.8153878E-3	-4.5218107E-1	1.82662671E-1
CHASE-40	2.E1	1.507E-1	1.667E-1	8.335E-3	-6.06914298E-3	2.25869497E-1
CHASE-40	2.E1	1.57490131E-1	1.73490131E-1	8.67450656E-3	-1.12128181E-1	3.65243581E-1
CHASE-40	2.E1	1.661E-1	1.821E-1	9.105E-3	5.39815756E-1	1.21853719E-1
CHASE-40	2.E1	1.76776695E-1	1.92776695E-1	9.63883476E-3	-9.29865454E-1	4.39524997E-1
CHASE-40	2.E1	1.898E-1	2.058E-1	1.029E-2	-3.80972145E-2	5.40679785E-1
CHASE-40	2.E1	1.98425131E-1	2.14425131E-1	1.07212566E-2	-2.92548248E-1	2.10138867E-1
CHASE-40	2.8E1	5.5E-4	2.295E-2	8.19642857E-4	1.19859907E1	3.88970258E-1
CHASE-40	2.8E1	6.17896948E-4	2.30178969E-2	8.22067748E-4	1.20415233E1	4.13928725E-1
CHASE-40	2.8E1	6.94175707E-4	2.30941757E-2	8.2479199E-4	1.19810634E1	6.58926985E-1
CHASE-40	2.8E1	7.79871001E-4	2.3179871E-2	8.27852536E-4	1.1657359E1	3.56829871E-1
CHASE-40	2.8E1	8.76145294E-4	2.32761453E-2	8.31290903E-4	1.20731291E1	2.10577179E-1
CHASE-40	2.8E1	9.408E-4	2.33408E-2	8.336E-4	1.20224677E1	5.04894274E-1
CHASE-40	2.8E1	9.84304551E-4	2.33843046E-2	8.35153734E-4	1.18729945E1	1.04192855E-1
CHASE-40	2.8E1	1.10581596E-3	2.3505816E-2	8.39493427E-4	1.15825023E1	4.81297171E-1
CHASE-40	2.8E1	1.24232783E-3	2.36423278E-2	8.44368851E-4	1.08111934E1	4.24943062E-1
CHASE-40	2.8E1	1.322E-3	2.3722E-2	8.47214286E-4	1.24574064E1	4.14013272E-1
CHASE-40	2.8E1	1.39569196E-3	2.3795692E-2	8.49846141E-4	1.25185431E1	2.66648751E-1
CHASE-40	2.8E1	1.498E-3	2.3898E-2	8.535E-4	1.13435616E1	5.76801028E-1
CHASE-40	2.8E1	1.56798873E-3	2.39679887E-2	8.55999597E-4	1.15449267E1	6.63906202E-1
CHASE-40	2.8E1	1.76155536E-3	2.41615554E-2	8.62912692E-4	1.08489795E1	4.36173689E-1
CHASE-40	2.8E1	1.956E-3	2.4356E-2	8.69857143E-4	1.15338061E1	4.48053372E-1
CHASE-40	2.8E1	1.97901761E-3	2.43790176E-2	8.706792E-4	1.21383852E1	3.44629951E-1
CHASE-40	2.8E1	2.22332534E-3	2.46233253E-2	8.79404477E-4	1.18546904E1	6.09058642E-1
CHASE-40	2.8E1	2.49779263E-3	2.48977926E-2	8.8920688E-4	1.09404176E1	8.25429705E-1
CHASE-40	2.8E1	2.80614262E-3	2.52061426E-2	9.00219379E-4	1.22423445E1	7.50189532E-2
CHASE-40	2.8E1	3.15255811E-3	2.55525581E-2	9.12591361E-4	1.24551216E1	7.53600024E-1
CHASE-40	2.8E1	3.54173825E-3	2.59417382E-2	9.26490652E-4	1.18543428E1	4.57739833E-1
CHASE-40	2.8E1	3.97896228E-3	2.63789623E-2	9.42105796E-4	1.27836802E1	1.29890681E-1
CHASE-40	2.8E1	4.28E-3	2.668E-2	9.52857143E-4	1.22729959E1	7.69385664E-1
CHASE-40	2.8E1	4.47016118E-3	2.68701612E-2	9.59648614E-4	1.30472193E1	4.81270449E-1
CHASE-40	2.8E1	5.0219981E-3	2.74219981E-2	9.79357075E-4	1.26114641E1	2.98668287E-1
CHASE-40	2.8E1	5.64195873E-3	2.80419587E-2	1.00149853E-3	1.27824103E1	3.00143842E-1
CHASE-40	2.8E1	6.33845287E-3	2.87384529E-2	1.02637332E-3	1.32037696E1	3.16356042E-1
CHASE-40	2.8E1	7.12092852E-3	2.95209285E-2	1.05431888E-3	1.22594062E1	5.02962222E-1
CHASE-40	2.8E1	8.E-3	3.04E-2	1.08571429E-3	1.26606403E1	2.48995693E-1
CHASE-40	2.8E1	8.47131338E-3	3.08713134E-2	1.10254691E-3	1.18617678E1	2.84489871E-1
CHASE-40	2.8E1	8.9703938E-3	3.13703938E-2	1.12037121E-3	1.34349159E1	6.52592869E-1
CHASE-40	2.8E1	9.49887713E-3	3.18988771E-2	1.13924561E-3	1.28510306E1	3.58374322E-1
CHASE-40	2.8E1	1.00584956E-2	3.24584956E-2	1.15923199E-3	1.36448687E1	2.87773813E-1
CHASE-40	2.8E1	1.06510836E-2	3.30510836E-2	1.18039584E-3	1.28090651E1	1.99903948E-1
CHASE-40	2.8E1	1.12785833E-2	3.36785833E-2	1.20280655E-3	1.26674287E1	3.57500226E-1
CHASE-40	2.8E1	1.19430517E-2	3.43430517E-2	1.22653756E-3	1.3395505E1	2.68404594E-1
CHASE-40	2.8E1	1.26466668E-2	3.50466668E-2	1.25166667E-3	1.32858733E1	9.56791832E-1
CHASE-40	2.8E1	1.33917347E-2	3.57917347E-2	1.27827624E-3	1.35581522E1	4.67007158E-1
CHASE-40	2.8E1	1.41806976E-2	3.65806976E-2	1.30645349E-3	1.29730729E1	5.90537032E-1
CHASE-40	2.8E1	1.50161417E-2	3.74161417E-2	1.33629077E-3	1.37024057E1	5.92856407E-1
CHASE-40	2.8E1	1.59008053E-2	3.83008053E-2	1.3678859E-3	1.36449676E1	1.74879823E-1
CHASE-40	2.8E1	1.6837588E-2	3.9237588E-2	1.40134243E-3	1.29301021E1	5.1978086E-1
CHASE-40	2.8E1	1.758E-2	3.998E-2	1.42785714E-3	1.28179805E1	2.20059052E-1
CHASE-40	2.8E1	1.78295606E-2	4.02295606E-2	1.43677002E-3	1.39060147E1	3.45914248E-1
CHASE-40	2.8E1	1.88799744E-2	4.12799744E-2	1.4742848E-3	1.38041408E1	6.07756253E-1
CHASE-40	2.8E1	1.936E-2	4.176E-2	1.49142857E-3	1.39145084E1	2.70235531E-1
CHASE-40	2.8E1	1.99922725E-2	4.23922725E-2	1.51400973E-3	1.40164529E1	6.54476808E-1
CHASE-40	2.8E1	2.06E-2	4.3E-2	1.53571429E-3	1.42616032E1	3.85288701E-1
CHASE-40	2.8E1	2.11701007E-2	4.35701007E-2	1.55607502E-3	1.39735433E1	4.79411214E-1
CHASE-40	2.8E1	2.24173197E-2	4.48173197E-2	1.60061856E-3	1.3842958E1	4.42605639E-1
CHASE-40	2.8E1	2.37380175E-2	4.61380175E-2	1.64778634E-3	1.33442286E1	4.7485302E-1
CHASE-40	2.8E1	2.513E-2	4.753E-2	1.6975E-3	1.4177869E1	4.88578406E-1
CHASE-40	2.8E1	2.51365231E-2	4.75365231E-2	1.69773297E-3	1.40654781E1	7.61507121E-1
CHASE-40	2.8E1	2.66174206E-2	4.90174206E-2	1.75062216E-3	1.37306983E1	3.33652139E-1
CHASE-40	2.8E1	2.81855639E-2	5.05855639E-2	1.80662728E-3	1.34991211E1	7.10765527E-1
CHASE-40	2.8E1	2.896E-2	5.136E-2	1.83428571E-3	1.37723244E1	3.14817588E-1
CHASE-40	2.8E1	2.98460931E-2	5.22460931E-2	1.8659319E-3	1.33620089E1	6.61593761E-1
CHASE-40	2.8E1	3.1E-2	5.34E-2	1.90714286E-3	1.35089638E1	1.61695397E-1
CHASE-40	2.8E1	3.1604451E-2	5.4004451E-2	1.92873039E-3	1.28414645E1	6.20905352E-1
CHASE-40	2.8E1	3.34664011E-2	5.58664011E-2	1.99522861E-3	1.2671204E1	7.58389246E-1
CHASE-40	2.8E1	3.54380464E-2	5.78380464E-2	2.06564451E-3	1.2931631E1	2.34919981E-1
CHASE-40	2.8E1	3.75258496E-2	5.99258496E-2	2.14020891E-3	1.26933093E1	3.92070846E-1
CHASE-40	2.8E1	3.97366539E-2	6.21366539E-2	2.21916621E-3	1.24031858E1	2.94232999E-1
CHASE-40	2.8E1	4.094E-2	6.334E-2	2.26214286E-3	1.11154708E1	2.52527971E-1
CHASE-40	2.8E1	4.2077706E-2	6.4477706E-2	2.30277522E-3	1.19906735E1	3.51165849E-1
CHASE-40	2.8E1	4.308E-2	6.548E-2	2.33857143E-3	1.05481764E1	1.3147692E-1
CHASE-40	2.8E1	4.45566793E-2	6.69566793E-2	2.39130997E-3	1.11686707E1	4.82096139E-1
CHASE-40	2.8E1	4.71816992E-2	6.95816992E-2	2.48506068E-3	1.1211852E1	4.48374369E-1
CHASE-40	2.8E1	4.854E-2	7.094E-2	2.53357143E-3	1.19654073E1	5.4291332E-1
CHASE-40	2.8E1	4.99613699E-2	7.23613699E-2	2.58433464E-3	1.06524208E1	2.63577744E-1
CHASE-40	2.8E1	5.108E-2	7.348E-2	2.62428571E-3	1.00744193E1	4.81339848E-1
CHASE-40	2.8E1	5.29048027E-2	7.53048027E-2	2.68945724E-3	8.76142221	3.74936348E-1
CHASE-40	2.8E1	5.60216454E-2	7.84216454E-2	2.80077305E-3	8.70418563	2.34685826E-1
CHASE-40	2.8E1	5.787E-2	8.027E-2	2.86678571E-3	8.30418564	3.1735672E-1
CHASE-40	2.8E1	5.93221143E-2	8.17221143E-2	2.91864694E-3	6.94703094	5.64599046E-1
CHASE-40	2.8E1	6.28170275E-2	8.52170275E-2	3.04346527E-3	6.73740477	7.76544343E-1
CHASE-40	2.8E1	6.301E-2	8.541E-2	3.05035714E-3	6.15547031	4.03948317E-1
CHASE-40	2.8E1	6.65178407E-2	8.89178407E-2	3.17563717E-3	6.13963508	3.87761202E-1
CHASE-40	2.8E1	6.861E-2	9.101E-2	3.25035714E-3	5.69891288	1.23496488
CHASE-40	2.8E1	7.04366843E-2	9.28366843E-2	3.31559587E-3	5.20965485	3.43062432E-1
CHASE-40	2.8E1	7.221E-2	9.461E-2	3.37892857E-3	4.64102524	1.09249369
CHASE-40	2.8E1	7.45864033E-2	9.69864033E-2	3.46380012E-3	4.55083698	4.54489298E-1
CHASE-40	2.8E1	7.686E-2	9.926E-2	3.545E-3	3.24605688	4.20081313E-1
CHASE-40	2.8E1	7.89805995E-2	1.013806E-1	3.6207357E-3	3.62149199	6.25506369E-1
CHASE-40	2.8E1	8.135E-2	1.0375E-1	3.70535714E-3	3.24878563	2.55512928E-1
CHASE-40	2.8E1	8.36336762E-2	1.06033676E-1	3.78691701E-3	1.90199437	5.2740078E-1
CHASE-40	2.8E1	8.61E-2	1.085E-1	3.875E-3	1.7982296	4.13890095E-1
CHASE-40	2.8E1	8.8560885E-2	1.10960885E-1	3.96288875E-3	9.39485751E-1	9.34148576E-1
CHASE-40	2.8E1	9.37783763E-2	1.16178376E-1	4.14922772E-3	7.11684903E-1	3.29698456E-1
CHASE-40	2.8E1	9.93032517E-2	1.21703252E-1	4.3465447E-3	9.29818599E-1	4.35955506E-1
CHASE-40	2.8E1	1.05153621E-1	1.27553621E-1	4.55548645E-3	8.14029862E-1	4.2705794E-1
CHASE-40	2.8E1	1.11348659E-1	1.33748659E-1	4.77673783E-3	-4.8499964E-1	6.26429351E-1
CHASE-40	2.8E1	1.17908673E-1	1.40308673E-1	5.01102405E-3	5.37432706E-1	2.23689521E-1
CHASE-40	2.8E1	1.24855165E-1	1.47255165E-1	5.25911304E-3	1.45902114E-1	3.36423668E-1
CHASE-40	2.8E1	1.25E-1	1.474E-1	5.26428571E-3	-7.52481872E-1	3.11243734E-1
CHASE-40	2.8E1	1.32210904E-1	1.54610904E-1	5.521818E-3	-1.8433507E-1	5.25531342E-1
CHASE-40	2.8E1	1.39455748E-1	1.61855748E-1	5.78056241E-3	7.65750211E-1	3.16905653E-1
CHASE-40	2.8E1	1.4E-1	1.624E-1	5.8E-3	-3.68608889E-1	1.85932128E-1
CHASE-40	2.8E1	1.55583244E-1	1.77983244E-1	6.35654444E-3	-2.54692265E-1	3.73797116E-1
CHASE-40	2.8E1	1.662E-1	1.886E-1	6.73571429E-3	-1.09635209E-1	2.67860966E-1
CHASE-40	2.8E1	1.73575821E-1	1.95975821E-1	6.99913647E-3	-7.53433952E-1	5.40504452E-1
CHASE-40	2.8E1	1.74E-1	1.964E-1	7.01428571E-3	2.79358606E-1	3.11299638E-1
CHASE-40	2.8E1	1.831E-1	2.055E-1	7.33928571E-3	3.95242034E-1	8.20689919E-1
CHASE-40	2.8E1	1.93649167E-1	2.16049167E-1	7.71604169E-3	2.13324795E-1	4.77611768E-1
CHASE-40	2.8E1	2.051E-1	2.275E-1	8.125E-3	1.94950051E-1	1.87748024E-1
CHASE-40	2.8E1	2.16043915E-1	2.38443915E-1	8.51585411E-3	-9.04629578E-1	4.99303772E-1
CHASE-40	2.8E1	2.297E-1	2.521E-1	9.00357143E-3	-8.58712027E-1	1.2216836E-1
CHASE-40	2.8E1	2.41028526E-1	2.63428526E-1	9.40816163E-3	-9.74854205E-1	3.40776121E-1
CHASE-40	2.8E1	2.53E-1	2.754E-1	9.83571429E-3	7.55966581E-1	9.32252371E-1
CHASE-40	2.8E1	2.68902506E-1	2.91302506E-1	1.04036609E-2	3.42913947E-1	2.04302314E-1
CHASE-40	3.2E1	5.42600428E-4	2.61426004E-2	8.16956263E-4	9.70006054	8.85124618E-1
CHASE-40	3.2E1	5.47258235E-4	2.61472582E-2	8.1710182E-4	9.48164921	1.35397198E-1
CHASE-40	3.2E1	6.84312441E-4	2.62843124E-2	8.21384764E-4	9.17235534	2.32475102E-1
CHASE-40	3.2E1	6.85496721E-4	2.62854967E-2	8.21421773E-4	9.41689656	3.68173295E-1
CHASE-40	3.2E1	8.55690215E-4	2.64556902E-2	8.26740319E-4	9.76100666	4.16872856E-1
CHASE-40	3.2E1	8.66025404E-4	2.64660254E-2	8.27063294E-4	9.54298727	1.04250725E-1
CHASE-40	3.2E1	1.06998748E-3	2.66699875E-2	8.33437109E-4	9.62663933	3.30805809E-1
CHASE-40	3.2E1	1.09409714E-3	2.66940971E-2	8.34190536E-4	9.77137312	1.8020042E-1
CHASE-40	3.2E1	1.3379529E-3	2.69379529E-2	8.41811028E-4	1.02400646E1	3.97474927E-1
CHASE-40	3.2E1	1.3822326E-3	2.69822326E-2	8.43194769E-4	8.38093726	6.66870803E-1
CHASE-40	3.2E1	1.67302703E-3	2.7273027E-2	8.52282095E-4	9.76314774	2.36672051E-1
CHASE-40	3.2E1	1.74624985E-3	2.73462498E-2	8.54570308E-4	9.57102621	5.16555194E-1
CHASE-40	3.2E1	2.09201641E-3	2.76920164E-2	8.65375513E-4	9.41640947	1.24893294E-1
CHASE-40	3.2E1	2.20613269E-3	2.78061327E-2	8.68941647E-4	9.76272223	4.75367775E-1
CHASE-40	3.2E1	2.61593662E-3	2.82159366E-2	8.81748019E-4	1.01669033E1	4.44360699E-1
CHASE-40	3.2E1	2.78712778E-3	2.83871278E-2	8.87097743E-4	9.96376618	1.80434685E-1
CHASE-40	3.2E1	3.27106631E-3	2.88710663E-2	9.02220822E-4	1.04712567E1	1.58341506E-1
CHASE-40	3.2E1	3.52113057E-3	2.91211306E-2	9.1003533E-4	1.07134744E1	6.89245675E-1
CHASE-40	3.2E1	4.09026531E-3	2.96902653E-2	9.27820791E-4	1.04130372E1	3.53968733E-1
CHASE-40	3.2E1	4.44843634E-3	3.00484363E-2	9.39013635E-4	9.53091864	3.02267633E-1
CHASE-40	3.2E1	5.11462278E-3	3.07146228E-2	9.59831962E-4	9.83287213	3.59160326E-1
CHASE-40	3.2E1	5.30135754E-3	3.09013575E-2	9.65667423E-4	1.02036761E1	4.33883023E-1
CHASE-40	3.2E1	5.95965717E-3	3.15596572E-2	9.86239287E-4	9.97273327	1.87624144E-1
CHASE-40	3.2E1	6.3955182E-3	3.19955182E-2	9.99859944E-4	1.07576256E1	2.92257526E-1
CHASE-40	3.2E1	6.6997016E-3	3.22997016E-2	1.00936567E-3	1.06900267E1	2.74952102E-1
CHASE-40	3.2E1	7.53164154E-3	3.31316415E-2	1.0353638E-3	1.08870551E1	5.34435863E-1
CHASE-40	3.2E1	7.99719839E-3	3.35971984E-2	1.04991245E-3	1.17189701E1	3.94325093E-1
CHASE-40	3.2E1	8.46688817E-3	3.40668882E-2	1.06459026E-3	1.07225469E1	4.07908138E-1
CHASE-40	3.2E1	9.51826969E-3	3.51182697E-2	1.09744593E-3	1.15755828E1	3.33516025E-1
CHASE-40	3.2E1	1.E-2	3.56E-2	1.1125E-3	1.17027126E1	1.81829306E-1
CHASE-40	3.2E1	1.07002072E-2	3.63002072E-2	1.13438148E-3	1.13344519E1	5.89559364E-1
CHASE-40	3.2E1	1.12256346E-2	3.68256346E-2	1.15080108E-3	1.10975795E1	4.93913475E-1
CHASE-40	3.2E1	1.20289126E-2	3.76289126E-2	1.17590352E-3	1.14566763E1	2.97032327E-1
CHASE-40	3.2E1	1.26014871E-2	3.82014871E-2	1.19379647E-3	1.1657611E1	2.83706213E-1
CHASE-40	3.2E1	1.35226109E-2	3.91226109E-2	1.22258159E-3	1.22520118E1	2.26675118E-1
CHASE-40	3.2E1	1.4145969E-2	3.9745969E-2	1.24206153E-3	1.16283843E1	1.41742159E-1
CHASE-40	3.2E1	1.52017902E-2	4.08017902E-2	1.27505594E-3	1.16341926E1	3.00221285E-1
CHASE-40	3.2E1	1.58797478E-2	4.14797478E-2	1.29624212E-3	1.24768457E1	3.25134609E-1
CHASE-40	3.2E1	1.70894827E-2	4.26894827E-2	1.33404633E-3	1.17337172E1	4.24439023E-1
CHASE-40	3.2E1	1.78260246E-2	4.34260246E-2	1.35706327E-3	1.15719738E1	4.2791563E-1
CHASE-40	3.2E1	1.92115807E-2	4.48115807E-2	1.4003619E-3	1.22942436E1	1.81305456E-1
CHASE-40	3.2E1	2.00108438E-2	4.56108438E-2	1.42533887E-3	1.25171499E1	2.75953985E-1
CHASE-40	3.2E1	2.15971916E-2	4.71971916E-2	1.47491224E-3	1.31813643E1	3.15940112E-1
CHASE-40	3.2E1	2.24634419E-2	4.80634419E-2	1.50198256E-3	1.24519256E1	3.18342704E-1
CHASE-40	3.2E1	2.42790373E-2	4.98790373E-2	1.55871992E-3	1.27057332E1	6.23963845E-1
CHASE-40	3.2E1	2.5216639E-2	5.0816639E-2	1.58801997E-3	1.2514079E1	2.08532186E-1
CHASE-40	3.2E1	2.72939031E-2	5.28939031E-2	1.65293447E-3	1.24485045E1	5.59549088E-1
CHASE-40	3.2E1	2.83072775E-2	5.39072775E-2	1.68460242E-3	1.25066732E1	6.20185708E-1
CHASE-40	3.2E1	2.976E-2	5.536E-2	1.73E-3	1.3114921E1	2.86441547E-1
CHASE-40	3.2E1	3.06831418E-2	5.62831418E-2	1.75884818E-3	1.20537898E1	5.36934803E-1
CHASE-40	3.2E1	3.17767152E-2	5.73767152E-2	1.79302235E-3	1.17750606E1	3.94945217E-1
CHASE-40	3.2E1	3.408E-2	5.968E-2	1.865E-3	1.26982388E1	8.21785883E-1
CHASE-40	3.2E1	3.44932415E-2	6.00932415E-2	1.8779138E-3	1.20831328E1	2.31982914E-1
CHASE-40	3.2E1	3.56713793E-2	6.12713793E-2	1.9147306E-3	1.24456345E1	2.24257721E-1
CHASE-40	3.2E1	3.773E-2	6.333E-2	1.9790625E-3	1.25085156E1	5.24261689E-1
CHASE-40	3.2E1	3.87764629E-2	6.43764629E-2	2.01176447E-3	1.19373244E1	2.87087553E-1
CHASE-40	3.2E1	4.00433868E-2	6.56433868E-2	2.05135584E-3	1.22668666E1	1.63822715E-1
CHASE-40	3.2E1	4.272E-2	6.832E-2	2.135E-3	1.09500805E1	2.99491483E-1
CHASE-40	3.2E1	4.35915562E-2	6.91915562E-2	2.16223613E-3	1.18519396E1	2.26344056E-1
CHASE-40	3.2E1	4.49512427E-2	7.05512427E-2	2.20472633E-3	1.1176526E1	1.17315007E-1
CHASE-40	3.2E1	4.729E-2	7.289E-2	2.2778125E-3	1.12521732E1	1.73950941E-1
CHASE-40	3.2E1	4.9004567E-2	7.4604567E-2	2.33139272E-3	1.10732829E1	2.44325095E-1
CHASE-40	3.2E1	5.04606224E-2	7.60606224E-2	2.37689445E-3	1.07214121E1	4.80374789E-1
CHASE-40	3.2E1	5.294E-2	7.854E-2	2.454375E-3	1.06063582E1	1.9573038E-1
CHASE-40	3.2E1	5.5089742E-2	8.0689742E-2	2.52155444E-3	9.60979095	2.40344795E-1
CHASE-40	3.2E1	5.66452507E-2	8.22452507E-2	2.57016408E-3	1.03660777E1	9.98171981E-2
CHASE-40	3.2E1	5.893E-2	8.453E-2	2.6415625E-3	8.95491806	4.39987531E-1
CHASE-40	3.2E1	6.165E-2	8.725E-2	2.7265625E-3	8.62389863	2.81479869E-1
CHASE-40	3.2E1	6.19305476E-2	8.75305476E-2	2.73532961E-3	8.53437218	2.30390865E-1
CHASE-40	3.2E1	6.35878884E-2	8.91878884E-2	2.78712151E-3	8.7197261	1.69063256E-1
CHASE-40	3.2E1	6.635E-2	9.195E-2	2.8734375E-3	7.44640569	2.09227398E-1
CHASE-40	3.2E1	6.825E-2	9.385E-2	2.9328125E-3	6.36100603	1.99456282E-1
CHASE-40	3.2E1	6.96208149E-2	9.52208149E-2	2.97565047E-3	6.51054793	5.51413346E-1
CHASE-40	3.2E1	7.13814398E-2	9.69814398E-2	3.03066999E-3	7.01005457	1.0467332E-1
CHASE-40	3.2E1	7.14E-2	9.7E-2	3.03125E-3	5.49089078	1.49399758E-1
CHASE-40	3.2E1	7.386E-2	9.946E-2	3.108125E-3	6.60129155	5.67311118E-1
CHASE-40	3.2E1	7.597E-2	1.0157E-1	3.1740625E-3	5.42304188	2.88182431E-1
CHASE-40	3.2E1	7.815E-2	1.0375E-1	3.2421875E-3	5.97362068	3.41566226E-1
CHASE-40	3.2E1	7.82660263E-2	1.03866026E-1	3.24581332E-3	4.70389101	3.36983929E-1
CHASE-40	3.2E1	8.01301957E-2	1.05730196E-1	3.30406862E-3	5.10324041	3.26312823E-1
CHASE-40	3.2E1	8.269E-2	1.0829E-1	3.3840625E-3	3.74689923	3.38261197E-1
CHASE-40	3.2E1	8.602E-2	1.1162E-1	3.488125E-3	4.18387584	7.31243157E-2
CHASE-40	3.2E1	8.79847626E-2	1.13584763E-1	3.54952383E-3	3.32209319	2.73809535E-1
CHASE-40	3.2E1	8.898E-2	1.1458E-1	3.580625E-3	3.13348492	5.04378413E-1
CHASE-40	3.2E1	8.99512295E-2	1.15551229E-1	3.61097592E-3	2.86325486	4.03299619E-1
CHASE-40	3.2E1	9.63E-2	1.219E-1	3.809375E-3	2.18900659	3.09855879E-1
CHASE-40	3.2E1	9.89103295E-2	1.2451033E-1	3.8909478E-3	1.02085011	4.48277462E-1
CHASE-40	3.2E1	1.00975963E-1	1.26575963E-1	3.95549885E-3	1.79338618	4.63372707E-1
CHASE-40	3.2E1	1.042E-1	1.298E-1	4.05625E-3	8.45456405E-1	3.25218379E-1
CHASE-40	3.2E1	1.084E-1	1.34E-1	4.1875E-3	4.42745308E-1	1.59047215E-1
CHASE-40	3.2E1	1.11192586E-1	1.36792586E-1	4.27476831E-3	7.24062265E-1	2.21603217E-1
CHASE-40	3.2E1	1.13351926E-1	1.38951926E-1	4.34224769E-3	8.37724235E-1	6.95038677E-2
CHASE-40	3.2E1	1.2E-1	1.456E-1	4.55E-3	3.62452778E-1	5.74723145E-1
CHASE-40	3.2E1	1.25E-1	1.506E-1	4.70625E-3	-2.62195057E-1	3.60361737E-1
CHASE-40	3.2E1	1.2724473E-1	1.5284473E-1	4.77639781E-3	-3.57533915E-1	2.91452406E-1
CHASE-40	3.2E1	1.343E-1	1.599E-1	4.996875E-3	1.26172662E-2	3.28056882E-1
CHASE-40	3.2E1	1.42840284E-1	1.68440284E-1	5.26375887E-3	-2.0297242E-1	3.72725702E-1
CHASE-40	3.2E1	1.512E-1	1.768E-1	5.525E-3	-7.59557355E-1	3.79687636E-1
CHASE-40	3.2E1	1.57490131E-1	1.83090131E-1	5.7215666E-3	4.31005574E-1	6.2408345E-1
CHASE-40	3.2E1	1.60347283E-1	1.85947283E-1	5.81085259E-3	-3.95979281E-1	2.18655351E-1
CHASE-40	3.2E1	1.8E-1	2.056E-1	6.425E-3	-2.3375475E-1	3.13075519E-1
CHASE-40	3.2E1	1.98425131E-1	2.24025131E-1	7.00078536E-3	3.33150427E-1	7.13911876E-1
CHASE-40	3.2E1	2.017E-1	2.273E-1	7.103125E-3	-2.75426764E-1	3.56816549E-1
CHASE-40	3.2E1	2.20806577E-1	2.46406577E-1	7.70020553E-3	-3.52289409E-1	4.03602414E-1
CHASE-40	3.2E1	2.43E-1	2.686E-1	8.39375E-3	-7.90080158E-2	4.81128859E-1
CHASE-40	3.2E1	2.5E-1	2.756E-1	8.6125E-3	-7.33192278E-1	3.62339342E-1
CHASE-40	3.2E1	2.70864135E-1	2.96464135E-1	9.26450423E-3	5.62521242E-2	1.86570312E-1
CHASE-40	3.6E1	6.29577552E-4	2.94295776E-2	8.17488265E-4	9.17109959	1.74656449E-1
CHASE-40	3.6E1	7.06462071E-4	2.95064621E-2	8.19623946E-4	8.7301653	1.20902258E-1
CHASE-40	3.6E1	7.92735789E-4	2.95927358E-2	8.22020439E-4	8.52133718	2.8594744E-1
CHASE-40	3.6E1	8.89545323E-4	2.96895453E-2	8.24709592E-4	8.25521211	5.56841654E-1
CHASE-40	3.6E1	9.98177315E-4	2.97981773E-2	8.27727148E-4	8.94753864	7.86762846E-1
CHASE-40	3.6E1	1.12007553E-3	2.99200755E-2	8.31113209E-4	8.74090591	3.77445947E-1
CHASE-40	3.6E1	1.25686006E-3	3.00568601E-2	8.34912779E-4	8.74641638	2.42416282E-1
CHASE-40	3.6E1	1.41034883E-3	3.02103488E-2	8.39176356E-4	9.16484831	4.39069051E-1
CHASE-40	3.6E1	1.598E-3	3.0398E-2	8.44388889E-4	9.45306386	2.08793999E-1
CHASE-40	3.6E1	1.77584792E-3	3.05758479E-2	8.49329109E-4	9.60040595	3.88953811E-1
CHASE-40	3.6E1	1.9927159E-3	3.07927159E-2	8.5535322E-4	8.16385908	1.65170005E-1
CHASE-40	3.6E1	2.23606798E-3	3.1036068E-2	8.62112999E-4	8.86593594	1.37749641E-1
CHASE-40	3.6E1	2.5091384E-3	3.13091384E-2	8.69698289E-4	9.66950762	4.19558161E-1
CHASE-40	3.6E1	2.81555641E-3	3.16155564E-2	8.782099E-4	9.4317772	3.65155691E-1
CHASE-40	3.6E1	3.293E-3	3.2093E-2	8.91472222E-4	8.88350236	3.92068343E-1
CHASE-40	3.6E1	3.635E-3	3.2435E-2	9.00972222E-4	9.770516	5.09846877E-1
CHASE-40	3.6E1	3.97816762E-3	3.27781676E-2	9.10504656E-4	9.23795705	4.6006316E-1
CHASE-40	3.6E1	4.46398466E-3	3.32639847E-2	9.23999574E-4	1.02969798E1	3.66697259E-1
CHASE-40	3.6E1	5.00913007E-3	3.38091301E-2	9.39142502E-4	9.74216241	8.70970705E-2
CHASE-40	3.6E1	5.62084907E-3	3.44208491E-2	9.56134696E-4	9.30005912	2.48303772E-1
CHASE-40	3.6E1	6.034E-3	3.4834E-2	9.67611111E-4	1.04351047E1	2.8007769E-1
CHASE-40	3.6E1	6.30727169E-3	3.51072717E-2	9.75201991E-4	1.01473705E1	2.51734165E-1
CHASE-40	3.6E1	7.0775208E-3	3.58775208E-2	9.965978E-4	9.68782119	2.5177253E-1
CHASE-40	3.6E1	7.92E-3	3.672E-2	1.02E-3	1.00563121E1	5.58739313E-1
CHASE-40	3.6E1	8.91169644E-3	3.77116964E-2	1.04754712E-3	1.04751329E1	1.18034994E-1
CHASE-40	3.6E1	9.771E-3	3.8571E-2	1.07141667E-3	1.08898942E1	2.99280617E-1
CHASE-40	3.6E1	1.014E-2	3.894E-2	1.08166667E-3	1.03924501E1	2.73340654E-1
CHASE-40	3.6E1	1.06174592E-2	3.94174592E-2	1.09492942E-3	1.09914835E1	4.42021355E-1
CHASE-40	3.6E1	1.12730439E-2	4.00730439E-2	1.11314011E-3	1.05392826E1	4.62479853E-1
CHASE-40	3.6E1	1.19691084E-2	4.07691084E-2	1.13247523E-3	1.06439339E1	1.11553394E-1
CHASE-40	3.6E1	1.2708152E-2	4.1508152E-2	1.15300422E-3	1.09680578E1	2.9222224E-1
CHASE-40	3.6E1	1.34928285E-2	4.22928285E-2	1.17480079E-3	1.11040039E1	5.73032807E-1
CHASE-40	3.6E1	1.478E-2	4.358E-2	1.21055556E-3	1.15545492E1	4.79226203E-1
CHASE-40	3.6E1	1.61497126E-2	4.49497126E-2	1.24860313E-3	1.10462904E1	4.04381434E-1
CHASE-40	3.6E1	1.71468915E-2	4.59468915E-2	1.27630254E-3	1.22791572E1	2.98859463E-1
CHASE-40	3.6E1	1.8205642E-2	4.7005642E-2	1.30571228E-3	1.19909819E1	2.26706795E-1
CHASE-40	3.6E1	1.93297661E-2	4.81297661E-2	1.33693795E-3	1.18507407E1	4.18358925E-1
CHASE-40	3.6E1	2.05233003E-2	4.93233003E-2	1.37009167E-3	1.25732741E1	3.64593176E-1
CHASE-40	3.6E1	2.17905303E-2	5.05905303E-2	1.40529251E-3	1.15489354E1	4.70088699E-1
CHASE-40	3.6E1	2.45645605E-2	5.33645605E-2	1.4823489E-3	1.27450224E1	4.44647134E-1
CHASE-40	3.6E1	2.7691737E-2	5.6491737E-2	1.56921492E-3	1.11801197E1	5.22675059E-1
CHASE-40	3.6E1	2.94015887E-2	5.82015887E-2	1.6167108E-3	1.24407162E1	1.91436578E-1
CHASE-40	3.6E1	3.12170168E-2	6.00170168E-2	1.66713936E-3	1.20049409E1	7.1518407E-1
CHASE-40	3.6E1	3.31445402E-2	6.19445402E-2	1.72068167E-3	1.27003625E1	2.94216573E-1
CHASE-40	3.6E1	3.4264E-2	6.3064E-2	1.75177778E-3	1.29501609E1	1.8822424E-1
CHASE-40	3.6E1	3.51910802E-2	6.39910802E-2	1.77753001E-3	1.20592612E1	2.23324443E-1
CHASE-40	3.6E1	3.637E-2	6.517E-2	1.81027778E-3	1.28995317E1	4.25857773E-1
CHASE-40	3.6E1	3.76E-2	6.64E-2	1.84444444E-3	1.2575566E1	2.66301807E-1
CHASE-40	3.6E1	3.79E-2	6.67E-2	1.85277778E-3	1.24947538E1	4.72422727E-1
CHASE-40	3.6E1	3.88E-2	6.76E-2	1.87777778E-3	1.226987E1	1.4572655E-1
CHASE-40	3.6E1	4.054E-2	6.934E-2	1.92611111E-3	1.31213532E1	1.89283269E-1
CHASE-40	3.6E1	4.21205853E-2	7.09205853E-2	1.97001626E-3	1.23964626E1	2.56935935E-1
CHASE-40	3.6E1	4.369E-2	7.249E-2	2.01361111E-3	1.28363758E1	4.12693993E-1
CHASE-40	3.6E1	4.47213596E-2	7.35213596E-2	2.04225999E-3	1.18175518E1	4.24977619E-1
CHASE-40	3.6E1	4.535E-2	7.415E-2	2.05972222E-3	1.12463556E1	1.14630285E-1
CHASE-40	3.6E1	4.655E-2	7.535E-2	2.09305556E-3	1.18925352E1	2.29351123E-1
CHASE-40	3.6E1	4.673E-2	7.553E-2	2.09805556E-3	1.13462166E1	3.30333812E-1
CHASE-40	3.6E1	4.74827209E-2	7.62827209E-2	2.11896447E-3	1.07563087E1	1.40514366E-1
CHASE-40	3.6E1	4.851E-2	7.731E-2	2.1475E-3	1.21357967E1	1.75840933E-1
CHASE-40	3.6E1	4.961E-2	7.841E-2	2.17805556E-3	1.1466593E1	1.98720924E-1
CHASE-40	3.6E1	5.04145851E-2	7.92145851E-2	2.20040514E-3	1.0226488E1	7.83364083E-2
CHASE-40	3.6E1	5.208E-2	8.088E-2	2.24666667E-3	1.13461562E1	1.29828543E-1
CHASE-40	3.6E1	5.352748E-2	8.232748E-2	2.28687444E-3	1.06878771E1	2.01838649E-1
CHASE-40	3.6E1	5.488E-2	8.368E-2	2.32444444E-3	1.0996208E1	3.50350723E-1
CHASE-40	3.6E1	5.55E-2	8.43E-2	2.34166667E-3	1.04061341E1	3.84838583E-1
CHASE-40	3.6E1	5.68325833E-2	8.56325833E-2	2.37868287E-3	1.04096718E1	5.20206098E-1
CHASE-40	3.6E1	5.9E-2	8.78E-2	2.43888889E-3	1.02153898E1	2.28907472E-1
CHASE-40	3.6E1	6.003E-2	8.883E-2	2.4675E-3	9.83901141	2.17161956E-1
CHASE-40	3.6E1	6.093E-2	8.973E-2	2.4925E-3	9.05578809	2.81146101E-1
CHASE-40	3.6E1	6.21E-2	9.09E-2	2.525E-3	9.11912714	2.33610423E-1
CHASE-40	3.6E1	6.47E-2	9.35E-2	2.59722222E-3	9.39452448	3.24147702E-1
CHASE-40	3.6E1	6.567E-2	9.447E-2	2.62416667E-3	8.8572007	3.18426906E-1
CHASE-40	3.6E1	6.69E-2	9.57E-2	2.65833333E-3	8.34832452	7.07790584E-1
CHASE-40	3.6E1	6.791E-2	9.671E-2	2.68638889E-3	7.85381495	7.92668927E-1
CHASE-40	3.6E1	6.91E-2	9.79E-2	2.71944444E-3	7.18487088	4.69614695E-1
CHASE-40	3.6E1	6.91E-2	9.79E-2	2.71944444E-3	8.27245705	1.58447711E-1
CHASE-40	3.6E1	7.22237106E-2	1.01023711E-1	2.80621418E-3	6.82689559	2.99233287E-1
CHASE-40	3.6E1	7.66832299E-2	1.0548323E-1	2.93008972E-3	6.21545977	2.81882455E-1
CHASE-40	3.6E1	7.92E-2	1.08E-1	3.E-3	4.99723508	7.42028985E-2
CHASE-40	3.6E1	8.14181063E-2	1.10218106E-1	3.06161406E-3	5.61456825	2.69684587E-1
CHASE-40	3.6E1	8.37E-2	1.125E-1	3.125E-3	4.8517033	1.43607704E-1
CHASE-40	3.6E1	8.6445342E-2	1.15245342E-1	3.2012595E-3	4.61835321	3.21559326E-1
CHASE-40	3.6E1	8.9E-2	1.178E-1	3.27222222E-3	4.01499214	5.62919521E-1
CHASE-40	3.6E1	8.99E-2	1.187E-1	3.29722222E-3	4.00069747	2.77416462E-1
CHASE-40	3.6E1	9.1782989E-2	1.20582989E-1	3.34952747E-3	2.88187961	2.94919188E-1
CHASE-40	3.6E1	9.36E-2	1.224E-1	3.4E-3	3.54534875	2.01404666E-1
CHASE-40	3.6E1	9.99E-2	1.287E-1	3.575E-3	2.12376822	1.37365239E-1
CHASE-40	3.6E1	1.01E-1	1.298E-1	3.60555556E-3	1.32999189	4.52559053E-1
CHASE-40	3.6E1	1.04E-1	1.328E-1	3.68888889E-3	1.18481128	1.68362611E-1
CHASE-40	3.6E1	1.05E-1	1.338E-1	3.71666667E-3	1.77593129	1.75195909E-1
CHASE-40	3.6E1	1.07E-1	1.358E-1	3.77222222E-3	1.44450178	4.51500387E-1
CHASE-40	3.6E1	1.07E-1	1.358E-1	3.77222222E-3	1.4855472	3.14813199E-1
CHASE-40	3.6E1	1.09856054E-1	1.38656054E-1	3.85155706E-3	1.95686639E-1	2.23891058E-1
CHASE-40	3.6E1	1.16639217E-1	1.45439217E-1	4.03997826E-3	-2.94934858E-2	4.76878627E-1
CHASE-40	3.6E1	1.23841213E-1	1.52641213E-1	4.24003369E-3	1.96831546E-1	9.23518526E-1
CHASE-40	3.6E1	1.31487902E-1	1.60287902E-1	4.45244173E-3	-9.20224345E-1	4.08484009E-1
CHASE-40	3.6E1	1.39606743E-1	1.68406743E-1	4.67796509E-3	-1.0379846E-1	2.7011143E-1
CHASE-40	3.6E1	1.4822689E-1	1.7702689E-1	4.91741361E-3	-7.40036035E-1	3.8222788E-1
CHASE-40	3.6E1	1.6E-1	1.888E-1	5.24444444E-3	-2.17319001E-1	2.27271773E-1
CHASE-40	3.6E1	1.74E-1	2.028E-1	5.63333333E-3	-2.20597328E-1	4.08861434E-1
CHASE-40	3.6E1	1.77414371E-1	2.06214371E-1	5.72817697E-3	-1.40391742	2.60924996E-1
CHASE-40	3.6E1	1.88368984E-1	2.17168984E-1	6.03247178E-3	-1.10374873E-1	4.93820415E-1
CHASE-40	3.6E1	2.E-1	2.288E-1	6.35555556E-3	1.73027616E-1	7.16100541E-1
CHASE-40	3.6E1	2.21336384E-1	2.50136384E-1	6.94823289E-3	2.75832375E-1	9.30193507E-1
CHASE-40	3.6E1	2.44948974E-1	2.73748974E-1	7.60413817E-3	-4.98954456E-1	3.28866307E-1
CHASE-40	3.6E1	2.71080601E-1	2.99880601E-1	8.3300167E-3	-8.42187312E-1	5.67976723E-1
CHASE-40	4.E1	6.17896948E-4	3.26178969E-2	8.15447424E-4	9.90924839	5.5617175E-1
CHASE-40	4.E1	6.94175707E-4	3.26941757E-2	8.17354393E-4	8.8478904	5.09538486E-1
CHASE-40	4.E1	7.79871001E-4	3.2779871E-2	8.19496775E-4	1.02527379E1	4.3603925E-1
CHASE-40	4.E1	8.76145294E-4	3.28761453E-2	8.21903632E-4	1.0677476E1	2.23391932E-1
CHASE-40	4.E1	9.84304551E-4	3.29843046E-2	8.24607614E-4	9.61346487	4.16351625E-1
CHASE-40	4.E1	1.10581596E-3	3.3105816E-2	8.27645399E-4	1.03237601E1	4.79746296E-1
CHASE-40	4.E1	1.24232783E-3	3.32423278E-2	8.31058196E-4	1.03615347E1	7.78671377E-1
CHASE-40	4.E1	1.39569196E-3	3.3395692E-2	8.34892299E-4	9.31517179	2.45541352E-1
CHASE-40	4.E1	1.56798873E-3	3.35679887E-2	8.39199718E-4	9.20855883	1.98880615E-1
CHASE-40	4.E1	1.76155536E-3	3.37615554E-2	8.44038884E-4	1.07569214E1	3.78315485E-1
CHASE-40	4.E1	1.97901761E-3	3.39790176E-2	8.4947544E-4	9.81246242	6.91539058E-1
CHASE-40	4.E1	2.22332534E-3	3.42233253E-2	8.55583134E-4	9.99975877	5.11199235E-1
CHASE-40	4.E1	2.49779263E-3	3.44977926E-2	8.62444816E-4	1.06698568E1	4.61225635E-1
CHASE-40	4.E1	2.80614262E-3	3.48061426E-2	8.70153566E-4	9.59868651	1.50607774E-1
CHASE-40	4.E1	3.15255811E-3	3.51525581E-2	8.78813953E-4	1.02465659E1	1.88909017E-1
CHASE-40	4.E1	3.54173825E-3	3.55417382E-2	8.88543456E-4	1.01466721E1	7.23032883E-1
CHASE-40	4.E1	3.97896228E-3	3.59789623E-2	8.99474057E-4	9.516417	2.68195562E-1
CHASE-40	4.E1	4.47016118E-3	3.64701612E-2	9.1175403E-4	9.76639767	4.42580393E-1
CHASE-40	4.E1	5.0219981E-3	3.70219981E-2	9.25549952E-4	1.12308391E1	2.89640642E-1
CHASE-40	4.E1	5.64195873E-3	3.76419587E-2	9.41048968E-4	1.10978379E1	8.88347701E-1
CHASE-40	4.E1	6.33845287E-3	3.83384529E-2	9.58461322E-4	1.08043203E1	2.91372658E-1
CHASE-40	4.E1	7.12092852E-3	3.91209285E-2	9.78023213E-4	1.07162958E1	3.71947401E-1
CHASE-40	4.E1	8.E-3	4.E-2	1.E-3	1.14470361E1	3.94070929E-1
CHASE-40	4.E1	8.47131338E-3	4.04713134E-2	1.01178283E-3	1.15174137E1	3.34326589E-1
CHASE-40	4.E1	8.9703938E-3	4.09703938E-2	1.02425984E-3	1.18141906E1	9.77278504E-1
CHASE-40	4.E1	9.49887713E-3	4.14988771E-2	1.03747193E-3	1.15443245E1	5.37299758E-1
CHASE-40	4.E1	1.00584956E-2	4.20584956E-2	1.05146239E-3	1.16757819E1	3.28627986E-1
CHASE-40	4.E1	1.06510836E-2	4.26510836E-2	1.06627709E-3	1.18395805E1	4.48603422E-1
CHASE-40	4.E1	1.12785833E-2	4.32785833E-2	1.08196458E-3	1.15680434E1	1.28381731E-1
CHASE-40	4.E1	1.19430517E-2	4.39430517E-2	1.09857629E-3	1.0809864E1	9.86212886E-1
CHASE-40	4.E1	1.26466668E-2	4.46466668E-2	1.11616667E-3	1.12654907E1	7.49690427E-1
CHASE-40	4.E1	1.33917347E-2	4.53917347E-2	1.13479337E-3	1.19778273E1	6.56844132E-1
CHASE-40	4.E1	1.41806976E-2	4.61806976E-2	1.15451744E-3	1.23354655E1	3.59319315E-1
CHASE-40	4.E1	1.50161417E-2	4.70161417E-2	1.17540354E-3	1.21269175E1	2.10743172E-1
CHASE-40	4.E1	1.59008053E-2	4.79008053E-2	1.19752013E-3	1.10273689E1	2.22941816E-1
CHASE-40	4.E1	1.6837588E-2	4.8837588E-2	1.2209397E-3	1.13007388E1	3.43514942E-1
CHASE-40	4.E1	1.78295606E-2	4.98295606E-2	1.24573902E-3	1.18063459E1	3.61931252E-1
CHASE-40	4.E1	1.88799744E-2	5.08799744E-2	1.27199936E-3	1.1746029E1	2.30211199E-1
CHASE-40	4.E1	1.99922725E-2	5.19922725E-2	1.29980681E-3	1.13190953E1	9.32205315E-1
CHASE-40	4.E1	2.11701007E-2	5.31701007E-2	1.32925252E-3	1.2457582E1	2.75891637E-1
CHASE-40	4.E1	2.24173197E-2	5.44173197E-2	1.36043299E-3	1.10315893E1	8.50297085E-1
CHASE-40	4.E1	2.37380175E-2	5.57380175E-2	1.39345044E-3	1.241678E1	6.87107734E-1
CHASE-40	4.E1	2.51365231E-2	5.71365231E-2	1.42841308E-3	1.19675388E1	3.3446286E-1
CHASE-40	4.E1	2.66174206E-2	5.86174206E-2	1.46543552E-3	9.33802211	4.34221789E-1
CHASE-40	4.E1	2.81855639E-2	6.01855639E-2	1.5046391E-3	1.14291499E1	3.7699682E-1
CHASE-40	4.E1	2.98460931E-2	6.18460931E-2	1.54615233E-3	1.31132241E1	7.14777534E-1
CHASE-40	4.E1	3.1604451E-2	6.3604451E-2	1.59011127E-3	1.13663035E1	1.02795358E-1
CHASE-40	4.E1	3.34664011E-2	6.54664011E-2	1.63666003E-3	1.11359372E1	7.08679384E-1
CHASE-40	4.E1	3.54380464E-2	6.74380464E-2	1.68595116E-3	1.17299975E1	6.70427416E-1
CHASE-40	4.E1	3.75258496E-2	6.95258496E-2	1.73814624E-3	1.22683068E1	4.58560716E-1
CHASE-40	4.E1	3.97366539E-2	7.17366539E-2	1.79341635E-3	1.0239732E1	3.1774753E-1
CHASE-40	4.E1	4.2077706E-2	7.4077706E-2	1.85194265E-3	1.22503084E1	2.9256865E-1
CHASE-40	4.E1	4.45566793E-2	7.65566793E-2	1.91391698E-3	1.0451782E1	5.33648891E-1
CHASE-40	4.E1	4.71816992E-2	7.91816992E-2	1.97954248E-3	9.9480668	4.44516192E-1
CHASE-40	4.E1	4.99613699E-2	8.19613699E-2	2.04903425E-3	8.17466371	4.16576376E-1
CHASE-40	4.E1	5.29048027E-2	8.49048027E-2	2.12262007E-3	9.89335499	2.84259617E-1
CHASE-40	4.E1	5.60216454E-2	8.80216454E-2	2.20054113E-3	8.27774141	4.09199343E-1
CHASE-40	4.E1	5.93221143E-2	9.13221143E-2	2.28305286E-3	7.08219582	9.62031943E-1
CHASE-40	4.E1	6.28170275E-2	9.48170275E-2	2.37042569E-3	6.65295188	4.54628051E-1
CHASE-40	4.E1	6.65178407E-2	9.85178407E-2	2.46294602E-3	5.10722693	5.75216157E-1
CHASE-40	4.E1	7.04366843E-2	1.02436684E-1	2.56091711E-3	4.98440591	5.20339087E-1
CHASE-40	4.E1	7.45864033E-2	1.06586403E-1	2.66466008E-3	5.95442772	5.06573257E-1
CHASE-40	4.E1	7.89805995E-2	1.109806E-1	2.77451499E-3	4.93855998	2.40454001E-1
CHASE-40	4.E1	8.36336762E-2	1.15633676E-1	2.8908419E-3	4.59741141	6.87304003E-1
CHASE-40	4.E1	8.8560885E-2	1.20560885E-1	3.01402213E-3	3.20096467	4.40732026E-1
CHASE-40	4.E1	9.37783763E-2	1.25778376E-1	3.14445941E-3	2.75212946	1.99939896E-1
CHASE-40	4.E1	9.93032517E-2	1.31303252E-1	3.28258129E-3	1.30114861	7.00064144E-1
CHASE-40	4.E1	1.05153621E-1	1.37153621E-1	3.42884052E-3	1.52505613	3.67753253E-1
CHASE-40	4.E1	1.11348659E-1	1.43348659E-1	3.58371648E-3	3.26819067E-1	5.02489911E-1
CHASE-40	4.E1	1.17908673E-1	1.49908673E-1	3.74771683E-3	1.25887558	1.9218692E-1
CHASE-40	4.E1	1.24855165E-1	1.56855165E-1	3.92137913E-3	2.42488988E-2	1.59522572E-1
CHASE-40	4.E1	1.25E-1	1.57E-1	3.925E-3	-1.7734822E-1	3.56928077E-1
CHASE-40	4.E1	1.32210904E-1	1.64210904E-1	4.1052726E-3	-4.56170302E-1	5.66361406E-1
CHASE-40	4.E1	1.39455748E-1	1.71455748E-1	4.28639369E-3	-3.55341192E-1	3.70088344E-1
CHASE-40	4.E1	1.4E-1	1.72E-1	4.3E-3	4.38237948E-1	2.65378868E-1
CHASE-40	4.E1	1.55583244E-1	1.87583244E-1	4.68958111E-3	-5.35936556E-2	2.0542463E-1
CHASE-40	4.E1	1.73575821E-1	2.05575821E-1	5.13939553E-3	-9.10651406E-1	2.4540672E-1
CHASE-40	4.E1	1.93649167E-1	2.25649167E-1	5.64122918E-3	8.38845109E-1	2.81295294E-1
CHASE-40	4.E1	2.16043915E-1	2.48043915E-1	6.20109788E-3	-8.10355798E-1	4.70199924E-1
CHASE-40	4.E1	2.41028526E-1	2.73028526E-1	6.82571314E-3	1.06577987E-1	3.73081603E-1
CHASE-40	4.E1	2.68902506E-1	3.00902506E-1	7.52256265E-3	-1.95906758E-1	2.40509698E-1
CHASE-40	4.E1	3.E-1	3.32E-1	8.3E-3	2.21398265E-1	4.5398571E-1
CHASE-40	4.8E1	7.06462071E-4	3.91064621E-2	8.1471796E-4	5.69650262	1.30545287E-1
CHASE-40	4.8E1	7.92735789E-4	3.91927358E-2	8.16515329E-4	6.76080878	4.01479216E-1
CHASE-40	4.8E1	8.89545323E-4	3.92895453E-2	8.18532194E-4	6.21269394	2.67991097E-1
CHASE-40	4.8E1	9.98177315E-4	3.93981773E-2	8.20795361E-4	6.22175165	3.17593735E-1
CHASE-40	4.8E1	1.12007553E-3	3.95200755E-2	8.23334907E-4	6.42682414	3.49327434E-1
CHASE-40	4.8E1	1.25686006E-3	3.96568601E-2	8.26184585E-4	6.08307415	2.91166831E-1
CHASE-40	4.8E1	1.41034883E-3	3.98103488E-2	8.29382267E-4	6.798295	5.41596586E-1
CHASE-40	4.8E1	1.58258176E-3	3.99825818E-2	8.32970453E-4	7.19279907	3.39288687E-1
CHASE-40	4.8E1	1.77584792E-3	4.01758479E-2	8.36996832E-4	6.93355545	3.17252011E-1
CHASE-40	4.8E1	1.9927159E-3	4.03927159E-2	8.41514915E-4	6.34100477	4.02332284E-1
CHASE-40	4.8E1	2.23606798E-3	4.0636068E-2	8.4658475E-4	6.72723265	8.83486086E-1
CHASE-40	4.8E1	2.5091384E-3	4.09091384E-2	8.52273717E-4	6.97026857	3.04542093E-1
CHASE-40	4.8E1	2.81555641E-3	4.12155564E-2	8.58657425E-4	6.66644624	2.89832589E-1
CHASE-40	4.8E1	3.15939443E-3	4.15593944E-2	8.65820717E-4	6.69215326	6.10774922E-1
CHASE-40	4.8E1	3.54522222E-3	4.19452222E-2	8.73858796E-4	7.7260019	1.88799927E-1
CHASE-40	4.8E1	3.97816762E-3	4.23781676E-2	8.82878492E-4	7.88069099	2.93398038E-1
CHASE-40	4.8E1	4.46398466E-3	4.28639847E-2	8.9299968E-4	6.74396233	1.67475887E-1
CHASE-40	4.8E1	5.00913007E-3	4.34091301E-2	9.04356876E-4	7.33825661	2.34748775E-1
CHASE-40	4.8E1	5.62084907E-3	4.40208491E-2	9.17101022E-4	8.11865103	1.86768887E-1
CHASE-40	4.8E1	6.30727169E-3	4.47072717E-2	9.31401494E-4	8.09879906	2.25044545E-1
CHASE-40	4.8E1	7.0775208E-3	4.54775208E-2	9.4744835E-4	8.39026215	6.80260666E-1
CHASE-40	4.8E1	7.94183335E-3	4.63418333E-2	9.65454861E-4	7.94061088	3.07557157E-1
CHASE-40	4.8E1	8.91169644E-3	4.73116964E-2	9.85660343E-4	8.46531005	2.7151535E-1
CHASE-40	4.8E1	1.E-2	4.84E-2	1.00833333E-3	8.69087455	3.42251986E-1
CHASE-40	4.8E1	1.06174592E-2	4.90174592E-2	1.02119707E-3	8.82640443	2.11121776E-1
CHASE-40	4.8E1	1.12730439E-2	4.96730439E-2	1.03485508E-3	8.34907696	3.46735075E-1
CHASE-40	4.8E1	1.19691084E-2	5.03691084E-2	1.04935642E-3	7.96459268	3.5309309E-1
CHASE-40	4.8E1	1.2708152E-2	5.1108152E-2	1.06475317E-3	8.21505716	3.54269029E-1
CHASE-40	4.8E1	1.34928285E-2	5.18928285E-2	1.08110059E-3	9.24160917	4.26971859E-1
CHASE-40	4.8E1	1.43259556E-2	5.27259556E-2	1.09845741E-3	8.62690139	2.2295141E-1
CHASE-40	4.8E1	1.52105248E-2	5.36105248E-2	1.11688593E-3	8.14121535	3.62291609E-1
CHASE-40	4.8E1	1.61497126E-2	5.45497126E-2	1.13645235E-3	8.64600516	3.10500475E-1
CHASE-40	4.8E1	1.71468915E-2	5.55468915E-2	1.15722691E-3	8.78776287	4.17967578E-1
CHASE-40	4.8E1	1.8205642E-2	5.6605642E-2	1.17928421E-3	8.83974676	3.75866533E-1
CHASE-40	4.8E1	1.93297661E-2	5.77297661E-2	1.20270346E-3	9.42591565	5.18309461E-1
CHASE-40	4.8E1	2.05233003E-2	5.89233003E-2	1.22756876E-3	1.00140668E1	3.0000768E-1
CHASE-40	4.8E1	2.17905303E-2	6.01905303E-2	1.25396938E-3	9.8404841	6.41829968E-1
CHASE-40	4.8E1	2.31360066E-2	6.15360066E-2	1.28200014E-3	9.25358592	4.88382286E-1
CHASE-40	4.8E1	2.45645605E-2	6.29645605E-2	1.31176168E-3	9.91415964	4.54361175E-1
CHASE-40	4.8E1	2.60813219E-2	6.44813219E-2	1.34336087E-3	9.50839895	1.11058888E-1
CHASE-40	4.8E1	2.7691737E-2	6.6091737E-2	1.37691119E-3	1.07020016E1	6.10621106E-1
CHASE-40	4.8E1	2.788E-2	6.628E-2	1.38083333E-3	1.08813482E1	3.07073567E-1
CHASE-40	4.8E1	2.94015887E-2	6.78015887E-2	1.4125331E-3	9.96040893	2.95989784E-1
CHASE-40	4.8E1	3.12170168E-2	6.96170168E-2	1.45035452E-3	1.08049368E1	2.94972637E-1
CHASE-40	4.8E1	3.149E-2	6.989E-2	1.45604167E-3	1.05800527E1	3.26048793E-1
CHASE-40	4.8E1	3.31445402E-2	7.15445402E-2	1.49051125E-3	1.05383645E1	2.90583816E-1
CHASE-40	4.8E1	3.51910802E-2	7.35910802E-2	1.5331475E-3	1.05295642E1	6.96223485E-1
CHASE-40	4.8E1	3.73639858E-2	7.57639858E-2	1.57841637E-3	1.07846199E1	2.64277635E-1
CHASE-40	4.8E1	3.96710594E-2	7.80710594E-2	1.6264804E-3	1.03571998E1	3.2211774E-1
CHASE-40	4.8E1	4.21205853E-2	8.05205853E-2	1.67751219E-3	1.06800567E1	2.91798768E-1
CHASE-40	4.8E1	4.47213596E-2	8.31213595E-2	1.73169499E-3	1.08397705E1	7.58539108E-2
CHASE-40	4.8E1	4.74827209E-2	8.58827209E-2	1.78922335E-3	1.02315365E1	1.714477E-1
CHASE-40	4.8E1	5.04145851E-2	8.88145851E-2	1.85030386E-3	1.07705677E1	4.85111287E-1
CHASE-40	4.8E1	5.352748E-2	9.192748E-2	1.91515583E-3	1.05542974E1	3.99999459E-1
CHASE-40	4.8E1	5.68325833E-2	9.52325833E-2	1.98401215E-3	1.01463025E1	4.19429311E-1
CHASE-40	4.8E1	6.03417634E-2	9.87417634E-2	2.05712007E-3	1.02486148E1	5.31737782E-1
CHASE-40	4.8E1	6.40676209E-2	1.02467621E-1	2.1347421E-3	1.01358992E1	1.29974762E-1
CHASE-40	4.8E1	6.8023535E-2	1.06423535E-1	2.21715698E-3	9.03939064	2.44577742E-1
CHASE-40	4.8E1	7.058E-2	1.0898E-1	2.27041667E-3	8.37682667	4.14990706E-1
CHASE-40	4.8E1	7.22237106E-2	1.10623711E-1	2.30466064E-3	9.40730122	2.64310273E-1
CHASE-40	4.8E1	7.291E-2	1.1131E-1	2.31895833E-3	8.68801756	5.05907555E-1
CHASE-40	4.8E1	7.66832299E-2	1.1508323E-1	2.39756729E-3	8.2311288	4.79126176E-2
CHASE-40	4.8E1	7.875E-2	1.1715E-1	2.440625E-3	8.09831883	3.36278314E-1
CHASE-40	4.8E1	8.069E-2	1.1909E-1	2.48104167E-3	7.73926271	2.49461911E-1
CHASE-40	4.8E1	8.14181063E-2	1.19818106E-1	2.49621055E-3	7.90871109	2.97889918E-1
CHASE-40	4.8E1	8.6445342E-2	1.24845342E-1	2.60094463E-3	7.42170071	3.66561464E-1
CHASE-40	4.8E1	8.751E-2	1.2591E-1	2.623125E-3	6.36553279	3.84770699E-1
CHASE-40	4.8E1	8.966E-2	1.2806E-1	2.66791667E-3	6.83630624	2.90559649E-1
CHASE-40	4.8E1	9.1782989E-2	1.30182989E-1	2.7121456E-3	5.47693704	7.54713306E-1
CHASE-40	4.8E1	9.74502139E-2	1.35850214E-1	2.83021279E-3	5.01416416	5.06521061E-1
CHASE-40	4.8E1	1.008E-1	1.392E-1	2.9E-3	5.77208611	3.1977836E-1
CHASE-40	4.8E1	1.03467367E-1	1.41867367E-1	2.95557014E-3	4.92483252	4.15860492E-1
CHASE-40	4.8E1	1.058E-1	1.442E-1	3.00416667E-3	4.23499447	3.17043888E-1
CHASE-40	4.8E1	1.09856054E-1	1.48256054E-1	3.0886678E-3	3.32616315	3.34455845E-1
CHASE-40	4.8E1	1.125E-1	1.509E-1	3.14375E-3	3.29881864	1.86957263E-1
CHASE-40	4.8E1	1.16639217E-1	1.55039217E-1	3.22998369E-3	2.93864868	6.54910218E-1
CHASE-40	4.8E1	1.205E-1	1.589E-1	3.31041667E-3	2.56800002	2.66157289E-1
CHASE-40	4.8E1	1.23841213E-1	1.62241213E-1	3.38002527E-3	2.12298994	5.13451158E-1
CHASE-40	4.8E1	1.276E-1	1.66E-1	3.45833333E-3	1.79448661	3.01338699E-1
CHASE-40	4.8E1	1.31487902E-1	1.69887902E-1	3.53933129E-3	6.80695995E-1	3.6892975E-1
CHASE-40	4.8E1	1.39606743E-1	1.78006743E-1	3.70847382E-3	9.06303704E-1	2.89099557E-1
CHASE-40	4.8E1	1.4822689E-1	1.8662689E-1	3.8880602E-3	-4.36969014E-1	5.38322497E-1
CHASE-40	4.8E1	1.57379295E-1	1.95779295E-1	4.07873532E-3	6.11048557E-1	2.64322023E-1
CHASE-40	4.8E1	1.67096824E-1	2.05496824E-1	4.28118384E-3	-3.57133207E-2	1.26912577E-1
CHASE-40	4.8E1	1.77414371E-1	2.15814371E-1	4.49613273E-3	6.27574509E-1	6.05000505E-1
CHASE-40	4.8E1	1.88368984E-1	2.26768984E-1	4.72435384E-3	-2.99972891E-1	2.39923763E-1
CHASE-40	4.8E1	2.E-1	2.384E-1	4.96666667E-3	9.39628715E-2	5.50372482E-1
CHASE-40	4.8E1	2.21336384E-1	2.59736384E-1	5.41117467E-3	-8.3989756E-1	3.08441976E-1
CHASE-40	4.8E1	2.297E-1	2.681E-1	5.58541667E-3	2.3133233E-1	3.35598123E-1
CHASE-40	4.8E1	2.44948974E-1	2.83348974E-1	5.90310363E-3	1.9266475E-1	1.08184813E-1
CHASE-40	4.8E1	2.71080601E-1	3.09480601E-1	6.44751252E-3	-1.25269997	4.71920925E-1
CHASE-40	4.8E1	3.E-1	3.384E-1	7.05E-3	-1.03743924	2.84258177E-1
CHASE-40	6.E1	8.64E-4	4.8864E-2	8.144E-4	4.35741484	2.06716691E-1
CHASE-40	6.E1	8.89545323E-4	4.88895453E-2	8.14825755E-4	3.47444749	6.29069929E-1
CHASE-40	6.E1	9.98177315E-4	4.89981773E-2	8.16636289E-4	4.0126149	5.51291037E-1
CHASE-40	6.E1	1.12007553E-3	4.91200755E-2	8.18667926E-4	4.49414462	7.37823362E-1
CHASE-40	6.E1	1.145E-3	4.9145E-2	8.19083333E-4	4.4802266	2.04937869E-1
CHASE-40	6.E1	1.25686006E-3	4.92568601E-2	8.20947668E-4	4.20848869	2.12976334E-1
CHASE-40	6.E1	1.322E-3	4.9322E-2	8.22033333E-4	4.72291412	5.43785471E-1
CHASE-40	6.E1	1.41034883E-3	4.94103488E-2	8.23505814E-4	4.00509237	2.09045648E-1
CHASE-40	6.E1	1.59E-3	4.959E-2	8.265E-4	4.94230098	6.46969983E-1
CHASE-40	6.E1	1.77584792E-3	4.97758479E-2	8.29597465E-4	3.98896491	3.46994915E-1
CHASE-40	6.E1	1.83135408E-3	4.98313541E-2	8.30522568E-4	4.06645315	5.20299141E-1
CHASE-40	6.E1	1.9927159E-3	4.99927159E-2	8.33211932E-4	4.28968881	5.70669653E-1
CHASE-40	6.E1	2.07882607E-3	5.00788261E-2	8.34647101E-4	3.84542233	3.08562569E-1
CHASE-40	6.E1	2.23606798E-3	5.0236068E-2	8.372678E-4	4.4355142	6.85239268E-1
CHASE-40	6.E1	2.46901208E-3	5.04690121E-2	8.41150201E-4	4.00393038	2.45468838E-1
CHASE-40	6.E1	2.81555641E-3	5.08155564E-2	8.4692594E-4	4.43504033	5.42162968E-1
CHASE-40	6.E1	2.90600548E-3	5.09060055E-2	8.48433425E-4	4.95498892	3.44677779E-1
CHASE-40	6.E1	3.15939443E-3	5.11593944E-2	8.52656574E-4	4.52142151	2.9575401E-1
CHASE-40	6.E1	3.424E-3	5.1424E-2	8.57066667E-4	4.34123828	1.30030451E-1
CHASE-40	6.E1	3.54522222E-3	5.15452222E-2	8.59087037E-4	4.97979326	1.7309455E-1
CHASE-40	6.E1	3.831E-3	5.1831E-2	8.6385E-4	4.98766861	1.49136532E-1
CHASE-40	6.E1	3.97816762E-3	5.19781676E-2	8.66302794E-4	4.65346067	3.62441133E-1
CHASE-40	6.E1	4.46398466E-3	5.24639847E-2	8.74399744E-4	4.23531451	3.6259639E-1
CHASE-40	6.E1	4.52852579E-3	5.25285258E-2	8.7547543E-4	6.27816479	2.72419563E-1
CHASE-40	6.E1	5.00913007E-3	5.30091301E-2	8.83485501E-4	4.98562287	4.79621085E-1
CHASE-40	6.E1	5.393E-3	5.3393E-2	8.89883333E-4	4.86704238	7.86926884E-1
CHASE-40	6.E1	5.62084907E-3	5.36208491E-2	8.93680818E-4	4.49926338	6.73271804E-1
CHASE-40	6.E1	6.298E-3	5.4298E-2	9.04966667E-4	4.71498339	3.24752281E-1
CHASE-40	6.E1	6.30727169E-3	5.43072717E-2	9.05121195E-4	4.80100138	1.37005594E-1
CHASE-40	6.E1	6.661E-3	5.4661E-2	9.11016667E-4	6.48256524	1.60676336E-1
CHASE-40	6.E1	7.0775208E-3	5.50775208E-2	9.1795868E-4	5.6958544	2.44373379E-1
CHASE-40	6.E1	7.499E-3	5.5499E-2	9.24983333E-4	4.91333371	2.26513504E-1
CHASE-40	6.E1	7.573E-3	5.5573E-2	9.26216667E-4	5.28637274	2.62431774E-1
CHASE-40	6.E1	7.94183335E-3	5.59418333E-2	9.32363889E-4	5.9797403	3.76047418E-1
CHASE-40	6.E1	8.393E-3	5.6393E-2	9.39883333E-4	5.50041971	4.57314952E-1
CHASE-40	6.E1	8.405E-3	5.6405E-2	9.40083333E-4	5.30967624	4.21497365E-1
CHASE-40	6.E1	8.91169644E-3	5.69116964E-2	9.48528274E-4	5.0334707	5.40795786E-1
CHASE-40	6.E1	9.479E-3	5.7479E-2	9.57983333E-4	5.3831212	3.00285323E-1
CHASE-40	6.E1	9.777E-3	5.7777E-2	9.6295E-4	5.1557043	1.49236036E-1
CHASE-40	6.E1	1.E-2	5.8E-2	9.66666667E-4	5.73380333	1.6654641E-1
CHASE-40	6.E1	1.06174592E-2	5.86174592E-2	9.76957653E-4	5.83102222	4.21498166E-1
CHASE-40	6.E1	1.095E-2	5.895E-2	9.825E-4	5.77031977	3.0238579E-1
CHASE-40	6.E1	1.12730439E-2	5.92730439E-2	9.87884066E-4	5.31030721	3.63410027E-1
CHASE-40	6.E1	1.13E-2	5.93E-2	9.88333333E-4	5.74438308	1.7623924E-1
CHASE-40	6.E1	1.19691084E-2	5.99691084E-2	9.9948514E-4	6.2272497	5.17527239E-1
CHASE-40	6.E1	1.2708152E-2	6.0708152E-2	1.01180253E-3	6.84817401	4.30896044E-1
CHASE-40	6.E1	1.34928285E-2	6.14928285E-2	1.02488047E-3	5.51421419	4.38764151E-1
CHASE-40	6.E1	1.43259556E-2	6.23259556E-2	1.03876593E-3	6.35129759	1.92918328E-1
CHASE-40	6.E1	1.447E-2	6.247E-2	1.04116667E-3	6.93750326	3.87812532E-1
CHASE-40	6.E1	1.484E-2	6.284E-2	1.04733333E-3	6.57925086	8.53703998E-1
CHASE-40	6.E1	1.52105248E-2	6.32105248E-2	1.05350875E-3	5.63692951	4.42079312E-1
CHASE-40	6.E1	1.614E-2	6.414E-2	1.069E-3	7.01668385	3.64877505E-1
CHASE-40	6.E1	1.61497126E-2	6.41497126E-2	1.06916188E-3	6.06605475	6.71553873E-2
CHASE-40	6.E1	1.686E-2	6.486E-2	1.081E-3	6.63243402	1.20900492E-1
CHASE-40	6.E1	1.71468915E-2	6.51468915E-2	1.08578152E-3	6.95205533	5.65558581E-1
CHASE-40	6.E1	1.8205642E-2	6.6205642E-2	1.10342737E-3	7.04271162	2.86012667E-1
CHASE-40	6.E1	1.87610244E-2	6.67610244E-2	1.11268374E-3	7.24422325	4.33868515E-1
CHASE-40	6.E1	1.93297661E-2	6.73297661E-2	1.12216277E-3	6.59912758	3.8334092E-1
CHASE-40	6.E1	2.05233003E-2	6.85233003E-2	1.142055E-3	6.25307332	1.6555929E-1
CHASE-40	6.E1	2.11042798E-2	6.91042798E-2	1.151738E-3	7.711407	3.76292633E-1
CHASE-40	6.E1	2.17905303E-2	6.97905303E-2	1.1631755E-3	6.25253217	2.36917922E-1
CHASE-40	6.E1	2.31360066E-2	7.11360066E-2	1.18560011E-3	7.20339309	1.57372799E-1
CHASE-40	6.E1	2.398E-2	7.198E-2	1.19966667E-3	7.2581037	2.60648724E-1
CHASE-40	6.E1	2.45645605E-2	7.25645605E-2	1.20940934E-3	6.58754275	4.67496165E-1
CHASE-40	6.E1	2.60813219E-2	7.40813219E-2	1.2346887E-3	7.62074181	6.25953709E-1
CHASE-40	6.E1	2.655E-2	7.455E-2	1.2425E-3	8.04956729	7.16138735E-1
CHASE-40	6.E1	2.7691737E-2	7.5691737E-2	1.26152895E-3	7.11225391	4.69550117E-1
CHASE-40	6.E1	2.94E-2	7.74E-2	1.29E-3	7.55269394	2.83182988E-1
CHASE-40	6.E1	2.94015887E-2	7.74015887E-2	1.29002648E-3	7.41235051	4.56108971E-1
CHASE-40	6.E1	3.12170168E-2	7.92170168E-2	1.32028361E-3	7.81216238	6.28123643E-1
CHASE-40	6.E1	3.31445402E-2	8.11445402E-2	1.352409E-3	7.59796978	3.1290336E-1
CHASE-40	6.E1	3.31866029E-2	8.11866029E-2	1.35311005E-3	8.74682316	4.14587888E-1
CHASE-40	6.E1	3.51910802E-2	8.31910802E-2	1.386518E-3	7.76547594	4.43528589E-1
CHASE-40	6.E1	3.73639858E-2	8.53639858E-2	1.4227331E-3	7.997947	2.78822296E-1
CHASE-40	6.E1	3.833E-2	8.633E-2	1.43883333E-3	8.63479188	4.92518509E-1
CHASE-40	6.E1	3.96710594E-2	8.76710594E-2	1.46118432E-3	6.0921569	5.35377561E-1
CHASE-40	6.E1	4.167E-2	8.967E-2	1.4945E-3	9.09577611	3.47232071E-1
CHASE-40	6.E1	4.21205853E-2	9.01205853E-2	1.50200976E-3	8.22524808	2.76241087E-1
CHASE-40	6.E1	4.47213596E-2	9.27213596E-2	1.54535599E-3	8.17330112	1.02672974
CHASE-40	6.E1	4.6391784E-2	9.4391784E-2	1.5731964E-3	8.24202338	4.33338586E-1
CHASE-40	6.E1	4.74827209E-2	9.54827209E-2	1.59137868E-3	7.29369346	2.66341453E-1
CHASE-40	6.E1	4.8540059E-2	9.6540059E-2	1.60900098E-3	8.60522472	3.13192609E-1
CHASE-40	6.E1	5.04145851E-2	9.84145851E-2	1.64024309E-3	7.00720043	2.47459679E-1
CHASE-40	6.E1	5.352748E-2	1.0152748E-1	1.69212467E-3	8.07041804	1.53687617E-1
CHASE-40	6.E1	5.374E-2	1.0174E-1	1.69566667E-3	9.36475103	4.295266E-1
CHASE-40	6.E1	5.68325833E-2	1.04832583E-1	1.74720972E-3	6.73980738	3.0475023E-1
CHASE-40	6.E1	5.81751088E-2	1.06175109E-1	1.76958515E-3	8.42977718	3.35893713E-1
CHASE-40	6.E1	6.03417634E-2	1.08341763E-1	1.80569606E-3	7.40977233	2.10739078E-1
CHASE-40	6.E1	6.0869037E-2	1.08869037E-1	1.81448395E-3	7.96289884	3.55963611E-1
CHASE-40	6.E1	6.40676209E-2	1.12067621E-1	1.86779368E-3	5.36546942	6.85719838E-1
CHASE-40	6.E1	6.42669223E-2	1.12266922E-1	1.87111537E-3	8.34918169	3.36341505E-1
CHASE-40	6.E1	6.8023535E-2	1.16023535E-1	1.93372558E-3	5.97608379	1.17379358
CHASE-40	6.E1	6.831E-2	1.1631E-1	1.9385E-3	8.6019956	4.69425272E-1
CHASE-40	6.E1	7.03567799E-2	1.1835678E-1	1.972613E-3	7.28938572	1.47128602E-1
CHASE-40	6.E1	7.22237106E-2	1.20223711E-1	2.00372851E-3	5.00397269	2.10725358E-1
CHASE-40	6.E1	7.42842984E-2	1.22284298E-1	2.03807164E-3	6.26438226	1.54580055E-1
CHASE-40	6.E1	7.66832299E-2	1.2468323E-1	2.07805383E-3	7.326386	4.89140171E-1
CHASE-40	6.E1	7.786E-2	1.2586E-1	2.09766667E-3	7.38802273	2.76948753E-1
CHASE-40	6.E1	7.913E-2	1.2713E-1	2.11883333E-3	7.16867266	3.16382112E-1
CHASE-40	6.E1	7.998E-2	1.2798E-1	2.133E-3	7.58942282	5.24262404E-1
CHASE-40	6.E1	8.084E-2	1.2884E-1	2.14733333E-3	7.18417209	3.29198545E-1
CHASE-40	6.E1	8.14181063E-2	1.29418106E-1	2.15696844E-3	4.6433636	3.4339201E-1
CHASE-40	6.E1	8.43223806E-2	1.32322381E-1	2.20537301E-3	6.67496276	4.21790543E-1
CHASE-40	6.E1	8.6445342E-2	1.34445342E-1	2.2407557E-3	4.12036592	6.17762183E-1
CHASE-40	6.E1	8.90294993E-2	1.37029499E-1	2.28382499E-3	5.35057136	2.40958153E-1
CHASE-40	6.E1	8.98391793E-2	1.37839179E-1	2.29731966E-3	5.46082798	3.28828238E-1
CHASE-40	6.E1	9.1782989E-2	1.39782989E-1	2.32971648E-3	3.2232339	7.06535798E-1
CHASE-40	6.E1	9.215E-2	1.4015E-1	2.33583333E-3	6.83355964	8.62756201E-2
CHASE-40	6.E1	9.339E-2	1.4139E-1	2.3565E-3	5.54367585	4.08559E-1
CHASE-40	6.E1	9.389E-2	1.4189E-1	2.36483333E-3	6.19578044	2.632283E-1
CHASE-40	6.E1	9.592E-2	1.4392E-1	2.39866667E-3	5.65882557	2.59906662E-1
CHASE-40	6.E1	9.74502139E-2	1.45450214E-1	2.42417023E-3	1.53168625	4.00430677E-1
CHASE-40	6.E1	1.006E-1	1.486E-1	2.47666667E-3	5.60288853	5.25282252E-1
CHASE-40	6.E1	1.03467367E-1	1.51467367E-1	2.52445611E-3	1.48550386	2.68690607E-1
CHASE-40	6.E1	1.056E-1	1.536E-1	2.56E-3	4.6430062	3.68581914E-1
CHASE-40	6.E1	1.09856054E-1	1.57856054E-1	2.63093424E-3	2.20228892	5.8019246E-1
CHASE-40	6.E1	1.115E-1	1.595E-1	2.65833333E-3	3.84736005	2.64100241E-1
CHASE-40	6.E1	1.132E-1	1.612E-1	2.68666667E-3	3.9721472	3.19526398E-1
CHASE-40	6.E1	1.15759713E-1	1.63759713E-1	2.72932856E-3	2.91337764	5.45334847E-1
CHASE-40	6.E1	1.16639217E-1	1.64639217E-1	2.74398695E-3	1.28657607	9.53145132E-1
CHASE-40	6.E1	1.203E-1	1.683E-1	2.805E-3	3.05761018	6.35793188E-1
CHASE-40	6.E1	1.23841213E-1	1.71841213E-1	2.86402021E-3	1.00699368	2.87733609E-1
CHASE-40	6.E1	1.244E-1	1.724E-1	2.87333333E-3	2.51546553	1.59354388E-1
CHASE-40	6.E1	1.269E-1	1.749E-1	2.915E-3	1.90516101	1.68356072E-1
CHASE-40	6.E1	1.31487902E-1	1.79487902E-1	2.99146504E-3	8.84144601E-2	2.05776165E-1
CHASE-40	6.E1	1.364E-1	1.844E-1	3.07333333E-3	1.1036452	2.64859955E-1
CHASE-40	6.E1	1.39606743E-1	1.87606743E-1	3.12677906E-3	1.03417605	2.33239621E-1
CHASE-40	6.E1	1.407E-1	1.887E-1	3.145E-3	7.84277383E-1	4.0684448E-1
CHASE-40	6.E1	1.436E-1	1.916E-1	3.19333333E-3	9.32819524E-1	2.91160705E-1
CHASE-40	6.E1	1.4822689E-1	1.9622689E-1	3.27044816E-3	-9.39793714E-2	2.16921838E-1
CHASE-40	6.E1	1.547E-1	2.027E-1	3.37833333E-3	3.66461305E-1	5.82773187E-1
CHASE-40	6.E1	1.57379295E-1	2.05379295E-1	3.42298825E-3	8.59076661E-1	3.62392285E-1
CHASE-40	6.E1	1.604E-1	2.084E-1	3.47333333E-3	-6.77662228E-1	3.74242316E-1
CHASE-40	6.E1	1.619E-1	2.099E-1	3.49833333E-3	-9.7992757E-2	6.77069003E-1
CHASE-40	6.E1	1.67096824E-1	2.15096824E-1	3.58494707E-3	-8.57793247E-2	4.47863518E-1
CHASE-40	6.E1	1.754E-1	2.234E-1	3.72333333E-3	-3.10970663E-1	4.89017601E-1
CHASE-40	6.E1	1.782E-1	2.262E-1	3.77E-3	4.04933228E-1	1.28795803E-1
CHASE-40	6.E1	1.88368984E-1	2.36368984E-1	3.93948307E-3	1.6933012E-1	2.48114356E-1
CHASE-40	6.E1	2.E-1	2.48E-1	4.13333333E-3	2.88953366E-2	5.0026847E-1
CHASE-40	6.E1	2.046E-1	2.526E-1	4.21E-3	-1.02401946	2.92427473E-1
CHASE-40	6.E1	2.121E-1	2.601E-1	4.335E-3	-9.10829629E-1	2.96134766E-1
CHASE-40	6.E1	2.21336384E-1	2.69336384E-1	4.48893973E-3	7.73328565E-2	2.68962009E-1
CHASE-40	6.E1	2.341E-1	2.821E-1	4.70166667E-3	-8.71322203E-1	2.05107292E-1
CHASE-40	6.E1	2.428E-1	2.908E-1	4.84666667E-3	-2.98102307E-3	5.36599455E-1
CHASE-40	6.E1	2.44948974E-1	2.92948974E-1	4.8824829E-3	3.6711526E-1	1.70092377E-1
CHASE-40	6.E1	2.71080601E-1	3.19080601E-1	5.31801002E-3	1.94900063E-1	1.11075815E-1
CHASE-40	6.E1	3.E-1	3.48E-1	5.8E-3	-1.04323399	2.22600703E-1
CHASE-5	1.	1.8E-6	1.018E-4	8.144E-4	1.77925095E1	1.85175644E-1
CHASE-5	1.	1.8E-6	1.018E-4	8.144E-4	1.79145697E1	3.42064631E-1
CHASE-5	1.	1.8E-6	1.018E-4	8.144E-4	1.79689972E1	1.88492258E-1
CHASE-5	1.	1.8E-6	1.018E-4	8.144E-4	1.80013658E1	1.33555093E-1
CHASE-5	1.	1.8E-6	1.018E-4	8.144E-4	1.81089389E1	2.68336193E-1
CHASE-5	1.	1.8E-6	1.018E-4	8.144E-4	1.82732849E1	4.66711328E-1
CHASE-5	1.	1.8E-6	1.018E-4	8.144E-4	1.89371315E1	5.37641617E-1
CHASE-5	1.	1.99526232E-6	1.01995262E-4	8.15962099E-4	1.84078762E1	1.60676769E-1
CHASE-5	1.	2.23872114E-6	1.02238721E-4	8.17909769E-4	1.87913823E1	3.85815843E-1
CHASE-5	1.	2.24819676E-6	1.02248197E-4	8.17985574E-4	1.88584344E1	1.87911625E-1
CHASE-5	1.	2.51188643E-6	1.02511886E-4	8.20095091E-4	1.72189968E1	5.44688709E-1
CHASE-5	1.	2.81838293E-6	1.02818383E-4	8.22547063E-4	1.74331092E1	4.24756794E-1
CHASE-5	1.	2.84081505E-6	1.02840815E-4	8.2272652E-4	1.81767861E1	2.55815937E-1
CHASE-5	1.	3.16227766E-6	1.03162278E-4	8.25298221E-4	1.77442294E1	1.74408921E-1
CHASE-5	1.	3.58964584E-6	1.03589646E-4	8.28717167E-4	1.90988948E1	2.07546145E-1
CHASE-5	1.	3.98107171E-6	1.03981072E-4	8.31848574E-4	1.71737685E1	4.91298845E-1
CHASE-5	1.	4.46683592E-6	1.04466836E-4	8.35734687E-4	1.85631748E1	2.46020456E-1
CHASE-5	1.	4.53586631E-6	1.04535866E-4	8.3628693E-4	1.79264753E1	1.30696539E-1
CHASE-5	1.	5.01187234E-6	1.05011872E-4	8.40094979E-4	1.81855271E1	5.38090567E-1
CHASE-5	1.	5.62341325E-6	1.05623413E-4	8.44987306E-4	1.83438412E1	5.21840759E-1
CHASE-5	1.	5.73150781E-6	1.05731508E-4	8.45852062E-4	1.87177506E1	1.5542683E-1
CHASE-5	1.	6.30957344E-6	1.06309573E-4	8.50476588E-4	1.79158596E1	2.07948491E-1
CHASE-5	1.	7.07945784E-6	1.07079458E-4	8.56635663E-4	1.81921775E1	1.33260179E-1
CHASE-5	1.	7.24231702E-6	1.07242317E-4	8.57938536E-4	1.87322146E1	6.24791275E-1
CHASE-5	1.	7.94328235E-6	1.07943282E-4	8.63546259E-4	1.81384757E1	3.81789354E-1
CHASE-5	1.	8.91250938E-6	1.08912509E-4	8.71300075E-4	1.77632314E1	2.19970568E-1
CHASE-5	1.	9.15137126E-6	1.09151371E-4	8.7321097E-4	1.8794335E1	2.36179545E-1
CHASE-5	1.	1.E-5	1.1E-4	8.8E-4	1.82816118E1	5.3717535E-1
CHASE-5	1.	1.12201845E-5	1.11220185E-4	8.89761476E-4	1.80478135E1	2.53944743E-1
CHASE-5	1.	1.15636468E-5	1.11563647E-4	8.92509174E-4	1.87196721E1	2.39986321E-1
CHASE-5	1.	1.25892541E-5	1.12589254E-4	9.00714033E-4	1.8064331E1	2.08841259E-1
CHASE-5	1.	1.41253754E-5	1.14125375E-4	9.13003004E-4	1.86325931E1	1.96517768E-1
CHASE-5	1.	1.46117913E-5	1.14611791E-4	9.1689433E-4	1.8227781E1	2.06370673E-1
CHASE-5	1.	1.58489319E-5	1.15848932E-4	9.26791455E-4	1.7893347E1	5.27233966E-1
CHASE-5	1.	1.77827941E-5	1.17782794E-4	9.42262353E-4	1.81915751E1	6.02980474E-1
CHASE-5	1.	1.8463418E-5	1.18463418E-4	9.47707344E-4	1.79263263E1	1.79496871E-1
CHASE-5	1.	1.99526231E-5	1.19952623E-4	9.59620985E-4	1.77889242E1	3.10660778E-1
CHASE-5	1.	2.33303227E-5	1.23330323E-4	9.86642582E-4	1.86495883E1	2.63594946E-1
CHASE-5	1.	2.51188643E-5	1.25118864E-4	1.00095091E-3	1.80891704E1	4.53933996E-1
CHASE-5	1.	2.94801296E-5	1.2948013E-4	1.03584104E-3	1.87015861E1	1.99159394E-1
CHASE-5	1.	3.16227766E-5	1.31622777E-4	1.05298221E-3	1.83357617E1	2.32378989E-1
CHASE-5	1.	3.54813389E-5	1.35481339E-4	1.08385071E-3	1.83598762E1	8.12811427E-1
CHASE-5	1.	3.72510082E-5	1.37251008E-4	1.09800807E-3	1.79871322E1	1.96216944E-1
CHASE-5	1.	3.98107171E-5	1.39810717E-4	1.11848574E-3	1.85853648E1	3.59438792E-1
CHASE-5	1.	4.46683592E-5	1.44668359E-4	1.15734687E-3	1.75901442E1	6.33953651E-1
CHASE-5	1.	4.70702684E-5	1.47070268E-4	1.17656215E-3	1.88567634E1	5.29631666E-1
CHASE-5	1.	5.01187234E-5	1.50118723E-4	1.20094979E-3	1.78590572E1	3.32589369E-1
CHASE-5	1.	5.62341325E-5	1.56234133E-4	1.24987306E-3	1.84742244E1	2.24025418E-1
CHASE-5	1.	5.94778577E-5	1.59477858E-4	1.27582286E-3	1.80250787E1	2.35940132E-1
CHASE-5	1.	6.30957344E-5	1.63095734E-4	1.30476588E-3	1.79792695E1	2.64451916E-1
CHASE-5	1.	7.07945784E-5	1.70794578E-4	1.36635663E-3	1.76383589E1	3.68549527E-1
CHASE-5	1.	7.51560524E-5	1.75156052E-4	1.40124842E-3	1.85723199E1	1.84215406E-1
CHASE-5	1.	7.94328235E-5	1.79432823E-4	1.43546259E-3	1.85540109E1	4.16748129E-1
CHASE-5	1.	8.91250938E-5	1.89125094E-4	1.51300075E-3	1.87004129E1	2.51196232E-1
CHASE-5	1.	9.49669747E-5	1.94966975E-4	1.5597358E-3	1.8451763E1	2.53858522E-1
CHASE-5	1.	1.E-4	2.E-4	1.6E-3	1.75608042E1	3.88123913E-1
CHASE-5	1.	1.06063755E-4	2.06063755E-4	1.64851004E-3	1.80535117E1	4.22814972E-1
CHASE-5	1.	1.12495202E-4	2.12495202E-4	1.69996162E-3	1.83819531E1	1.78661184E-1
CHASE-5	1.	1.2E-4	2.2E-4	1.76E-3	1.88892425E1	4.13083723E-1
CHASE-5	1.	1.26551705E-4	2.26551705E-4	1.81241364E-3	1.82514712E1	1.30194768E-1
CHASE-5	1.	1.39094057E-4	2.39094057E-4	1.91275246E-3	1.75347389E1	1.46681694E-1
CHASE-5	1.	1.42364596E-4	2.42364596E-4	1.93891677E-3	1.73809278E1	5.01612317E-1
CHASE-5	1.	1.50997237E-4	2.50997237E-4	2.00797789E-3	1.83535438E1	3.50451015E-1
CHASE-5	1.	1.6015334E-4	2.6015334E-4	2.08122672E-3	1.83616192E1	3.83821453E-1
CHASE-5	1.	1.61226307E-4	2.61226307E-4	2.08981045E-3	1.88171144E1	2.62535527E-1
CHASE-5	1.	1.69864646E-4	2.69864646E-4	2.15891717E-3	1.82361574E1	2.43122993E-1
CHASE-5	1.	1.80164823E-4	2.80164823E-4	2.24131858E-3	1.80364595E1	2.46601974E-1
CHASE-5	1.	1.86880176E-4	2.86880176E-4	2.29504141E-3	1.85913662E1	1.13153327E-1
CHASE-5	1.	1.91089577E-4	2.91089577E-4	2.32871662E-3	1.82826698E1	4.77200316E-1
CHASE-5	1.	2.02676782E-4	3.02676782E-4	2.42141425E-3	1.77204787E1	3.48960427E-1
CHASE-5	1.	2.14966606E-4	3.14966606E-4	2.51973285E-3	1.71917753E1	7.40167803E-1
CHASE-5	1.	2.16616016E-4	3.16616016E-4	2.53292813E-3	1.93570082E1	8.41359443E-1
CHASE-5	1.	2.28001655E-4	3.28001655E-4	2.62401324E-3	1.75292343E1	2.20327446E-1
CHASE-5	1.	2.41827118E-4	3.41827118E-4	2.73461694E-3	1.83932108E1	7.38800294E-2
CHASE-5	1.	2.51083338E-4	3.51083338E-4	2.8086667E-3	1.81887551E1	2.12439594E-1
CHASE-5	1.	2.56490922E-4	3.56490922E-4	2.85192738E-3	1.72749519E1	3.44789712E-1
CHASE-5	1.	2.72043904E-4	3.72043904E-4	2.97635123E-3	1.82240663E1	3.41346389E-1
CHASE-5	1.	2.88539981E-4	3.88539981E-4	3.10831985E-3	1.80255495E1	5.55451605E-1
CHASE-5	1.	2.91035002E-4	3.91035002E-4	3.12828001E-3	1.76149438E1	2.19342654E-1
CHASE-5	1.	3.24593635E-4	4.24593635E-4	3.39674908E-3	1.73440251E1	5.65907973E-1
CHASE-5	1.	3.3734366E-4	4.3734366E-4	3.49874928E-3	1.85680746E1	4.68064688E-1
CHASE-5	1.	3.65152265E-4	4.65152265E-4	3.72121812E-3	1.75076556E1	3.35321171E-1
CHASE-5	1.	3.87294205E-4	4.87294205E-4	3.89835364E-3	1.82938725E1	7.61277022E-1
CHASE-5	1.	3.9102082E-4	4.9102082E-4	3.92816656E-3	1.78474999E1	2.05542751E-1
CHASE-5	1.	4.10778778E-4	5.10778778E-4	4.08623023E-3	1.79433098E1	2.91887653E-1
CHASE-5	1.	4.35687398E-4	5.35687398E-4	4.28549919E-3	1.72076949E1	4.56785917E-1
CHASE-5	1.	4.53238936E-4	5.53238936E-4	4.42591149E-3	1.79059247E1	2.53772657E-1
CHASE-5	1.	4.62106416E-4	5.62106416E-4	4.49685133E-3	1.72674926E1	3.11877578E-1
CHASE-5	1.	4.90127419E-4	5.90127419E-4	4.72101935E-3	1.74573631E1	4.14712667E-1
CHASE-5	1.	5.19847547E-4	6.19847547E-4	4.95878037E-3	1.69656891E1	5.14123188E-1
CHASE-5	1.	5.25357021E-4	6.25357021E-4	5.00285617E-3	1.78530842E1	2.67310517E-1
CHASE-5	1.	5.5136983E-4	6.5136983E-4	5.21095864E-3	1.75989297E1	2.83073239E-1
CHASE-5	1.	5.84803548E-4	6.84803548E-4	5.47842838E-3	1.80929207E1	4.38875786E-1
CHASE-5	1.	6.08950331E-4	7.08950331E-4	5.67160264E-3	1.76060299E1	3.73987501E-1
CHASE-5	1.	6.20264604E-4	7.20264604E-4	5.76211683E-3	1.73097226E1	3.67373083E-1
CHASE-5	1.	6.57875932E-4	7.57875932E-4	6.06300746E-3	1.7929429E1	2.41327348E-1
CHASE-5	1.	6.97767919E-4	7.97767919E-4	6.38214335E-3	1.75893323E1	2.83986256E-1
CHASE-5	1.	7.05844768E-4	8.05844768E-4	6.44675815E-3	1.7820581E1	4.25534257E-1
CHASE-5	1.	7.40078859E-4	8.40078859E-4	6.72063087E-3	1.7787603E1	2.73505173E-1
CHASE-5	1.	8.18156772E-4	9.18156772E-4	7.34525418E-3	1.74270212E1	4.27990637E-1
CHASE-5	1.	8.32553207E-4	9.32553207E-4	7.46042566E-3	1.68021648E1	1.18598288E-1
CHASE-5	1.	9.36582412E-4	1.03658241E-3	8.2926593E-3	1.67434362E1	4.10272141E-1
CHASE-5	1.	9.48339541E-4	1.04833954E-3	8.38671633E-3	1.5914483E1	1.56197653E-1
CHASE-5	1.	9.93374479E-4	1.09337448E-3	8.74699583E-3	1.63921138E1	9.38993481E-2
CHASE-5	1.	1.05361028E-3	1.15361028E-3	9.22888222E-3	1.54473779E1	6.83598209E-1
CHASE-5	1.	1.09923662E-3	1.19923662E-3	9.59389297E-3	1.56220428E1	2.66803782E-1
CHASE-5	1.	1.11749863E-3	1.21749863E-3	9.73998901E-3	1.61316247E1	1.7349661E-1
CHASE-5	1.	1.18526101E-3	1.28526101E-3	1.02820881E-2	1.57437631E1	6.86789137E-1
CHASE-5	1.	1.25713234E-3	1.35713234E-3	1.08570587E-2	1.56909992E1	5.25045811E-1
CHASE-5	1.	1.27414401E-3	1.37414401E-3	1.09931521E-2	1.39603957E1	3.39589686E-1
CHASE-5	1.	1.33336177E-3	1.43336177E-3	1.14668941E-2	1.40656132E1	5.64438863E-1
CHASE-5	1.	1.41421356E-3	1.51421356E-3	1.21137085E-2	1.42591217E1	3.92393363E-1
CHASE-5	1.	1.47688217E-3	1.57688217E-3	1.26150574E-2	1.30155612E1	2.05677685E-1
CHASE-5	1.	1.49996801E-3	1.59996801E-3	1.27997441E-2	1.381831E1	1.69369495E-1
CHASE-5	1.	1.5909224E-3	1.6909224E-3	1.35273792E-2	1.34680272E1	4.54542743E-1
CHASE-5	1.	1.68739205E-3	1.78739205E-3	1.42991364E-2	1.1928957E1	3.87328537E-1
CHASE-5	1.	1.71187944E-3	1.81187944E-3	1.44950356E-2	1.03602882E1	3.24567429E-1
CHASE-5	1.	1.78971137E-3	1.88971137E-3	1.5117691E-2	1.20578194E1	2.27726186E-1
CHASE-5	1.	1.89823509E-3	1.99823509E-3	1.59858807E-2	1.04444449E1	4.48860691E-1
CHASE-5	1.	1.98426881E-3	2.08426881E-3	1.66741505E-2	8.85476628	4.00189345E-1
CHASE-5	1.	2.1354234E-3	2.2354234E-3	1.78833872E-2	8.92003482	2.67032408E-1
CHASE-5	1.	2.3E-3	2.4E-3	1.92E-2	7.58402813	3.20369306E-1
CHASE-5	1.	2.40224887E-3	2.50224887E-3	2.00179909E-2	7.05727904	6.0590646E-1
CHASE-5	1.	2.54791536E-3	2.64791536E-3	2.11833229E-2	7.03016865	3.30054221E-1
CHASE-5	1.	2.70241472E-3	2.80241472E-3	2.24193177E-2	5.81256601	4.89551807E-1
CHASE-5	1.	2.86628253E-3	2.96628253E-3	2.37302603E-2	5.58313422	3.01449036E-1
CHASE-5	1.	2.92000735E-3	3.02000735E-3	2.41600588E-2	5.40393994	3.17226846E-1
CHASE-5	1.	3.04008689E-3	3.14008689E-3	2.51206952E-2	3.8215591	4.96099309E-1
CHASE-5	1.	3.22443033E-3	3.32443033E-3	2.65954426E-2	3.56167652	9.12175482E-1
CHASE-5	1.	3.41995189E-3	3.51995189E-3	2.81596151E-2	3.0399028	4.94236485E-1
CHASE-5	1.	3.62732941E-3	3.72732941E-3	2.98186353E-2	2.47666635	1.22244629E-1
CHASE-5	1.	3.7071491E-3	3.8071491E-3	3.04571928E-2	2.64089354	1.49596475E-1
CHASE-5	1.	3.84728179E-3	3.94728179E-3	3.15782543E-2	2.44588944	1.8246382E-1
CHASE-5	1.	4.08057155E-3	4.18057155E-3	3.34445724E-2	1.81253564	3.55337604E-1
CHASE-5	1.	4.32800742E-3	4.42800742E-3	3.54240594E-2	4.02132447E-1	2.97262021E-1
CHASE-5	1.	4.5904472E-3	4.6904472E-3	3.75235776E-2	1.89965732	4.8810187E-1
CHASE-5	1.	4.7064794E-3	4.8064794E-3	3.84518352E-2	9.9447888E-1	1.73510393E-1
CHASE-5	1.	4.86880069E-3	4.96880069E-3	3.97504055E-2	9.41297178E-1	6.10158256E-1
CHASE-5	1.	5.47716717E-3	5.57716717E-3	4.46173374E-2	5.9390628E-1	3.81153185E-1
CHASE-5	1.	5.97519758E-3	6.07519758E-3	4.86015806E-2	1.0069441	2.89776795E-1
CHASE-5	1.	6.16155028E-3	6.26155028E-3	5.00924022E-2	-6.99907402E-1	2.37178018E-1
CHASE-5	1.	6.53517161E-3	6.63517161E-3	5.30813729E-2	2.3340706E-1	4.3484471E-1
CHASE-5	1.	6.93144843E-3	7.03144843E-3	5.62515875E-2	2.88761044E-1	3.21509544E-1
CHASE-5	1.	7.35175451E-3	7.45175451E-3	5.96140361E-2	6.53623296E-1	2.72653722E-1
CHASE-5	1.	7.58592211E-3	7.68592211E-3	6.14873769E-2	-8.8908662E-2	2.88377523E-1
CHASE-5	1.	7.79754692E-3	7.89754692E-3	6.31803753E-2	1.65188211E-2	2.45417563E-1
CHASE-5	1.	8.27037108E-3	8.37037108E-3	6.69629687E-2	-3.6397539E-2	1.65672637E-1
CHASE-5	1.	8.77186615E-3	8.87186615E-3	7.09749292E-2	-4.06170344E-2	3.44373993E-1
CHASE-5	1.	9.30377066E-3	9.40377066E-3	7.52301653E-2	4.55844908E-1	5.6055523E-1
CHASE-5	1.	9.63084709E-3	9.73084709E-3	7.78467767E-2	6.62700694E-1	4.58187413E-1
CHASE-5	1.	9.86792855E-3	9.96792855E-3	7.97434284E-2	-1.40880317E-1	1.35821469
CHASE-5	1.	1.04662956E-2	1.05662956E-2	8.45303648E-2	3.15565442E-4	2.09270392E-1
CHASE-5	1.	1.11009462E-2	1.12009462E-2	8.96075692E-2	-3.56237597E-1	4.15614152E-1
CHASE-5	1.	1.17740804E-2	1.18740804E-2	9.4992643E-2	7.19712066E-1	6.18696583E-1
CHASE-5	1.	1.22270193E-2	1.23270193E-2	9.86161541E-2	2.46148057E-1	3.18243416E-1
CHASE-5	1.	1.24880318E-2	1.25880318E-2	1.00704254E-1	2.29406646E-1	2.55962148E-1
CHASE-5	1.	1.40484366E-2	1.41484366E-2	1.13187493E-1	4.39968285E-1	6.09352039E-1
CHASE-5	1.	1.55230374E-2	1.56230374E-2	1.249843E-1	-1.72953424E-2	8.70090556E-2
CHASE-5	1.	1.58038171E-2	1.59038171E-2	1.27230537E-1	1.31219782E-2	4.34866728E-1
CHASE-5	1.	1.67621219E-2	1.68621219E-2	1.34896976E-1	-8.10834495E-1	3.33706018E-1
CHASE-5	1.	1.7778536E-2	1.7878536E-2	1.43028288E-1	-1.03994566	2.36852928E-1
CHASE-5	1.	1.88565829E-2	1.89565829E-2	1.51652664E-1	-1.79911666E-1	4.25849421E-1
CHASE-5	1.	1.9707558E-2	1.9807558E-2	1.58460464E-1	-1.15923052E-1	3.33488035E-1
CHASE-5	1.	2.E-2	2.01E-2	1.608E-1	-4.42990647E-1	3.67258662E-1
CHASE-5	1.	2.24403691E-2	2.25403691E-2	1.80322953E-1	-5.52967482E-1	4.68742971E-1
CHASE-5	1.	2.50200931E-2	2.51200931E-2	2.00960745E-1	-2.59646857E-1	2.85065963E-1
CHASE-5	1.	2.51785082E-2	2.52785082E-2	2.02228066E-1	-3.46148324E-1	2.53260616E-1
CHASE-5	1.	2.82507509E-2	2.83507509E-2	2.26806007E-1	-6.41957044E-2	4.48783336E-1
CHASE-5	1.	3.16978638E-2	3.17978638E-2	2.54382911E-1	-5.79518577E-2	2.17397431E-1
CHASE-5	1.	3.176472E-2	3.186472E-2	2.5491776E-1	-7.13733428E-1	2.57668567E-1
CHASE-5	1.	3.55655882E-2	3.56655882E-2	2.85324706E-1	9.58362182E-2	3.72814172E-1
CHASE-5	1.	3.99052463E-2	4.00052463E-2	3.2004197E-1	1.15523942E-2	4.46036466E-1
CHASE-5	1.	4.03274851E-2	4.04274851E-2	3.23419881E-1	-5.6731609E-1	2.40552131E-1
CHASE-5	1.	4.47744228E-2	4.48744228E-2	3.58995382E-1	1.31570602E-1	7.54025202E-1
CHASE-5	1.	5.02377286E-2	5.03377286E-2	4.02701829E-1	-3.51408926E-1	3.80206354E-1
CHASE-5	1.	5.11985013E-2	5.12985013E-2	4.1038801E-1	-6.80012583E-1	4.86314236E-1
CHASE-5	1.	6.32455532E-2	6.33455532E-2	5.06764426E-1	1.86365822E-1	1.89705889E-1
CHASE-5	1.	6.5E-2	6.51E-2	5.208E-1	7.37435169E-2	3.83409706E-1
CHASE-5	1.	7.96214341E-2	7.97214341E-2	6.37771473E-1	-5.97188547E-1	8.19255276E-1
CHASE-5	1.	8.93367184E-2	8.94367184E-2	7.15493747E-1	6.2351374E-1	2.73801571E-1
CHASE-5	1.	1.00237447E-1	1.00337447E-1	8.02699574E-1	8.08394271E-1	1.59288847E-1
CHASE-5	1.	1.12468265E-1	1.12568265E-1	9.0054612E-1	-7.79599378E-2	6.48584336E-1
CHASE-5	1.	1.26191469E-1	1.26291469E-1	1.01033175	-4.96022832E-1	1.48083422E-1
CHASE-5	1.	1.41589157E-1	1.41689157E-1	1.13351326	8.71448614E-2	1.91944511E-1
CHASE-5	1.	1.58865647E-1	1.58965647E-1	1.27172518	-1.09046909	2.51783269E-1
CHASE-5	1.	1.78250188E-1	1.78350188E-1	1.4268015	-9.78954866E-1	2.19077026E-1
CHASE-5	1.	2.E-1	2.001E-1	1.6008	7.80174396E-1	7.1110804E-1
