# Supplementary material for: Storing quantum coherence in a quantum dot nuclear spin ensemble for over 100 milliseconds
Source: Nat Commun. 2025 Dec 4;17:239. doi: 10.1038/s41467-025-66948-6 (PMC12783769; doi:10.1038/s41467-025-66948-6)
Supplement: Supplementary file 3 — Source Data [file 41467_2025_66948_MOESM3_ESM.zip › Fig3a.xls]

## Sheet: Sheet1
Set pulse sequence cycle type	Set number of sequence cycles	Set spin free evolution time T_FreeEvol, excluding Rf pulses (s)	Set total evolution time T_EvolTot, including Rf pulses (s)	Set CHASE-40 (or equivalent) cycle time T_Cycle, including Rf pulses (s)	Measured echo amplitude (ueV)	Measured echo amplitude std deviation (ueV)
CHASE-10	1	3.6e-06	0.0002036	0.0008144	17.4352	0.264023
CHASE-10	1	3.6e-06	0.0002036	0.0008144	17.6693	0.156827
CHASE-10	1	3.6e-06	0.0002036	0.0008144	17.7671	0.461492
CHASE-10	1	3.6e-06	0.0002036	0.0008144	17.8419	0.398245
CHASE-10	1	3.6e-06	0.0002036	0.0008144	18.1295	0.230218
CHASE-10	1	3.6e-06	0.0002036	0.0008144	19.0101	0.48001
CHASE-10	1	3.6e-06	0.0002036	0.0008144	20.1154	0.2088
CHASE-10	1	3.98107e-06	0.000203981	0.000815924	17.7162	0.31055
CHASE-10	1	4.53587e-06	0.000204536	0.000818143	18.8924	0.0731869
CHASE-10	1	5.01187e-06	0.000205012	0.000820047	17.1281	0.270121
CHASE-10	1	6.30957e-06	0.00020631	0.000825238	18.3204	0.469751
CHASE-10	1	7.24232e-06	0.000207242	0.000828969	19.6999	0.294728
CHASE-10	1	7.94328e-06	0.000207943	0.000831773	18.5111	0.170966
CHASE-10	1	9.15137e-06	0.000209151	0.000836605	19.4666	0.289295
CHASE-10	1	1e-05	0.00021	0.00084	18.7634	0.364239
CHASE-10	1	1.15636e-05	0.000211564	0.000846255	19.3895	0.202499
CHASE-10	1	1.25893e-05	0.000212589	0.000850357	18.4957	0.516512
CHASE-10	1	1.58489e-05	0.000215849	0.000863396	18.8906	0.231185
CHASE-10	1	1.84634e-05	0.000218463	0.000873854	19.557	0.184768
CHASE-10	1	1.99526e-05	0.000219953	0.00087981	17.5486	0.414902
CHASE-10	1	2.51189e-05	0.000225119	0.000900475	18.0766	0.82439
CHASE-10	1	2.94801e-05	0.00022948	0.000917921	18.6177	0.125128
CHASE-10	1	3.16228e-05	0.000231623	0.000926491	17.959	0.102952
CHASE-10	1	3.98107e-05	0.000239811	0.000959243	18.0737	0.210784
CHASE-10	1	4.70703e-05	0.00024707	0.000988281	19.2212	0.227844
CHASE-10	1	5.01187e-05	0.000250119	0.00100047	18.3446	0.419681
CHASE-10	1	5.94779e-05	0.000259478	0.00103791	19.0623	0.241177
CHASE-10	1	6.30957e-05	0.000263096	0.00105238	17.9412	0.302772
CHASE-10	1	7.51561e-05	0.000275156	0.00110062	18.9458	0.414541
CHASE-10	1	7.94328e-05	0.000279433	0.00111773	17.039	0.492474
CHASE-10	1	0.0001	0.0003	0.0012	18.5728	0.691891
CHASE-10	1	0.000112495	0.000312495	0.00124998	17.7308	0.110495
CHASE-10	1	0.00012	0.00032	0.00128	19.5144	0.332398
CHASE-10	1	0.000126552	0.000326552	0.00130621	17.7315	0.402119
CHASE-10	1	0.000142365	0.000342365	0.00136946	17.0991	0.176095
CHASE-10	1	0.000160153	0.000360153	0.00144061	18.6257	0.537477
CHASE-10	1	0.000161226	0.000361226	0.00144491	19.0868	0.215308
CHASE-10	1	0.000180165	0.000380165	0.00152066	18.314	0.445005
CHASE-10	1	0.000202677	0.000402677	0.00161071	18.156	0.193215
CHASE-10	1	0.000216616	0.000416616	0.00166646	18.9605	0.422692
CHASE-10	1	0.000228002	0.000428002	0.00171201	16.5676	0.363944
CHASE-10	1	0.000251083	0.000451083	0.00180433	18.4772	0.359696
CHASE-10	1	0.000256491	0.000456491	0.00182596	18.3028	0.315631
CHASE-10	1	0.00028854	0.00048854	0.00195416	16.7131	0.572771
CHASE-10	1	0.000324594	0.000524594	0.00209837	17.928	0.439487
CHASE-10	1	0.000365152	0.000565152	0.00226061	18.3538	0.276063
CHASE-10	1	0.000391021	0.000591021	0.00236408	19.4094	0.275243
CHASE-10	1	0.000410779	0.000610779	0.00244312	17.965	0.362694
CHASE-10	1	0.000462106	0.000662106	0.00264843	18.4326	0.876404
CHASE-10	1	0.000519848	0.000719848	0.00287939	18.0453	0.389804
CHASE-10	1	0.000525357	0.000725357	0.00290143	18.7589	0.518491
CHASE-10	1	0.000584804	0.000784804	0.00313921	16.9123	0.161323
CHASE-10	1	0.000657876	0.000857876	0.0034315	17.7737	0.31115
CHASE-10	1	0.000705845	0.000905845	0.00362338	18.4854	0.242484
CHASE-10	1	0.000740079	0.000940079	0.00376032	18.5971	0.348486
CHASE-10	1	0.000818157	0.00101816	0.00407263	18.1953	0.412308
CHASE-10	1	0.000832553	0.00103255	0.00413021	17.4134	0.247656
CHASE-10	1	0.000936582	0.00113658	0.00454633	17.7028	0.217845
CHASE-10	1	0.00105361	0.00125361	0.00501444	17.3067	0.529335
CHASE-10	1	0.00118526	0.00138526	0.00554104	17.3744	0.628849
CHASE-10	1	0.00127414	0.00147414	0.00589658	17.9055	0.231366
CHASE-10	1	0.00133336	0.00153336	0.00613345	16.7199	0.287709
CHASE-10	1	0.00149997	0.00169997	0.00679987	16.6804	0.400662
CHASE-10	1	0.00168739	0.00188739	0.00754957	16.2491	0.461982
CHASE-10	1	0.00171188	0.00191188	0.00764752	16.4893	0.308545
CHASE-10	1	0.00189824	0.00209824	0.00839294	14.3608	0.268181
CHASE-10	1	0.00213542	0.00233542	0.00934169	13.6942	0.710787
CHASE-10	1	0.0023	0.0025	0.01	13.8308	0.103302
CHASE-10	1	0.00240225	0.00260225	0.010409	12.7032	0.0500493
CHASE-10	1	0.00270241	0.00290241	0.0116097	11.5276	0.582605
CHASE-10	1	0.00292001	0.00312001	0.01248	9.83901	0.201146
CHASE-10	1	0.00304009	0.00324009	0.0129603	9.91251	0.244301
CHASE-10	1	0.00341995	0.00361995	0.0144798	8.72897	0.154822
CHASE-10	1	0.00384728	0.00404728	0.0161891	6.23265	0.953578
CHASE-10	1	0.00432801	0.00452801	0.018112	5.24689	0.319001
CHASE-10	1	0.0048688	0.0050688	0.0202752	3.15568	0.264681
CHASE-10	1	0.00547717	0.00567717	0.0227087	0.924264	0.547258
CHASE-10	1	0.0059752	0.0061752	0.0247008	1.88034	0.359224
CHASE-10	1	0.00616155	0.00636155	0.0254462	0.701682	0.160782
CHASE-10	1	0.00693145	0.00713145	0.0285258	0.243701	0.287583
CHASE-10	1	0.00779755	0.00799755	0.0319902	1.05672	0.474444
CHASE-10	1	0.00877187	0.00897187	0.0358875	0.60376	0.768781
CHASE-10	1	0.00963085	0.00983085	0.0393234	0.737682	0.202311
CHASE-10	1	0.00986793	0.0100679	0.0402717	0.17771	0.334154
CHASE-10	1	0.0111009	0.0113009	0.0452038	0.315958	0.705461
CHASE-10	1	0.012488	0.012688	0.0507521	-0.787618	0.377163
CHASE-10	1	0.0140484	0.0142484	0.0569937	0.507763	0.782629
CHASE-10	1	0.015523	0.015723	0.0628921	0.869797	0.202684
CHASE-10	1	0.0158038	0.0160038	0.0640153	-0.310231	0.174115
CHASE-10	1	0.0177785	0.0179785	0.0719141	-0.869888	0.246759
CHASE-10	1	0.0197076	0.0199076	0.0796302	0.684786	0.254104
CHASE-10	1	0.02	0.0202	0.0808	0.0808516	0.349723
CHASE-10	1	0.0251785	0.0253785	0.101514	-0.456283	0.609127
CHASE-10	1	0.0316979	0.0318979	0.127591	-1.05871	0.340781
CHASE-10	1	0.0399052	0.0401052	0.160421	-0.549828	0.117199
CHASE-10	1	0.0403275	0.0405275	0.16211	0.52189	0.227207
CHASE-10	1	0.0502377	0.0504377	0.201751	-0.0943485	0.267811
CHASE-10	1	0.0632456	0.0634456	0.253782	0.185079	0.464592
CHASE-10	1	0.065	0.0652	0.2608	0.739433	0.381555
CHASE-10	1	0.0796214	0.0798214	0.319286	-0.468598	0.247436
CHASE-10	1	0.100237	0.100437	0.40175	-0.391008	0.245845
CHASE-10	1	0.126191	0.126391	0.505566	-0.125696	0.293659
CHASE-10	1	0.158866	0.159066	0.636263	-0.269667	0.177115
CHASE-10	1	0.2	0.2002	0.8008	-1.1135	0.700813
CHASE-20	1	7.2e-06	0.0004072	0.0008144	18.2115	0.227581
CHASE-20	1	7.2e-06	0.0004072	0.0008144	18.7485	0.424779
CHASE-20	1	1.1463e-05	0.000411463	0.000822926	18.4045	0.337103
CHASE-20	1	2.92236e-05	0.000429224	0.000858447	17.965	0.383581
CHASE-20	1	4.66606e-05	0.000446661	0.000893321	18.6187	0.258784
CHASE-20	1	7.4502e-05	0.000474502	0.000949004	18.5263	0.402626
CHASE-20	1	0.000189934	0.000589934	0.00117987	18.6749	0.67917
CHASE-20	1	0.000278188	0.000678188	0.00135638	17.8515	0.266023
CHASE-20	1	0.00037376	0.00077376	0.00154752	18.7326	0.733281
CHASE-20	1	0.000674687	0.00107469	0.00214937	18.0719	0.173033
CHASE-20	1	0.000866	0.001266	0.002532	17.9356	0.294167
CHASE-20	1	0.000906478	0.00130648	0.00261296	17.8882	0.304629
CHASE-20	1	0.0012179	0.0016179	0.0032358	17.9868	0.296285
CHASE-20	1	0.00139	0.00179	0.00358	17.7584	0.165115
CHASE-20	1	0.00163	0.00203	0.00406	17.5332	0.258809
CHASE-20	1	0.00193	0.00233	0.00466	16.2505	0.265785
CHASE-20	1	0.00219847	0.00259847	0.00519695	15.8282	0.0878067
CHASE-20	1	0.00238	0.00278	0.00556	15.5717	0.396881
CHASE-20	1	0.00256	0.00296	0.00592	14.4724	0.323796
CHASE-20	1	0.00272	0.00312	0.00624	14.0704	0.0519871
CHASE-20	1	0.00294	0.00334	0.00668	13.9833	0.390676
CHASE-20	1	0.00295376	0.00335376	0.00670753	14.1222	0.422284
CHASE-20	1	0.00309	0.00349	0.00698	12.7802	0.363597
CHASE-20	1	0.00333	0.00373	0.00746	11.569	0.179836
CHASE-20	1	0.00362	0.00402	0.00804	10.5922	0.103921
CHASE-20	1	0.00396854	0.00436854	0.00873708	9.12843	0.262437
CHASE-20	1	0.00446	0.00486	0.00972	6.88533	0.337183
CHASE-20	1	0.00497	0.00537	0.01074	4.94989	0.222939
CHASE-20	1	0.00533	0.00573	0.01146	4.06445	0.301598
CHASE-20	1	0.00609	0.00649	0.01298	2.67367	0.420378
CHASE-20	1	0.00674	0.00714	0.01428	1.22739	0.377702
CHASE-20	1	0.00755	0.00795	0.0159	1.25716	0.277042
CHASE-20	1	0.00841	0.00881	0.01762	1.00671	0.43215
CHASE-20	1	0.00941296	0.00981296	0.0196259	0.205917	0.546835
CHASE-20	1	0.0119	0.0123	0.0246	-0.229531	0.632746
CHASE-20	1	0.0151718	0.0155718	0.0311437	-0.0151485	0.320494
CHASE-20	1	0.0154	0.0158	0.0316	0.451279	0.421822
CHASE-20	1	0.0202	0.0206	0.0412	-0.0889212	0.321263
CHASE-20	1	0.024454	0.024854	0.0497081	-0.365158	0.358575
CHASE-20	1	0.042	0.0424	0.0848	0.326765	0.169037
CHASE-20	1	0.0500402	0.0504402	0.10088	-1.16781	0.258539
CHASE-20	1	0.0635294	0.0639294	0.127859	-0.27343	0.293499
CHASE-20	1	0.102397	0.102797	0.205594	-0.278867	0.126823
CHASE-40	1	1.44e-05	0.0008144	0.0008144	18.4599	0.282161
CHASE-40	1	1.44e-05	0.0008144	0.0008144	18.6414	0.301906
CHASE-40	1	1.44e-05	0.0008144	0.0008144	18.6797	0.446052
CHASE-40	1	1.46118e-05	0.000814612	0.000814612	18.0724	0.131741
CHASE-40	1	2.33303e-05	0.00082333	0.00082333	18.6049	0.225076
CHASE-40	1	3.7251e-05	0.000837251	0.000837251	18.917	0.157148
CHASE-40	1	9.4967e-05	0.000894967	0.000894967	18.2044	0.171014
CHASE-40	1	0.000139094	0.000939094	0.000939094	17.8288	0.276706
CHASE-40	1	0.00018688	0.00098688	0.00098688	18.983	0.298431
CHASE-40	1	0.000211	0.001011	0.001011	18.1179	0.342145
CHASE-40	1	0.000266	0.001066	0.001066	19.1752	0.179916
CHASE-40	1	0.000337344	0.00113734	0.00113734	18.453	0.284337
CHASE-40	1	0.000453239	0.00125324	0.00125324	18.4812	0.0832701
CHASE-40	1	0.00060895	0.00140895	0.00140895	18.1583	0.163071
CHASE-40	1	0.000792	0.001592	0.001592	18.6298	0.288633
CHASE-40	1	0.00109924	0.00189924	0.00189924	18.2319	0.300432
CHASE-40	1	0.00147	0.00227	0.00227	18.5659	0.334382
CHASE-40	1	0.00198427	0.00278427	0.00278427	18.0253	0.566961
CHASE-40	1	0.00229	0.00309	0.00309	17.5358	0.27227
CHASE-40	1	0.00263	0.00343	0.00343	17.4472	0.366481
CHASE-40	1	0.00302	0.00382	0.00382	17.0156	0.222742
CHASE-40	1	0.00369	0.00449	0.00449	16.614	0.236305
CHASE-40	1	0.00438	0.00518	0.00518	14.0145	0.126693
CHASE-40	1	0.00470648	0.00550648	0.00550648	13.6572	0.211209
CHASE-40	1	0.0053	0.0061	0.0061	12.7897	0.23312
CHASE-40	1	0.00584	0.00664	0.00664	10.8715	0.248835
CHASE-40	1	0.00654	0.00734	0.00734	8.51106	0.200327
CHASE-40	1	0.00714	0.00794	0.00794	6.70279	0.266705
CHASE-40	1	0.0078	0.0086	0.0086	4.5455	0.343004
CHASE-40	1	0.00859	0.00939	0.00939	3.11188	0.377234
CHASE-40	1	0.00953	0.01033	0.01033	0.91207	0.432001
CHASE-40	1	0.0105	0.0113	0.0113	0.102853	0.230481
CHASE-40	1	0.0117	0.0125	0.0125	0.295612	0.0895168
CHASE-40	1	0.012227	0.013027	0.013027	-0.41327	0.157718
CHASE-40	1	0.0139	0.0147	0.0147	0.205038	0.379433
CHASE-40	1	0.0157	0.0165	0.0165	0.0569716	0.180404
CHASE-40	1	0.0179	0.0187	0.0187	0.904894	0.278676
CHASE-40	1	0.022	0.0228	0.0228	-0.279193	0.370899
CHASE-40	1	0.0246	0.0254	0.0254	0.419399	0.334964
CHASE-40	1	0.0264	0.0272	0.0272	-0.0989477	0.369626
CHASE-40	1	0.0317647	0.0325647	0.0325647	-0.642481	0.460796
CHASE-40	1	0.05	0.0508	0.0508	-0.06368	0.265418
CHASE-40	1	0.1	0.1008	0.1008	0.368122	0.38364
CHASE-40	2	2.88e-05	0.0016288	0.0008144	18.4899	0.00884205
CHASE-40	2	2.88e-05	0.0016288	0.0008144	18.7047	0.307732
CHASE-40	2	2.88e-05	0.0016288	0.0008144	19.9897	0.0997006
CHASE-40	2	2.92236e-05	0.00162922	0.000814612	19.4763	0.556935
CHASE-40	2	3.16979e-05	0.0016317	0.000815849	19.1322	0.176045
CHASE-40	2	3.2e-05	0.001632	0.000816	17.5034	0.303892
CHASE-40	2	3.58904e-05	0.00163589	0.000817945	17.3393	0.0765247
CHASE-40	2	3.99052e-05	0.00163991	0.000819953	19.0506	0.489834
CHASE-40	2	4.02538e-05	0.00164025	0.000820127	17.5497	0.142575
CHASE-40	2	4.51476e-05	0.00164515	0.000822574	18.2447	0.403382
CHASE-40	2	4.66606e-05	0.00164666	0.00082333	17.9421	0.388683
CHASE-40	2	5.02377e-05	0.00165024	0.000825119	19.1378	0.183113
CHASE-40	2	5.06365e-05	0.00165064	0.000825318	17.0729	0.318343
CHASE-40	2	5.67926e-05	0.00165679	0.000828396	17.5916	0.396236
CHASE-40	2	6.32456e-05	0.00166325	0.000831623	18.2267	0.219762
CHASE-40	2	6.36971e-05	0.0016637	0.000831849	17.0452	0.151069
CHASE-40	2	7.14411e-05	0.00167144	0.000835721	18.1515	0.317471
CHASE-40	2	7.4502e-05	0.0016745	0.000837251	18.7878	0.192206
CHASE-40	2	7.96214e-05	0.00167962	0.000839811	18.4693	0.121317
CHASE-40	2	8.01266e-05	0.00168013	0.000840063	17.8334	0.250328
CHASE-40	2	8.9868e-05	0.00168987	0.000844934	17.108	0.175257
CHASE-40	2	0.000100237	0.00170024	0.000850119	18.5272	0.123385
CHASE-40	2	0.000100794	0.00170079	0.000850397	18.0453	0.29484
CHASE-40	2	0.000126191	0.00172619	0.000863096	18.4723	0.383026
CHASE-40	2	0.000126791	0.00172679	0.000863396	17.6205	0.384859
CHASE-40	2	0.000142206	0.00174221	0.000871103	18.0986	0.201506
CHASE-40	2	0.000158866	0.00175887	0.000879433	18.6608	0.352241
CHASE-40	2	0.000159495	0.00175949	0.000879747	18.2716	0.248197
CHASE-40	2	0.000178885	0.00177889	0.000889443	17.4833	0.391658
CHASE-40	2	0.000189934	0.00178993	0.000894967	19.0452	0.311338
CHASE-40	2	0.0002	0.0018	0.0009	18.8704	0.87475
CHASE-40	2	0.000200633	0.00180063	0.000900317	17.7108	0.236083
CHASE-40	2	0.000225025	0.00182503	0.000912513	17.5205	0.340314
CHASE-40	2	0.000251785	0.00185179	0.000925893	18.3193	0.259364
CHASE-40	2	0.000252383	0.00185238	0.000926191	17.7506	0.44153
CHASE-40	2	0.000278188	0.00187819	0.000939094	18.7235	0.387673
CHASE-40	2	0.000283066	0.00188307	0.000941533	17.5036	0.386809
CHASE-40	2	0.000316979	0.00191698	0.000958489	18.5697	0.175989
CHASE-40	2	0.00031748	0.00191748	0.00095874	17.2071	0.373917
CHASE-40	2	0.000356078	0.00195608	0.000978039	17.8714	0.270242
CHASE-40	2	0.00037376	0.00197376	0.00098688	18.663	0.119843
CHASE-40	2	0.000399052	0.00199905	0.000999526	18.2138	0.640562
CHASE-40	2	0.000399368	0.00199937	0.000999684	17.7688	0.250388
CHASE-40	2	0.000447921	0.00204792	0.00102396	17.6692	0.256465
CHASE-40	2	0.000502377	0.00210238	0.00105119	18.2112	0.393998
CHASE-40	2	0.000502377	0.00210238	0.00105119	19.1179	0.619514
CHASE-40	2	0.000563454	0.00216345	0.00108173	17.7739	0.39214
CHASE-40	2	0.000631956	0.00223196	0.00111598	17.276	0.666737
CHASE-40	2	0.000632456	0.00223246	0.00111623	18.3826	0.320173
CHASE-40	2	0.000674687	0.00227469	0.00113734	18.5204	0.360134
CHASE-40	2	0.000794956	0.00239496	0.00119748	16.9685	0.264606
CHASE-40	2	0.000796214	0.00239621	0.00119811	18.547	0.477671
CHASE-40	2	0.000891603	0.0024916	0.0012458	17.6988	0.467275
CHASE-40	2	0.000906478	0.00250648	0.00125324	18.0888	0.337882
CHASE-40	2	0.001	0.0026	0.0013	17.9314	0.449059
CHASE-40	2	0.00100237	0.00260237	0.00130119	18.3993	0.291981
CHASE-40	2	0.00105832	0.00265832	0.00132916	18.2042	0.377824
CHASE-40	2	0.00112005	0.00272005	0.00136002	17.299	0.17904
CHASE-40	2	0.00118538	0.00278538	0.00139269	18.4418	0.345255
CHASE-40	2	0.0012179	0.0028179	0.00140895	19.1061	0.390344
CHASE-40	2	0.00125451	0.00285451	0.00142726	17.425	0.298363
CHASE-40	2	0.00126191	0.00286191	0.00143096	19.069	0.30238
CHASE-40	2	0.00132768	0.00292768	0.00146384	17.8427	0.375121
CHASE-40	2	0.00140512	0.00300512	0.00150256	16.8304	0.233559
CHASE-40	2	0.00148707	0.00308707	0.00154353	17.1114	0.232555
CHASE-40	2	0.0015738	0.0031738	0.0015869	16.7919	0.151434
CHASE-40	2	0.00158866	0.00318866	0.00159433	18.4162	0.227735
CHASE-40	2	0.00166559	0.00326559	0.0016328	17.508	0.297442
CHASE-40	2	0.00176273	0.00336273	0.00168137	17.7567	0.371957
CHASE-40	2	0.00186554	0.00346554	0.00173277	17.3394	0.209966
CHASE-40	2	0.00197435	0.00357435	0.00178718	17.0041	0.228134
CHASE-40	2	0.002	0.0036	0.0018	17.3315	0.218989
CHASE-40	2	0.00219847	0.00379847	0.00189924	18.5937	0.328871
CHASE-40	2	0.00221137	0.00381137	0.00190569	17.8568	0.295842
CHASE-40	2	0.00225461	0.00385461	0.0019273	18.9262	0.257027
CHASE-40	2	0.00234035	0.00394035	0.00197017	18.3197	0.226489
CHASE-40	2	0.00247685	0.00407685	0.00203842	17.4255	0.207835
CHASE-40	2	0.00254163	0.00414163	0.00207082	18.1362	0.166795
CHASE-40	2	0.00262131	0.00422131	0.00211065	17.4896	0.370625
CHASE-40	2	0.00277419	0.00437419	0.0021871	17.2323	0.276835
CHASE-40	2	0.00286519	0.00446519	0.0022326	18.1865	0.306292
CHASE-40	2	0.00293599	0.00453599	0.002268	16.8414	0.111604
CHASE-40	2	0.00295376	0.00455376	0.00227688	17.7021	0.311116
CHASE-40	2	0.00310723	0.00470723	0.00235362	16.7064	0.256506
CHASE-40	2	0.00322994	0.00482994	0.00241497	18.1215	0.362602
CHASE-40	2	0.00328846	0.00488846	0.00244423	17.2986	0.221358
CHASE-40	2	0.00348026	0.00508026	0.00254013	16.903	0.178866
CHASE-40	2	0.00364113	0.00524113	0.00262056	17.8191	0.382312
CHASE-40	2	0.00368324	0.00528324	0.00264162	16.4697	0.160889
CHASE-40	2	0.00389806	0.00549806	0.00274903	17.3611	0.263153
CHASE-40	2	0.00396854	0.00556854	0.00278427	17.4364	0.307238
CHASE-40	2	0.00410466	0.00570466	0.00285233	17.7068	0.342609
CHASE-40	2	0.00412541	0.00572541	0.00286271	16.6174	0.195967
CHASE-40	2	0.00436602	0.00596602	0.00298301	16.8438	0.280289
CHASE-40	2	0.00462067	0.00622067	0.00311033	16.1327	0.632303
CHASE-40	2	0.0046272	0.0062272	0.0031136	17.2189	0.184197
CHASE-40	2	0.00489016	0.00649016	0.00324508	16.4229	0.384915
CHASE-40	2	0.00521626	0.00681626	0.00340813	17.0087	0.543593
CHASE-40	2	0.00547723	0.00707723	0.00353861	15.9928	0.551827
CHASE-40	2	0.00558	0.00718	0.00359	16.9673	0.142765
CHASE-40	2	0.00579668	0.00739668	0.00369834	15.4821	0.385514
CHASE-40	2	0.00588032	0.00748032	0.00374016	16.5852	0.308225
CHASE-40	2	0.0059	0.0075	0.00375	16.0143	0.218499
CHASE-40	2	0.00594	0.00754	0.00377	17.4181	0.261427
CHASE-40	2	0.00613477	0.00773477	0.00386738	14.848	0.369324
CHASE-40	2	0.00639	0.00799	0.003995	16.0111	0.235553
CHASE-40	2	0.00649257	0.00809257	0.00404629	15.3052	0.274043
CHASE-40	2	0.00662891	0.00822891	0.00411445	14.9657	0.72098
CHASE-40	2	0.00687124	0.00847124	0.00423562	14.6794	0.192209
CHASE-40	2	0.007272	0.008872	0.004436	14.7318	0.232853
CHASE-40	2	0.00731	0.00891	0.004455	13.2575	0.384564
CHASE-40	2	0.0074728	0.0090728	0.0045364	13.929	0.294232
CHASE-40	2	0.00769614	0.00929614	0.00464807	13.9631	0.192554
CHASE-40	2	0.00814501	0.00974501	0.0048725	12.6283	0.0547188
CHASE-40	2	0.00842412	0.0100241	0.00501206	13.2212	0.366602
CHASE-40	2	0.00862006	0.0102201	0.00511003	12.4112	0.250954
CHASE-40	2	0.00912281	0.0107228	0.00536141	12.3494	0.265726
CHASE-40	2	0.00941296	0.011013	0.00550648	10.8482	0.110262
CHASE-40	2	0.00949654	0.0110965	0.00554827	11.7266	0.359574
CHASE-40	2	0.00965489	0.0112549	0.00562745	11.6148	0.215577
CHASE-40	2	0.010218	0.011818	0.005909	10.7049	0.612787
CHASE-40	2	0.0107055	0.0123055	0.00615275	10.7266	0.498162
CHASE-40	2	0.010814	0.012414	0.00620698	9.8923	0.148408
CHASE-40	2	0.0114447	0.0130447	0.00652234	9.86843	0.259339
CHASE-40	2	0.0120684	0.0136684	0.00683418	9.14634	0.3134
CHASE-40	2	0.0121122	0.0137122	0.00685609	8.48434	0.162239
CHASE-40	2	0.0135662	0.0151662	0.00758312	6.28766	0.0813555
CHASE-40	2	0.0136047	0.0152047	0.00760235	6.86496	0.317331
CHASE-40	2	0.0144	0.016	0.008	6.99859	0.140285
CHASE-40	2	0.0151718	0.0167718	0.00838592	1.1913	0.143722
CHASE-40	2	0.0151949	0.0167949	0.00839744	5.01342	0.213282
CHASE-40	2	0.0152	0.0168	0.0084	1.66814	0.232153
CHASE-40	2	0.0153366	0.0169366	0.00846832	5.356	0.224092
CHASE-40	2	0.0160811	0.0176811	0.00884055	4.10898	0.468948
CHASE-40	2	0.0164	0.018	0.009	4.48185	0.302136
CHASE-40	2	0.017019	0.018619	0.00930951	3.09133	0.230102
CHASE-40	2	0.0172891	0.0188891	0.00944453	3.38471	0.109773
CHASE-40	2	0.0180116	0.0196116	0.00980582	2.623	0.462862
CHASE-40	2	0.0190621	0.0206621	0.0103311	1.59583	0.476685
CHASE-40	2	0.0193	0.0209	0.01045	0.406309	0.230846
CHASE-40	2	0.01949	0.02109	0.010545	1.72009	0.348395
CHASE-40	2	0.0201739	0.0217739	0.010887	0.745405	0.343716
CHASE-40	2	0.0204	0.022	0.011	2.75688	0.16181
CHASE-40	2	0.0213506	0.0229506	0.0114753	0.638954	0.356495
CHASE-40	2	0.0219712	0.0235712	0.0117856	0.826309	0.271283
CHASE-40	2	0.0225958	0.0241958	0.0120979	0.871649	0.32455
CHASE-40	2	0.0239137	0.0255137	0.0127568	0.0663736	0.143016
CHASE-40	2	0.024454	0.026054	0.013027	0.385557	0.161641
CHASE-40	2	0.0247682	0.0263682	0.0131841	1.1814	0.38589
CHASE-40	2	0.0253084	0.0269084	0.0134542	0.45985	0.0976151
CHASE-40	2	0.0267845	0.0283845	0.0141923	-0.0758184	0.319005
CHASE-40	2	0.0279213	0.0295213	0.0147607	1.15478	0.190013
CHASE-40	2	0.0283467	0.0299467	0.0149734	-0.173535	0.443454
CHASE-40	2	0.03	0.0316	0.0158	0.307627	0.2684
CHASE-40	2	0.0314759	0.0330759	0.0165379	0.107753	0.641614
CHASE-40	2	0.0337	0.0353	0.01765	0.394179	0.459288
CHASE-40	2	0.0354829	0.0370829	0.0185414	-0.205075	0.245772
CHASE-40	2	0.0368	0.0384	0.0192	0.595855	0.180153
CHASE-40	2	0.0380286	0.0396286	0.0198143	0.32388	0.259249
CHASE-40	2	0.04	0.0416	0.0208	-0.0967273	0.52463
CHASE-40	2	0.0479	0.0495	0.02475	0.428141	0.179116
CHASE-40	2	0.0482057	0.0498057	0.0249029	-0.0351654	0.334691
CHASE-40	2	0.0495	0.0511	0.02555	0.453124	0.195122
CHASE-40	2	0.0500402	0.0516402	0.0258201	0.317688	0.243787
CHASE-40	2	0.0510713	0.0526713	0.0263357	-0.69228	0.41938
CHASE-40	2	0.0542741	0.0558741	0.0279371	-0.134783	0.197439
CHASE-40	2	0.0611064	0.0627064	0.0313532	-0.739471	0.388879
CHASE-40	2	0.0635294	0.0651294	0.0325647	0.741058	0.565274
CHASE-40	2	0.0652071	0.0668071	0.0334035	-0.121574	0.218037
CHASE-40	2	0.0687989	0.0703989	0.0351994	-0.341041	0.305472
CHASE-40	2	0.0774597	0.0790597	0.0395298	-0.896452	0.193021
CHASE-40	2	0.0832553	0.0848553	0.0424277	-0.64854	0.430397
CHASE-40	2	0.0872107	0.0888107	0.0444054	0.287752	0.192792
CHASE-40	2	0.0981893	0.0997893	0.0498947	-0.450577	0.324914
CHASE-40	2	0.102397	0.103997	0.0519985	-0.137721	0.29463
CHASE-40	2	0.106299	0.107899	0.0539495	0.733065	0.33663
CHASE-40	2	0.11055	0.11215	0.056075	-0.0948455	0.170143
CHASE-40	2	0.124467	0.126067	0.0630333	-0.47632	0.439294
CHASE-40	2	0.135721	0.137321	0.0686604	-0.353993	0.3649
CHASE-40	2	0.140135	0.141735	0.0708676	0.139923	0.147742
CHASE-40	2	0.157776	0.159376	0.0796881	-0.0555152	0.36953
CHASE-40	2	0.173286	0.174886	0.0874431	-0.195683	0.302108
CHASE-40	2	0.177638	0.179238	0.089619	-0.368698	0.405713
CHASE-40	2	0.2	0.2016	0.1008	-0.446982	0.260599
CHASE-40	2	0.221249	0.222849	0.111425	-0.500291	0.67927
CHASE-40	4	6.32456e-05	0.00326325	0.000815811	17.9979	0.348142
CHASE-40	4	7.96214e-05	0.00327962	0.000819905	18.0693	0.116314
CHASE-40	4	0.000100237	0.00330024	0.000825059	17.8061	0.267209
CHASE-40	4	0.000126191	0.00332619	0.000831548	18.0188	0.211441
CHASE-40	4	0.000158866	0.00335887	0.000839716	17.8884	0.281155
CHASE-40	4	0.0002	0.0034	0.00085	17.5566	0.217907
CHASE-40	4	0.000251785	0.00345179	0.000862946	17.0391	0.289096
CHASE-40	4	0.000316979	0.00351698	0.000879245	17.0561	0.307422
CHASE-40	4	0.000399052	0.00359905	0.000899763	17.5594	0.570597
CHASE-40	4	0.000502377	0.00370238	0.000925594	18.0594	0.383126
CHASE-40	4	0.000632456	0.00383246	0.000958114	18.0478	0.388165
CHASE-40	4	0.000796214	0.00399621	0.000999054	17.9753	0.419313
CHASE-40	4	0.00100237	0.00420237	0.00105059	17.4192	0.204585
CHASE-40	4	0.00126191	0.00446191	0.00111548	17.59	0.462153
CHASE-40	4	0.00158866	0.00478866	0.00119716	17.7234	0.239107
CHASE-40	4	0.002	0.0052	0.0013	17.277	0.213312
CHASE-40	4	0.00225461	0.00545461	0.00136365	17.9911	1.02497
CHASE-40	4	0.00254163	0.00574163	0.00143541	18.2132	0.179919
CHASE-40	4	0.00286519	0.00606519	0.0015163	17.7779	0.4624
CHASE-40	4	0.00322994	0.00642994	0.00160749	18.308	0.351735
CHASE-40	4	0.00364113	0.00684113	0.00171028	17.8683	0.966127
CHASE-40	4	0.00410466	0.00730466	0.00182617	17.4221	0.485363
CHASE-40	4	0.00435811	0.00755811	0.00188953	18.2087	0.47866
CHASE-40	4	0.0046272	0.0078272	0.0019568	17.6631	0.308412
CHASE-40	4	0.00491291	0.00811291	0.00202823	18.262	0.716236
CHASE-40	4	0.00521626	0.00841626	0.00210407	17.4954	0.435947
CHASE-40	4	0.00553835	0.00873835	0.00218459	18.1107	0.286876
CHASE-40	4	0.00588032	0.00908032	0.00227008	16.7612	0.373547
CHASE-40	4	0.0062434	0.0094434	0.00236085	18.4297	0.271543
CHASE-40	4	0.00662891	0.00982891	0.00245723	16.8248	0.281973
CHASE-40	4	0.00703822	0.0102382	0.00255955	16.6789	0.26105
CHASE-40	4	0.0074728	0.0106728	0.0026682	16.0611	0.551629
CHASE-40	4	0.00793421	0.0111342	0.00278355	16.7959	0.392032
CHASE-40	4	0.00842412	0.0116241	0.00290603	16.2332	0.552764
CHASE-40	4	0.00894427	0.0121443	0.00303607	16	0.330251
CHASE-40	4	0.00949654	0.0126965	0.00317414	15.2925	0.259644
CHASE-40	4	0.0100829	0.0132829	0.00332073	15.159	0.400391
CHASE-40	4	0.0107055	0.0139055	0.00347637	15.1414	0.20139
CHASE-40	4	0.0113665	0.0145665	0.00364163	14.5316	0.623174
CHASE-40	4	0.0120684	0.0152684	0.00381709	13.8531	0.188577
CHASE-40	4	0.0128135	0.0160135	0.00400338	13.3302	0.418138
CHASE-40	4	0.0136047	0.0168047	0.00420118	11.2651	0.249601
CHASE-40	4	0.0144447	0.0176447	0.00441119	12.9507	0.212986
CHASE-40	4	0.0153366	0.0185366	0.00463416	10.2917	0.321968
CHASE-40	4	0.0162836	0.0194836	0.00487091	10.5829	0.259136
CHASE-40	4	0.0172891	0.0204891	0.00512227	9.53333	0.0853227
CHASE-40	4	0.0183566	0.0215566	0.00538915	8.7829	0.209223
CHASE-40	4	0.01949	0.02269	0.00567251	6.28871	0.284585
CHASE-40	4	0.0206935	0.0238935	0.00597337	6.75017	0.357228
CHASE-40	4	0.0219712	0.0251712	0.0062928	4.85457	0.164476
CHASE-40	4	0.0233278	0.0265278	0.00663196	4.97883	0.626312
CHASE-40	4	0.0247682	0.0279682	0.00699206	3.16235	0.124985
CHASE-40	4	0.0262976	0.0294976	0.0073744	3.42859	0.192961
CHASE-40	4	0.0279213	0.0311213	0.00778034	2.09702	0.229581
CHASE-40	4	0.0296454	0.0328454	0.00821134	0.615921	0.441509
CHASE-40	4	0.0314759	0.0346759	0.00866896	1.02676	0.268518
CHASE-40	4	0.0334194	0.0366194	0.00915484	1.65093	0.206678
CHASE-40	4	0.0354829	0.0386829	0.00967072	0.927219	0.080161
CHASE-40	4	0.0376738	0.0408738	0.0102184	0.605826	0.285779
CHASE-40	4	0.04	0.0432	0.0108	0.102964	0.417676
CHASE-40	4	0.0510713	0.0542713	0.0135678	0.00896746	0.30748
CHASE-40	4	0.0652071	0.0684071	0.0171018	-0.479776	0.209182
CHASE-40	4	0.0832553	0.0864553	0.0216138	-0.0466508	0.887788
CHASE-40	4	0.106299	0.109499	0.0273748	-0.265719	0.206638
CHASE-40	4	0.135721	0.138921	0.0347302	0.164385	0.443211
CHASE-40	4	0.173286	0.176486	0.0441216	-0.875804	0.519704
CHASE-40	4	0.221249	0.224449	0.0561123	-0.232589	0.0980302
CHASE-40	6	8.64e-05	0.0048864	0.0008144	16.0514	0.854778
CHASE-40	6	8.64e-05	0.0048864	0.0008144	17.1355	0.271199
CHASE-40	6	8.64e-05	0.0048864	0.0008144	17.2888	0.123798
CHASE-40	6	8.64e-05	0.0048864	0.0008144	17.4036	0.616704
CHASE-40	6	8.64e-05	0.0048864	0.0008144	17.6017	0.150019
CHASE-40	6	8.64e-05	0.0048864	0.0008144	17.9093	0.152014
CHASE-40	6	8.64e-05	0.0048864	0.0008144	18.1178	0.132256
CHASE-40	6	8.64e-05	0.0048864	0.0008144	18.1893	0.390539
CHASE-40	6	8.64e-05	0.0048864	0.0008144	18.2094	0.17138
CHASE-40	6	9.62284e-05	0.00489623	0.000816038	16.4537	0.274792
CHASE-40	6	0.000107673	0.00490767	0.000817946	16.5531	0.536178
CHASE-40	6	0.000120479	0.00492048	0.00082008	16.1889	0.259458
CHASE-40	6	0.000134808	0.00493481	0.000822468	16.2509	0.360721
CHASE-40	6	0.000150842	0.00495084	0.00082514	15.9447	0.278822
CHASE-40	6	0.000168782	0.00496878	0.00082813	16.3068	0.413641
CHASE-40	6	0.000188856	0.00498886	0.000831476	16.279	0.485949
CHASE-40	6	0.000189934	0.00498993	0.000831656	17.3427	0.342211
CHASE-40	6	0.000211318	0.00501132	0.00083522	16.4298	0.560782
CHASE-40	6	0.000236451	0.00503645	0.000839408	16.2439	0.373748
CHASE-40	6	0.000264573	0.00506457	0.000844095	16.0099	0.156069
CHASE-40	6	0.000278188	0.00507819	0.000846365	18.1345	0.447695
CHASE-40	6	0.00029604	0.00509604	0.00084934	16.9755	0.28074
CHASE-40	6	0.000331249	0.00513125	0.000855208	16.7192	0.328519
CHASE-40	6	0.000370646	0.00517065	0.000861774	15.8848	0.229201
CHASE-40	6	0.00037376	0.00517376	0.000862293	17.5373	0.193453
CHASE-40	6	0.000414729	0.00521473	0.000869121	15.8861	0.288641
CHASE-40	6	0.000464054	0.00526405	0.000877342	17.2655	0.13423
CHASE-40	6	0.000519247	0.00531925	0.000886541	15.582	0.406309
CHASE-40	6	0.000581003	0.005381	0.000896834	15.7841	0.269995
CHASE-40	6	0.000650104	0.0054501	0.000908351	16.0979	0.405174
CHASE-40	6	0.000674687	0.00547469	0.000912448	18.1326	0.428281
CHASE-40	6	0.000727424	0.00552742	0.000921237	16.5792	0.2103
CHASE-40	6	0.00081394	0.00561394	0.000935657	16.2396	0.616281
CHASE-40	6	0.000910746	0.00571075	0.000951791	16.9158	0.298759
CHASE-40	6	0.00101906	0.00581906	0.000969844	16.4361	0.293929
CHASE-40	6	0.00114027	0.00594027	0.000990044	16.5933	0.199723
CHASE-40	6	0.0012179	0.0060179	0.00100298	17.8497	0.21396
CHASE-40	6	0.00127588	0.00607588	0.00101265	16.4686	0.624969
CHASE-40	6	0.00142763	0.00622763	0.00103794	16.0614	0.243095
CHASE-40	6	0.00159743	0.00639743	0.00106624	16.9786	0.326452
CHASE-40	6	0.00178741	0.00658741	0.0010979	16.7521	0.562827
CHASE-40	6	0.002	0.0068	0.00113333	16.2137	0.602201
CHASE-40	6	0.00212063	0.00692063	0.00115344	16.1413	0.242856
CHASE-40	6	0.00219847	0.00699847	0.00116641	18.1286	0.42938
CHASE-40	6	0.00224853	0.00704853	0.00117475	15.7301	0.408581
CHASE-40	6	0.00238414	0.00718414	0.00119736	16.7725	0.531754
CHASE-40	6	0.00252794	0.00732794	0.00122132	15.6306	0.149776
CHASE-40	6	0.0026804	0.0074804	0.00124673	16.48	0.338042
CHASE-40	6	0.00284207	0.00764207	0.00127368	16.7672	0.482951
CHASE-40	6	0.00299	0.00779	0.00129833	17.7419	0.266541
CHASE-40	6	0.00301348	0.00781348	0.00130225	16.504	0.18302
CHASE-40	6	0.00319523	0.00799523	0.00133254	16.7576	0.236729
CHASE-40	6	0.00338794	0.00818794	0.00136466	16.0486	0.200994
CHASE-40	6	0.00359228	0.00839228	0.00139871	15.9382	0.473027
CHASE-40	6	0.00380894	0.00860894	0.00143482	16.4096	0.138049
CHASE-40	6	0.00396854	0.00876854	0.00146142	17.1086	0.550641
CHASE-40	6	0.00403867	0.00883867	0.00147311	16.3426	0.27305
CHASE-40	6	0.00428225	0.00908225	0.00151371	16.2997	0.157303
CHASE-40	6	0.00454053	0.00934053	0.00155675	15.6331	0.253219
CHASE-40	6	0.00481438	0.00961438	0.0016024	16.527	0.16917
CHASE-40	6	0.00510475	0.00990475	0.00165079	16.5659	0.306973
CHASE-40	6	0.00518	0.00998	0.00166333	17.6109	0.306686
CHASE-40	6	0.00541263	0.0102126	0.00170211	16.1841	0.524094
CHASE-40	6	0.00573909	0.0105391	0.00175651	16.4636	0.498432
CHASE-40	6	0.00608523	0.0108852	0.0018142	16.7083	0.252338
CHASE-40	6	0.00628	0.01108	0.00184667	16.8752	0.230502
CHASE-40	6	0.00645224	0.0112522	0.00187537	15.3316	0.363359
CHASE-40	6	0.0068414	0.0116414	0.00194023	16.3139	0.591062
CHASE-40	6	0.00725402	0.012054	0.002009	15.717	0.236276
CHASE-40	6	0.00766	0.01246	0.00207667	17.5085	0.333637
CHASE-40	6	0.00769153	0.0124915	0.00208192	16.5361	0.323978
CHASE-40	6	0.00794	0.01274	0.00212333	16.8689	0.438802
CHASE-40	6	0.00815543	0.0129554	0.00215924	15.8359	0.260758
CHASE-40	6	0.00864731	0.0134473	0.00224122	16.4461	0.158557
CHASE-40	6	0.00916885	0.0139689	0.00232814	15.9083	0.513908
CHASE-40	6	0.00941296	0.014213	0.00236883	16.8158	0.195815
CHASE-40	6	0.00972185	0.0145219	0.00242031	15.8499	0.286604
CHASE-40	6	0.0103082	0.0151082	0.00251803	15.7139	0.146675
CHASE-40	6	0.0106	0.0154	0.00256667	16.7469	0.113834
CHASE-40	6	0.0109299	0.0157299	0.00262165	15.7101	0.525822
CHASE-40	6	0.0115891	0.0163891	0.00273152	14.8694	0.451985
CHASE-40	6	0.0122881	0.0170881	0.00284802	14.7047	0.283645
CHASE-40	6	0.0124	0.0172	0.00286667	15.2586	0.255713
CHASE-40	6	0.0130292	0.0178292	0.00297154	14.5328	0.116774
CHASE-40	6	0.0138151	0.0186151	0.00310251	13.7518	0.139209
CHASE-40	6	0.0146483	0.0194483	0.00324138	13.7278	0.23359
CHASE-40	6	0.0151	0.0199	0.00331667	14.4933	0.214622
CHASE-40	6	0.0155318	0.0203318	0.00338863	13.1208	0.341873
CHASE-40	6	0.0164686	0.0212686	0.00354476	12.1946	0.351065
CHASE-40	6	0.0174618	0.0222618	0.0037103	12.1339	0.247685
CHASE-40	6	0.0181	0.0229	0.00381667	11.9416	0.263395
CHASE-40	6	0.018515	0.023315	0.00388583	11.4493	0.374243
CHASE-40	6	0.0196317	0.0244317	0.00407195	10.471	0.392661
CHASE-40	6	0.0208157	0.0256157	0.00426929	9.25592	0.219136
CHASE-40	6	0.021	0.0258	0.0043	10.3934	0.411506
CHASE-40	6	0.0220712	0.0268712	0.00447853	8.01773	0.393981
CHASE-40	6	0.0234024	0.0282024	0.00470039	7.55179	0.448337
CHASE-40	6	0.0239	0.0287	0.00478333	7.46989	0.128569
CHASE-40	6	0.024454	0.029254	0.00487567	7.6937	0.0909849
CHASE-40	6	0.0248138	0.0296138	0.00493564	7.23641	0.663602
CHASE-40	6	0.0263104	0.0311104	0.00518507	6.38898	0.431355
CHASE-40	6	0.0278973	0.0326973	0.00544955	4.6953	0.746582
CHASE-40	6	0.0295798	0.0343798	0.00572997	4.51463	0.502969
CHASE-40	6	0.03	0.0348	0.0058	4.94255	0.181845
CHASE-40	6	0.0313639	0.0361639	0.00602731	3.9805	0.230993
CHASE-40	6	0.0332555	0.0380555	0.00634259	2.99278	0.459159
CHASE-40	6	0.0351	0.0399	0.00665	1.71316	0.330493
CHASE-40	6	0.0352613	0.0400613	0.00667688	1.42895	0.193407
CHASE-40	6	0.037388	0.042188	0.00703133	1.15755	0.166105
CHASE-40	6	0.039643	0.044443	0.00740716	1.23623	0.327534
CHASE-40	6	0.0407	0.0455	0.00758333	0.788015	0.0836094
CHASE-40	6	0.0420339	0.0468339	0.00780566	0.0980895	0.355121
CHASE-40	6	0.0445691	0.0493691	0.00822819	0.457321	0.227641
CHASE-40	6	0.0472572	0.0520572	0.0086762	-0.169135	0.374095
CHASE-40	6	0.0493	0.0541	0.00901667	0.834228	0.31841
CHASE-40	6	0.0501074	0.0549074	0.00915124	-0.300117	0.187959
CHASE-40	6	0.0531296	0.0579296	0.00965493	0.0518014	0.12594
CHASE-40	6	0.0553	0.0601	0.0100167	-0.169658	0.0871356
CHASE-40	6	0.0563339	0.0611339	0.010189	0.323576	0.411325
CHASE-40	6	0.0597316	0.0645316	0.0107553	0.335158	0.297795
CHASE-40	6	0.0633342	0.0681342	0.0113557	0.183529	0.222029
CHASE-40	6	0.0635294	0.0683294	0.0113882	-0.115233	0.223141
CHASE-40	6	0.0671541	0.0719541	0.0119923	-0.316319	0.325478
CHASE-40	6	0.0712043	0.0760043	0.0126674	-0.373954	0.313371
CHASE-40	6	0.0754989	0.0802989	0.0133831	0.337002	0.193934
CHASE-40	6	0.0800524	0.0848524	0.0141421	-0.146887	0.188632
CHASE-40	6	0.0848806	0.0896806	0.0149468	0.287594	0.346595
CHASE-40	6	0.09	0.0948	0.0158	-0.688781	0.412767
CHASE-40	6	0.10041	0.10521	0.017535	-0.22579	0.316377
CHASE-40	6	0.112024	0.116824	0.0194707	-0.0470483	0.342696
CHASE-40	6	0.124982	0.129782	0.0216303	0.19932	0.499747
CHASE-40	6	0.13	0.1348	0.0224667	-0.0293094	0.316533
CHASE-40	6	0.139438	0.144238	0.0240396	-0.220144	0.230977
CHASE-40	6	0.17356	0.17836	0.0297266	0.265631	0.298233
CHASE-40	6	0.2	0.2048	0.0341333	-0.407752	0.393665
CHASE-40	12	0.0001728	0.0097728	0.0008144	15.8213	0.148948
CHASE-40	12	0.0001728	0.0097728	0.0008144	15.8307	0.472157
CHASE-40	12	0.0001728	0.0097728	0.0008144	15.8328	0.538073
CHASE-40	12	0.0001728	0.0097728	0.0008144	16.3159	0.170628
CHASE-40	12	0.0001728	0.0097728	0.0008144	16.3171	0.195114
CHASE-40	12	0.0001728	0.0097728	0.0008144	16.4025	0.213584
CHASE-40	12	0.000189503	0.0097895	0.000815792	15.8676	0.790206
CHASE-40	12	0.000189934	0.00978993	0.000815828	15.8988	0.339915
CHASE-40	12	0.000213	0.009813	0.00081775	16.4825	0.485632
CHASE-40	12	0.00023941	0.00983941	0.000819951	16.039	0.180715
CHASE-40	12	0.000269094	0.00986909	0.000822425	17.1855	0.601696
CHASE-40	12	0.000278188	0.00987819	0.000823182	16.645	0.119587
CHASE-40	12	0.000302459	0.00990246	0.000825205	16.3107	0.253135
CHASE-40	12	0.000339961	0.00993996	0.00082833	17.0672	0.122457
CHASE-40	12	0.00037376	0.00997376	0.000831147	15.5045	0.20608
CHASE-40	12	0.000382113	0.00998211	0.000831843	16.5384	0.539679
CHASE-40	12	0.000429492	0.0100295	0.000835791	16.6617	0.301521
CHASE-40	12	0.000482745	0.0100827	0.000840229	16.7697	0.209032
CHASE-40	12	0.0005426	0.0101426	0.000845217	16.1765	0.130874
CHASE-40	12	0.000609878	0.0102099	0.000850823	16.5522	0.268407
CHASE-40	12	0.000674687	0.0102747	0.000856224	16.1897	0.370376
CHASE-40	12	0.000685497	0.0102855	0.000857125	16.6901	0.199835
CHASE-40	12	0.000770492	0.0103705	0.000864208	16.6176	0.34303
CHASE-40	12	0.000866025	0.010466	0.000872169	16.8622	0.282502
CHASE-40	12	0.000906478	0.0105065	0.00087554	15.9045	0.0332994
CHASE-40	12	0.000973404	0.0105734	0.000881117	15.8648	0.127783
CHASE-40	12	0.0009753	0.0105753	0.000881275	16.4895	0.383947
CHASE-40	12	0.0010941	0.0106941	0.000891175	16.4504	0.498475
CHASE-40	12	0.0012179	0.0108179	0.000901492	16.3792	0.302684
CHASE-40	12	0.00122975	0.0108298	0.00090248	16.7748	0.156193
CHASE-40	12	0.00138223	0.0109822	0.000915186	16.8114	0.305996
CHASE-40	12	0.00155362	0.0111536	0.000929468	16.3436	0.150647
CHASE-40	12	0.00174625	0.0113462	0.000945521	17.0611	0.507635
CHASE-40	12	0.00196277	0.0115628	0.000963564	16.6427	0.10826
CHASE-40	12	0.00219847	0.0117985	0.000983206	16.0607	0.199955
CHASE-40	12	0.00220613	0.0118061	0.000983844	16.6888	0.488884
CHASE-40	12	0.00247967	0.0120797	0.00100664	16.4172	0.184308
CHASE-40	12	0.00278713	0.0123871	0.00103226	17.101	0.246393
CHASE-40	12	0.00295376	0.0125538	0.00104615	16.2192	0.387413
CHASE-40	12	0.00313271	0.0127327	0.00106106	16.4989	0.354999
CHASE-40	12	0.00352113	0.0131211	0.00109343	17.3842	0.63029
CHASE-40	12	0.00395772	0.0135577	0.00112981	16.9473	0.317936
CHASE-40	12	0.00396854	0.0135685	0.00113071	17.1407	0.193063
CHASE-40	12	0.00444844	0.0140484	0.0011707	16.9746	0.119442
CHASE-40	12	0.005	0.0146	0.00121667	16.951	0.203942
CHASE-40	12	0.00530136	0.0149014	0.00124178	16.7692	0.133795
CHASE-40	12	0.00562088	0.0152209	0.00126841	16.6337	0.21757
CHASE-40	12	0.00576	0.01536	0.00128	16.3183	0.157778
CHASE-40	12	0.00595966	0.0155597	0.00129664	16.6455	0.221736
CHASE-40	12	0.00625	0.01585	0.00132083	16.6893	0.217759
CHASE-40	12	0.00631885	0.0159189	0.00132657	16.5979	0.398614
CHASE-40	12	0.0066997	0.0162997	0.00135831	16.7794	0.519592
CHASE-40	12	0.0071035	0.0167035	0.00139196	16.533	0.327454
CHASE-40	12	0.00753164	0.0171316	0.00142764	16.9238	0.220755
CHASE-40	12	0.00798558	0.0175856	0.00146547	16.3743	0.153452
CHASE-40	12	0.00846689	0.0180669	0.00150557	16.7207	0.14701
CHASE-40	12	0.0089772	0.0185772	0.0015481	16.4467	0.547892
CHASE-40	12	0.00941296	0.019013	0.00158441	15.8956	0.142707
CHASE-40	12	0.00951827	0.0191183	0.00159319	16.0618	0.313
CHASE-40	12	0.010092	0.019692	0.001641	16.4381	0.196495
CHASE-40	12	0.0107002	0.0203002	0.00169168	16.7751	0.16535
CHASE-40	12	0.0113451	0.0209451	0.00174543	16.7024	0.170284
CHASE-40	12	0.012	0.0216	0.0018	16.5207	0.549393
CHASE-40	12	0.0120289	0.0216289	0.00180241	16.9001	0.311177
CHASE-40	12	0.0127539	0.0223539	0.00186283	15.4645	0.209454
CHASE-40	12	0.0135226	0.0231226	0.00192688	16.5958	0.151649
CHASE-40	12	0.0143376	0.0239376	0.0019948	15.5327	0.409892
CHASE-40	12	0.0151718	0.0247718	0.00206432	15.7266	0.122428
CHASE-40	12	0.0152018	0.0248018	0.00206682	16.8375	0.222715
CHASE-40	12	0.016118	0.025718	0.00214317	16.3844	0.498094
CHASE-40	12	0.0167	0.0263	0.00219167	15.8039	0.20519
CHASE-40	12	0.0170895	0.0266895	0.00222412	16.8566	0.158479
CHASE-40	12	0.0181195	0.0277195	0.00230996	14.9264	0.22857
CHASE-40	12	0.0192116	0.0288116	0.00240097	16.2828	0.382025
CHASE-40	12	0.0197	0.0293	0.00244167	14.8591	0.153425
CHASE-40	12	0.0203695	0.0299695	0.00249746	15.9296	0.140669
CHASE-40	12	0.0215972	0.0311972	0.00259977	15.4452	0.105107
CHASE-40	12	0.022	0.0316	0.00263333	14.2151	0.234547
CHASE-40	12	0.0228989	0.0324989	0.00270824	13.4429	0.224593
CHASE-40	12	0.02299	0.03259	0.00271583	15.16	0.292859
CHASE-40	12	0.023	0.0326	0.00271667	13.8786	0.204849
CHASE-40	12	0.024279	0.033879	0.00282325	14.1081	0.208477
CHASE-40	12	0.024454	0.034054	0.00283784	13.1379	0.603746
CHASE-40	12	0.0257424	0.0353424	0.0029452	13.556	0.515859
CHASE-40	12	0.0267	0.0363	0.003025	12.1549	0.288128
CHASE-40	12	0.0272939	0.0368939	0.00307449	13.295	0.217787
CHASE-40	12	0.0289389	0.0385389	0.00321158	12.9088	0.347163
CHASE-40	12	0.03	0.0396	0.0033	10.7004	0.846294
CHASE-40	12	0.0306831	0.0402831	0.00335693	11.7209	0.457644
CHASE-40	12	0.0325325	0.0421325	0.00351104	10.1317	0.102246
CHASE-40	12	0.0332	0.0428	0.00356667	8.97003	0.317974
CHASE-40	12	0.0337	0.0433	0.00360833	9.2088	0.318841
CHASE-40	12	0.0344932	0.0440932	0.00367444	9.92101	0.152194
CHASE-40	12	0.0364	0.046	0.00383333	8.1998	0.249351
CHASE-40	12	0.03643	0.04603	0.00383583	9.53005	0.0648923
CHASE-40	12	0.0365722	0.0461722	0.00384768	8.44685	0.399736
CHASE-40	12	0.0387765	0.0483765	0.00403137	8.37598	0.213979
CHASE-40	12	0.0402	0.0498	0.00415	6.68927	0.612074
CHASE-40	12	0.04062	0.05022	0.004185	8.00899	0.305439
CHASE-40	12	0.0411136	0.0507136	0.00422613	6.92542	0.241297
CHASE-40	12	0.0417	0.0513	0.004275	5.66164	0.235269
CHASE-40	12	0.0435916	0.0531916	0.00443263	6.82121	0.189071
CHASE-40	12	0.0441	0.0537	0.004475	4.88367	0.249834
CHASE-40	12	0.04449	0.05409	0.0045075	5.62943	0.35205
CHASE-40	12	0.0462189	0.0558189	0.00465157	4.7909	0.273351
CHASE-40	12	0.0490046	0.0586046	0.00488371	3.86871	0.220019
CHASE-40	12	0.0500402	0.0596402	0.00497002	2.54178	0.146699
CHASE-40	12	0.0519581	0.0615581	0.00512985	3.42375	0.240414
CHASE-40	12	0.0539	0.0635	0.00529167	1.79479	0.429679
CHASE-40	12	0.0546	0.0642	0.00535	1.07381	0.305948
CHASE-40	12	0.0550897	0.0646897	0.00539081	2.67176	0.23165
CHASE-40	12	0.05702	0.06662	0.00555167	1.52091	0.291323
CHASE-40	12	0.0619305	0.0715305	0.00596088	1.34644	0.289991
CHASE-40	12	0.0635294	0.0731294	0.00609412	0.132473	0.52497
CHASE-40	12	0.0656632	0.0752632	0.00627193	0.545737	0.259265
CHASE-40	12	0.0696208	0.0792208	0.00660173	0.86846	0.467098
CHASE-40	12	0.07533	0.08493	0.0070775	0.430868	0.222662
CHASE-40	12	0.082	0.0916	0.00763333	-0.0582205	0.193395
CHASE-40	12	0.0829832	0.0925832	0.00771527	-0.875223	0.361597
CHASE-40	12	0.0879848	0.0975848	0.00813206	-0.25001	0.295709
CHASE-40	12	0.0932877	0.102888	0.00857398	-0.125248	0.391466
CHASE-40	12	0.0989103	0.10851	0.00904253	0.135704	0.221736
CHASE-40	12	0.102397	0.111997	0.00933308	0.259695	0.274817
CHASE-40	12	0.104872	0.114472	0.00953932	0.255299	0.221654
CHASE-40	12	0.111193	0.120793	0.010066	0.259156	0.218757
CHASE-40	12	0.117894	0.127494	0.0106245	-0.364062	0.844254
CHASE-40	12	0.125	0.1346	0.0112167	-0.382188	0.283025
CHASE-40	12	0.140308	0.149908	0.0124923	0.038013	0.127764
CHASE-40	12	0.144	0.1536	0.0128	0.17428	0.45789
CHASE-40	12	0.2	0.2096	0.0174667	-0.267955	0.19087
CHASE-40	20	0.000312114	0.0163121	0.000815606	13.5917	0.383
CHASE-40	20	0.000348738	0.0163487	0.000817437	11.6625	0.232851
CHASE-40	20	0.000389659	0.0163897	0.000819483	12.9089	0.459223
CHASE-40	20	0.000435383	0.0164354	0.000821769	13.3904	0.767746
CHASE-40	20	0.000486472	0.0164865	0.000824324	13.7102	0.22966
CHASE-40	20	0.000543556	0.0165436	0.000827178	12.0702	0.146669
CHASE-40	20	0.0005534	0.0165534	0.00082767	13.0067	0.385953
CHASE-40	20	0.000607338	0.0166073	0.000830367	12.6008	0.2357
CHASE-40	20	0.000678604	0.0166786	0.00083393	12.9028	0.348219
CHASE-40	20	0.000758234	0.0167582	0.000837912	13.8811	0.496879
CHASE-40	20	0.000847206	0.0168472	0.00084236	12.5731	0.502427
CHASE-40	20	0.00094662	0.0169466	0.000847331	13.2866	0.431274
CHASE-40	20	0.0010577	0.0170577	0.000852885	13.1665	0.617302
CHASE-40	20	0.00118181	0.0171818	0.000859091	13.3692	0.241284
CHASE-40	20	0.00132049	0.0173205	0.000866024	12.9911	0.380312
CHASE-40	20	0.00147544	0.0174754	0.000873772	12.912	0.22895
CHASE-40	20	0.00164857	0.0176486	0.000882428	14.6976	0.440771
CHASE-40	20	0.00184202	0.017842	0.000892101	13.4036	0.159574
CHASE-40	20	0.00205816	0.0180582	0.000902908	12.6049	0.425569
CHASE-40	20	0.00229967	0.0182997	0.000914984	13.105	0.30749
CHASE-40	20	0.00256952	0.0185695	0.000928476	13.4069	0.384314
CHASE-40	20	0.00287104	0.018871	0.000943552	12.9621	0.507018
CHASE-40	20	0.00320793	0.0192079	0.000960396	13.1431	0.441703
CHASE-40	20	0.003235	0.019235	0.00096175	13.9625	0.201437
CHASE-40	20	0.00358436	0.0195844	0.000979218	12.4129	0.198279
CHASE-40	20	0.00400495	0.020005	0.00100025	14.693	0.549898
CHASE-40	20	0.0044749	0.0204749	0.00102375	14.8441	0.202062
CHASE-40	20	0.004859	0.020859	0.00104295	14.0179	0.623354
CHASE-40	20	0.005	0.021	0.00105	13.5226	0.33201
CHASE-40	20	0.00530136	0.0213014	0.00106507	14.8162	0.142933
CHASE-40	20	0.00562088	0.0216209	0.00108104	13.5278	0.213517
CHASE-40	20	0.00595966	0.0219597	0.00109798	14.3781	0.208604
CHASE-40	20	0.00631885	0.0223189	0.00111594	13.9717	0.20123
CHASE-40	20	0.0066997	0.0226997	0.00113499	13.8447	0.276703
CHASE-40	20	0.0071035	0.0231035	0.00115518	14.4504	0.479111
CHASE-40	20	0.00753164	0.0235316	0.00117658	14.2027	0.32577
CHASE-40	20	0.00798558	0.0239856	0.00119928	13.7694	0.24848
CHASE-40	20	0.00846689	0.0244669	0.00122334	13.3047	0.473274
CHASE-40	20	0.0089772	0.0249772	0.00124886	13.8597	0.362391
CHASE-40	20	0.00951827	0.0255183	0.00127591	14.3725	0.218145
CHASE-40	20	0.010092	0.026092	0.0013046	14.3032	0.32701
CHASE-40	20	0.0107002	0.0267002	0.00133501	14.357	0.136706
CHASE-40	20	0.0113451	0.0273451	0.00136726	15.1142	0.6329
CHASE-40	20	0.0120289	0.0280289	0.00140145	14.6265	0.476003
CHASE-40	20	0.0127539	0.0287539	0.0014377	14.0698	0.274682
CHASE-40	20	0.0135226	0.0295226	0.00147613	14.5659	0.325031
CHASE-40	20	0.0143376	0.0303376	0.00151688	14.7136	0.309248
CHASE-40	20	0.0152018	0.0312018	0.00156009	14.6652	0.376872
CHASE-40	20	0.016118	0.032118	0.0016059	14.6788	0.260203
CHASE-40	20	0.0170895	0.0330895	0.00165447	14.403	0.30427
CHASE-40	20	0.01769	0.03369	0.0016845	14.3448	0.296362
CHASE-40	20	0.0181195	0.0341195	0.00170597	14.5601	0.790246
CHASE-40	20	0.0188	0.0348	0.00174	15.3967	0.504963
CHASE-40	20	0.0192116	0.0352116	0.00176058	14.7901	0.139554
CHASE-40	20	0.0203695	0.0363695	0.00181847	13.7584	0.630507
CHASE-40	20	0.0215972	0.0375972	0.00187986	14.355	0.511735
CHASE-40	20	0.0228989	0.0388989	0.00194494	14.1689	0.506689
CHASE-40	20	0.024279	0.040279	0.00201395	14.0786	0.622729
CHASE-40	20	0.02471	0.04071	0.0020355	13.7866	0.349888
CHASE-40	20	0.0257424	0.0417424	0.00208712	13.9412	0.157265
CHASE-40	20	0.0272939	0.0432939	0.0021647	13.3851	1.12352
CHASE-40	20	0.0279	0.0439	0.002195	14.0415	0.256701
CHASE-40	20	0.0289389	0.0449389	0.00224695	14.4771	0.242952
CHASE-40	20	0.0306831	0.0466831	0.00233416	14.6569	0.403984
CHASE-40	20	0.0325325	0.0485325	0.00242662	13.2594	0.239876
CHASE-40	20	0.03267	0.04867	0.0024335	13.6838	0.107048
CHASE-40	20	0.0344932	0.0504932	0.00252466	12.8787	0.20346
CHASE-40	20	0.0365722	0.0525722	0.00262861	12.3926	0.291093
CHASE-40	20	0.03666	0.05266	0.002633	11.8194	0.473153
CHASE-40	20	0.03711	0.05311	0.0026555	12.2511	0.0919818
CHASE-40	20	0.0387765	0.0547765	0.00273882	11.549	0.3652
CHASE-40	20	0.04015	0.05615	0.0028075	10.7874	0.280595
CHASE-40	20	0.0411136	0.0571136	0.00285568	11.1962	0.522021
CHASE-40	20	0.0435916	0.0595916	0.00297958	11.1656	0.472755
CHASE-40	20	0.0462189	0.0622189	0.00311094	10.6365	0.487957
CHASE-40	20	0.04788	0.06388	0.003194	8.88598	0.466714
CHASE-40	20	0.04846	0.06446	0.003223	8.64965	0.192635
CHASE-40	20	0.0490046	0.0650046	0.00325023	7.63564	0.344733
CHASE-40	20	0.04966	0.06566	0.003283	8.65191	0.197633
CHASE-40	20	0.0519581	0.0679581	0.00339791	7.25248	0.0896395
CHASE-40	20	0.0550897	0.0710897	0.00355449	7.0289	0.246604
CHASE-40	20	0.0584101	0.0744101	0.0037205	5.69407	0.181273
CHASE-40	20	0.0619305	0.0779305	0.00389653	6.00324	0.589984
CHASE-40	20	0.0633	0.0793	0.003965	4.13076	0.305852
CHASE-40	20	0.06446	0.08046	0.004023	4.64822	0.296049
CHASE-40	20	0.0656632	0.0816632	0.00408316	3.67027	0.346289
CHASE-40	20	0.06726	0.08326	0.004163	2.83462	0.323727
CHASE-40	20	0.0696208	0.0856208	0.00428104	2.49132	1.03244
CHASE-40	20	0.073817	0.089817	0.00449085	2.99092	0.151612
CHASE-40	20	0.078266	0.094266	0.0047133	1.07412	0.504533
CHASE-40	20	0.08069	0.09669	0.0048345	0.345669	0.603837
CHASE-40	20	0.0829832	0.0989832	0.00494916	-0.22003	0.203071
CHASE-40	20	0.08318	0.09918	0.004959	0.634196	0.25573
CHASE-40	20	0.0879848	0.103985	0.00519924	0.395938	0.34286
CHASE-40	20	0.09222	0.10822	0.005411	-0.00990853	0.2234
CHASE-40	20	0.0932877	0.109288	0.00546439	0.646403	0.166121
CHASE-40	20	0.09334	0.10934	0.005467	-0.477168	0.462756
CHASE-40	20	0.0989103	0.11491	0.00574552	0.152285	0.158238
CHASE-40	20	0.104872	0.120872	0.00604359	-0.616705	0.57432
CHASE-40	20	0.111193	0.127193	0.00635963	-0.650051	0.649041
CHASE-40	20	0.117894	0.133894	0.00669472	-0.0673822	0.269649
CHASE-40	20	0.1219	0.1379	0.006895	0.143846	0.501838
CHASE-40	20	0.125	0.141	0.00705	0.936131	0.400494
CHASE-40	20	0.1327	0.1487	0.007435	0.670224	0.338688
CHASE-40	20	0.140308	0.156308	0.00781539	-0.452181	0.182663
CHASE-40	20	0.1507	0.1667	0.008335	-0.00606914	0.225869
CHASE-40	20	0.15749	0.17349	0.00867451	-0.112128	0.365244
CHASE-40	20	0.1661	0.1821	0.009105	0.539816	0.121854
CHASE-40	20	0.176777	0.192777	0.00963883	-0.929865	0.439525
CHASE-40	20	0.1898	0.2058	0.01029	-0.0380972	0.54068
CHASE-40	20	0.198425	0.214425	0.0107213	-0.292548	0.210139
CHASE-40	28	0.00055	0.02295	0.000819643	11.986	0.38897
CHASE-40	28	0.000617897	0.0230179	0.000822068	12.0415	0.413929
CHASE-40	28	0.000694176	0.0230942	0.000824792	11.9811	0.658927
CHASE-40	28	0.000779871	0.0231799	0.000827853	11.6574	0.35683
CHASE-40	28	0.000876145	0.0232761	0.000831291	12.0731	0.210577
CHASE-40	28	0.0009408	0.0233408	0.0008336	12.0225	0.504894
CHASE-40	28	0.000984305	0.0233843	0.000835154	11.873	0.104193
CHASE-40	28	0.00110582	0.0235058	0.000839493	11.5825	0.481297
CHASE-40	28	0.00124233	0.0236423	0.000844369	10.8112	0.424943
CHASE-40	28	0.001322	0.023722	0.000847214	12.4574	0.414013
CHASE-40	28	0.00139569	0.0237957	0.000849846	12.5185	0.266649
CHASE-40	28	0.001498	0.023898	0.0008535	11.3436	0.576801
CHASE-40	28	0.00156799	0.023968	0.000856	11.5449	0.663906
CHASE-40	28	0.00176156	0.0241616	0.000862913	10.849	0.436174
CHASE-40	28	0.001956	0.024356	0.000869857	11.5338	0.448053
CHASE-40	28	0.00197902	0.024379	0.000870679	12.1384	0.34463
CHASE-40	28	0.00222333	0.0246233	0.000879404	11.8547	0.609059
CHASE-40	28	0.00249779	0.0248978	0.000889207	10.9404	0.82543
CHASE-40	28	0.00280614	0.0252061	0.000900219	12.2423	0.075019
CHASE-40	28	0.00315256	0.0255526	0.000912591	12.4551	0.7536
CHASE-40	28	0.00354174	0.0259417	0.000926491	11.8543	0.45774
CHASE-40	28	0.00397896	0.026379	0.000942106	12.7837	0.129891
CHASE-40	28	0.00428	0.02668	0.000952857	12.273	0.769386
CHASE-40	28	0.00447016	0.0268702	0.000959649	13.0472	0.48127
CHASE-40	28	0.005022	0.027422	0.000979357	12.6115	0.298668
CHASE-40	28	0.00564196	0.028042	0.0010015	12.7824	0.300144
CHASE-40	28	0.00633845	0.0287385	0.00102637	13.2038	0.316356
CHASE-40	28	0.00712093	0.0295209	0.00105432	12.2594	0.502962
CHASE-40	28	0.008	0.0304	0.00108571	12.6606	0.248996
CHASE-40	28	0.00847131	0.0308713	0.00110255	11.8618	0.28449
CHASE-40	28	0.00897039	0.0313704	0.00112037	13.4349	0.652593
CHASE-40	28	0.00949888	0.0318989	0.00113925	12.851	0.358374
CHASE-40	28	0.0100585	0.0324585	0.00115923	13.6449	0.287774
CHASE-40	28	0.0106511	0.0330511	0.0011804	12.8091	0.199904
CHASE-40	28	0.0112786	0.0336786	0.00120281	12.6674	0.3575
CHASE-40	28	0.0119431	0.0343431	0.00122654	13.3955	0.268405
CHASE-40	28	0.0126467	0.0350467	0.00125167	13.2859	0.956792
CHASE-40	28	0.0133917	0.0357917	0.00127828	13.5582	0.467007
CHASE-40	28	0.0141807	0.0365807	0.00130645	12.9731	0.590537
CHASE-40	28	0.0150161	0.0374161	0.00133629	13.7024	0.592856
CHASE-40	28	0.0159008	0.0383008	0.00136789	13.645	0.17488
CHASE-40	28	0.0168376	0.0392376	0.00140134	12.9301	0.519781
CHASE-40	28	0.01758	0.03998	0.00142786	12.818	0.220059
CHASE-40	28	0.0178296	0.0402296	0.00143677	13.906	0.345914
CHASE-40	28	0.01888	0.04128	0.00147428	13.8041	0.607756
CHASE-40	28	0.01936	0.04176	0.00149143	13.9145	0.270236
CHASE-40	28	0.0199923	0.0423923	0.00151401	14.0165	0.654477
CHASE-40	28	0.0206	0.043	0.00153571	14.2616	0.385289
CHASE-40	28	0.0211701	0.0435701	0.00155608	13.9735	0.479411
CHASE-40	28	0.0224173	0.0448173	0.00160062	13.843	0.442606
CHASE-40	28	0.023738	0.046138	0.00164779	13.3442	0.474853
CHASE-40	28	0.02513	0.04753	0.0016975	14.1779	0.488578
CHASE-40	28	0.0251365	0.0475365	0.00169773	14.0655	0.761507
CHASE-40	28	0.0266174	0.0490174	0.00175062	13.7307	0.333652
CHASE-40	28	0.0281856	0.0505856	0.00180663	13.4991	0.710766
CHASE-40	28	0.02896	0.05136	0.00183429	13.7723	0.314818
CHASE-40	28	0.0298461	0.0522461	0.00186593	13.362	0.661594
CHASE-40	28	0.031	0.0534	0.00190714	13.509	0.161695
CHASE-40	28	0.0316045	0.0540045	0.00192873	12.8415	0.620905
CHASE-40	28	0.0334664	0.0558664	0.00199523	12.6712	0.758389
CHASE-40	28	0.035438	0.057838	0.00206564	12.9316	0.23492
CHASE-40	28	0.0375258	0.0599258	0.00214021	12.6933	0.392071
CHASE-40	28	0.0397367	0.0621367	0.00221917	12.4032	0.294233
CHASE-40	28	0.04094	0.06334	0.00226214	11.1155	0.252528
CHASE-40	28	0.0420777	0.0644777	0.00230278	11.9907	0.351166
CHASE-40	28	0.04308	0.06548	0.00233857	10.5482	0.131477
CHASE-40	28	0.0445567	0.0669567	0.00239131	11.1687	0.482096
CHASE-40	28	0.0471817	0.0695817	0.00248506	11.2119	0.448374
CHASE-40	28	0.04854	0.07094	0.00253357	11.9654	0.542913
CHASE-40	28	0.0499614	0.0723614	0.00258433	10.6524	0.263578
CHASE-40	28	0.05108	0.07348	0.00262429	10.0744	0.48134
CHASE-40	28	0.0529048	0.0753048	0.00268946	8.76142	0.374936
CHASE-40	28	0.0560216	0.0784216	0.00280077	8.70419	0.234686
CHASE-40	28	0.05787	0.08027	0.00286679	8.30419	0.317357
CHASE-40	28	0.0593221	0.0817221	0.00291865	6.94703	0.564599
CHASE-40	28	0.062817	0.085217	0.00304347	6.7374	0.776544
CHASE-40	28	0.06301	0.08541	0.00305036	6.15547	0.403948
CHASE-40	28	0.0665178	0.0889178	0.00317564	6.13964	0.387761
CHASE-40	28	0.06861	0.09101	0.00325036	5.69891	1.23496
CHASE-40	28	0.0704367	0.0928367	0.0033156	5.20965	0.343062
CHASE-40	28	0.07221	0.09461	0.00337893	4.64103	1.09249
CHASE-40	28	0.0745864	0.0969864	0.0034638	4.55084	0.454489
CHASE-40	28	0.07686	0.09926	0.003545	3.24606	0.420081
CHASE-40	28	0.0789806	0.101381	0.00362074	3.62149	0.625506
CHASE-40	28	0.08135	0.10375	0.00370536	3.24879	0.255513
CHASE-40	28	0.0836337	0.106034	0.00378692	1.90199	0.527401
CHASE-40	28	0.0861	0.1085	0.003875	1.79823	0.41389
CHASE-40	28	0.0885609	0.110961	0.00396289	0.939486	0.934149
CHASE-40	28	0.0937784	0.116178	0.00414923	0.711685	0.329698
CHASE-40	28	0.0993033	0.121703	0.00434654	0.929819	0.435956
CHASE-40	28	0.105154	0.127554	0.00455549	0.81403	0.427058
CHASE-40	28	0.111349	0.133749	0.00477674	-0.485	0.626429
CHASE-40	28	0.117909	0.140309	0.00501102	0.537433	0.22369
CHASE-40	28	0.124855	0.147255	0.00525911	0.145902	0.336424
CHASE-40	28	0.125	0.1474	0.00526429	-0.752482	0.311244
CHASE-40	28	0.132211	0.154611	0.00552182	-0.184335	0.525531
CHASE-40	28	0.139456	0.161856	0.00578056	0.76575	0.316906
CHASE-40	28	0.14	0.1624	0.0058	-0.368609	0.185932
CHASE-40	28	0.155583	0.177983	0.00635654	-0.254692	0.373797
CHASE-40	28	0.1662	0.1886	0.00673571	-0.109635	0.267861
CHASE-40	28	0.173576	0.195976	0.00699914	-0.753434	0.540504
CHASE-40	28	0.174	0.1964	0.00701429	0.279359	0.3113
CHASE-40	28	0.1831	0.2055	0.00733929	0.395242	0.82069
CHASE-40	28	0.193649	0.216049	0.00771604	0.213325	0.477612
CHASE-40	28	0.2051	0.2275	0.008125	0.19495	0.187748
CHASE-40	28	0.216044	0.238444	0.00851585	-0.90463	0.499304
CHASE-40	28	0.2297	0.2521	0.00900357	-0.858712	0.122168
CHASE-40	28	0.241029	0.263429	0.00940816	-0.974854	0.340776
CHASE-40	28	0.253	0.2754	0.00983571	0.755967	0.932252
CHASE-40	28	0.268903	0.291303	0.0104037	0.342914	0.204302
CHASE-40	32	0.0005426	0.0261426	0.000816956	9.70006	0.885125
CHASE-40	32	0.000547258	0.0261473	0.000817102	9.48165	0.135397
CHASE-40	32	0.000684312	0.0262843	0.000821385	9.17236	0.232475
CHASE-40	32	0.000685497	0.0262855	0.000821422	9.4169	0.368173
CHASE-40	32	0.00085569	0.0264557	0.00082674	9.76101	0.416873
CHASE-40	32	0.000866025	0.026466	0.000827063	9.54299	0.104251
CHASE-40	32	0.00106999	0.02667	0.000833437	9.62664	0.330806
CHASE-40	32	0.0010941	0.0266941	0.000834191	9.77137	0.1802
CHASE-40	32	0.00133795	0.026938	0.000841811	10.2401	0.397475
CHASE-40	32	0.00138223	0.0269822	0.000843195	8.38094	0.666871
CHASE-40	32	0.00167303	0.027273	0.000852282	9.76315	0.236672
CHASE-40	32	0.00174625	0.0273462	0.00085457	9.57103	0.516555
CHASE-40	32	0.00209202	0.027692	0.000865376	9.41641	0.124893
CHASE-40	32	0.00220613	0.0278061	0.000868942	9.76272	0.475368
CHASE-40	32	0.00261594	0.0282159	0.000881748	10.1669	0.444361
CHASE-40	32	0.00278713	0.0283871	0.000887098	9.96377	0.180435
CHASE-40	32	0.00327107	0.0288711	0.000902221	10.4713	0.158342
CHASE-40	32	0.00352113	0.0291211	0.000910035	10.7135	0.689246
CHASE-40	32	0.00409027	0.0296903	0.000927821	10.413	0.353969
CHASE-40	32	0.00444844	0.0300484	0.000939014	9.53092	0.302268
CHASE-40	32	0.00511462	0.0307146	0.000959832	9.83287	0.35916
CHASE-40	32	0.00530136	0.0309014	0.000965667	10.2037	0.433883
CHASE-40	32	0.00595966	0.0315597	0.000986239	9.97273	0.187624
CHASE-40	32	0.00639552	0.0319955	0.00099986	10.7576	0.292258
CHASE-40	32	0.0066997	0.0322997	0.00100937	10.69	0.274952
CHASE-40	32	0.00753164	0.0331316	0.00103536	10.8871	0.534436
CHASE-40	32	0.0079972	0.0335972	0.00104991	11.719	0.394325
CHASE-40	32	0.00846689	0.0340669	0.00106459	10.7225	0.407908
CHASE-40	32	0.00951827	0.0351183	0.00109745	11.5756	0.333516
CHASE-40	32	0.01	0.0356	0.0011125	11.7027	0.181829
CHASE-40	32	0.0107002	0.0363002	0.00113438	11.3345	0.589559
CHASE-40	32	0.0112256	0.0368256	0.0011508	11.0976	0.493913
CHASE-40	32	0.0120289	0.0376289	0.0011759	11.4567	0.297032
CHASE-40	32	0.0126015	0.0382015	0.0011938	11.6576	0.283706
CHASE-40	32	0.0135226	0.0391226	0.00122258	12.252	0.226675
CHASE-40	32	0.014146	0.039746	0.00124206	11.6284	0.141742
CHASE-40	32	0.0152018	0.0408018	0.00127506	11.6342	0.300221
CHASE-40	32	0.0158797	0.0414797	0.00129624	12.4768	0.325135
CHASE-40	32	0.0170895	0.0426895	0.00133405	11.7337	0.424439
CHASE-40	32	0.017826	0.043426	0.00135706	11.572	0.427916
CHASE-40	32	0.0192116	0.0448116	0.00140036	12.2942	0.181305
CHASE-40	32	0.0200108	0.0456108	0.00142534	12.5171	0.275954
CHASE-40	32	0.0215972	0.0471972	0.00147491	13.1814	0.31594
CHASE-40	32	0.0224634	0.0480634	0.00150198	12.4519	0.318343
CHASE-40	32	0.024279	0.049879	0.00155872	12.7057	0.623964
CHASE-40	32	0.0252166	0.0508166	0.00158802	12.5141	0.208532
CHASE-40	32	0.0272939	0.0528939	0.00165293	12.4485	0.559549
CHASE-40	32	0.0283073	0.0539073	0.0016846	12.5067	0.620186
CHASE-40	32	0.02976	0.05536	0.00173	13.1149	0.286442
CHASE-40	32	0.0306831	0.0562831	0.00175885	12.0538	0.536935
CHASE-40	32	0.0317767	0.0573767	0.00179302	11.7751	0.394945
CHASE-40	32	0.03408	0.05968	0.001865	12.6982	0.821786
CHASE-40	32	0.0344932	0.0600932	0.00187791	12.0831	0.231983
CHASE-40	32	0.0356714	0.0612714	0.00191473	12.4456	0.224258
CHASE-40	32	0.03773	0.06333	0.00197906	12.5085	0.524262
CHASE-40	32	0.0387765	0.0643765	0.00201176	11.9373	0.287088
CHASE-40	32	0.0400434	0.0656434	0.00205136	12.2669	0.163823
CHASE-40	32	0.04272	0.06832	0.002135	10.9501	0.299491
CHASE-40	32	0.0435916	0.0691916	0.00216224	11.8519	0.226344
CHASE-40	32	0.0449512	0.0705512	0.00220473	11.1765	0.117315
CHASE-40	32	0.04729	0.07289	0.00227781	11.2522	0.173951
CHASE-40	32	0.0490046	0.0746046	0.00233139	11.0733	0.244325
CHASE-40	32	0.0504606	0.0760606	0.00237689	10.7214	0.480375
CHASE-40	32	0.05294	0.07854	0.00245437	10.6064	0.19573
CHASE-40	32	0.0550897	0.0806897	0.00252155	9.60979	0.240345
CHASE-40	32	0.0566453	0.0822453	0.00257016	10.3661	0.0998172
CHASE-40	32	0.05893	0.08453	0.00264156	8.95492	0.439988
CHASE-40	32	0.06165	0.08725	0.00272656	8.6239	0.28148
CHASE-40	32	0.0619305	0.0875305	0.00273533	8.53437	0.230391
CHASE-40	32	0.0635879	0.0891879	0.00278712	8.71973	0.169063
CHASE-40	32	0.06635	0.09195	0.00287344	7.44641	0.209227
CHASE-40	32	0.06825	0.09385	0.00293281	6.36101	0.199456
CHASE-40	32	0.0696208	0.0952208	0.00297565	6.51055	0.551413
CHASE-40	32	0.0713814	0.0969814	0.00303067	7.01005	0.104673
CHASE-40	32	0.0714	0.097	0.00303125	5.49089	0.1494
CHASE-40	32	0.07386	0.09946	0.00310812	6.60129	0.567311
CHASE-40	32	0.07597	0.10157	0.00317406	5.42304	0.288182
CHASE-40	32	0.07815	0.10375	0.00324219	5.97362	0.341566
CHASE-40	32	0.078266	0.103866	0.00324581	4.70389	0.336984
CHASE-40	32	0.0801302	0.10573	0.00330407	5.10324	0.326313
CHASE-40	32	0.08269	0.10829	0.00338406	3.7469	0.338261
CHASE-40	32	0.08602	0.11162	0.00348812	4.18388	0.0731243
CHASE-40	32	0.0879848	0.113585	0.00354952	3.32209	0.27381
CHASE-40	32	0.08898	0.11458	0.00358063	3.13348	0.504378
CHASE-40	32	0.0899512	0.115551	0.00361098	2.86325	0.4033
CHASE-40	32	0.0963	0.1219	0.00380937	2.18901	0.309856
CHASE-40	32	0.0989103	0.12451	0.00389095	1.02085	0.448277
CHASE-40	32	0.100976	0.126576	0.0039555	1.79339	0.463373
CHASE-40	32	0.1042	0.1298	0.00405625	0.845456	0.325218
CHASE-40	32	0.1084	0.134	0.0041875	0.442745	0.159047
CHASE-40	32	0.111193	0.136793	0.00427477	0.724062	0.221603
CHASE-40	32	0.113352	0.138952	0.00434225	0.837724	0.0695039
CHASE-40	32	0.12	0.1456	0.00455	0.362453	0.574723
CHASE-40	32	0.125	0.1506	0.00470625	-0.262195	0.360362
CHASE-40	32	0.127245	0.152845	0.0047764	-0.357534	0.291452
CHASE-40	32	0.1343	0.1599	0.00499688	0.0126173	0.328057
CHASE-40	32	0.14284	0.16844	0.00526376	-0.202972	0.372726
CHASE-40	32	0.1512	0.1768	0.005525	-0.759557	0.379688
CHASE-40	32	0.15749	0.18309	0.00572157	0.431006	0.624083
CHASE-40	32	0.160347	0.185947	0.00581085	-0.395979	0.218655
CHASE-40	32	0.18	0.2056	0.006425	-0.233755	0.313076
CHASE-40	32	0.198425	0.224025	0.00700079	0.33315	0.713912
CHASE-40	32	0.2017	0.2273	0.00710313	-0.275427	0.356817
CHASE-40	32	0.220807	0.246407	0.00770021	-0.352289	0.403602
CHASE-40	32	0.243	0.2686	0.00839375	-0.079008	0.481129
CHASE-40	32	0.25	0.2756	0.0086125	-0.733192	0.362339
CHASE-40	32	0.270864	0.296464	0.0092645	0.0562521	0.18657
CHASE-40	36	0.000629578	0.0294296	0.000817488	9.1711	0.174656
CHASE-40	36	0.000706462	0.0295065	0.000819624	8.73017	0.120902
CHASE-40	36	0.000792736	0.0295927	0.00082202	8.52134	0.285947
CHASE-40	36	0.000889545	0.0296895	0.00082471	8.25521	0.556842
CHASE-40	36	0.000998177	0.0297982	0.000827727	8.94754	0.786763
CHASE-40	36	0.00112008	0.0299201	0.000831113	8.74091	0.377446
CHASE-40	36	0.00125686	0.0300569	0.000834913	8.74642	0.242416
CHASE-40	36	0.00141035	0.0302103	0.000839176	9.16485	0.439069
CHASE-40	36	0.001598	0.030398	0.000844389	9.45306	0.208794
CHASE-40	36	0.00177585	0.0305758	0.000849329	9.60041	0.388954
CHASE-40	36	0.00199272	0.0307927	0.000855353	8.16386	0.16517
CHASE-40	36	0.00223607	0.0310361	0.000862113	8.86594	0.13775
CHASE-40	36	0.00250914	0.0313091	0.000869698	9.66951	0.419558
CHASE-40	36	0.00281556	0.0316156	0.00087821	9.43178	0.365156
CHASE-40	36	0.003293	0.032093	0.000891472	8.8835	0.392068
CHASE-40	36	0.003635	0.032435	0.000900972	9.77052	0.509847
CHASE-40	36	0.00397817	0.0327782	0.000910505	9.23796	0.460063
CHASE-40	36	0.00446398	0.033264	0.000924	10.297	0.366697
CHASE-40	36	0.00500913	0.0338091	0.000939143	9.74216	0.0870971
CHASE-40	36	0.00562085	0.0344208	0.000956135	9.30006	0.248304
CHASE-40	36	0.006034	0.034834	0.000967611	10.4351	0.280078
CHASE-40	36	0.00630727	0.0351073	0.000975202	10.1474	0.251734
CHASE-40	36	0.00707752	0.0358775	0.000996598	9.68782	0.251773
CHASE-40	36	0.00792	0.03672	0.00102	10.0563	0.558739
CHASE-40	36	0.0089117	0.0377117	0.00104755	10.4751	0.118035
CHASE-40	36	0.009771	0.038571	0.00107142	10.8899	0.299281
CHASE-40	36	0.01014	0.03894	0.00108167	10.3925	0.273341
CHASE-40	36	0.0106175	0.0394175	0.00109493	10.9915	0.442021
CHASE-40	36	0.011273	0.040073	0.00111314	10.5393	0.46248
CHASE-40	36	0.0119691	0.0407691	0.00113248	10.6439	0.111553
CHASE-40	36	0.0127082	0.0415082	0.001153	10.9681	0.292222
CHASE-40	36	0.0134928	0.0422928	0.0011748	11.104	0.573033
CHASE-40	36	0.01478	0.04358	0.00121056	11.5545	0.479226
CHASE-40	36	0.0161497	0.0449497	0.0012486	11.0463	0.404381
CHASE-40	36	0.0171469	0.0459469	0.0012763	12.2792	0.298859
CHASE-40	36	0.0182056	0.0470056	0.00130571	11.991	0.226707
CHASE-40	36	0.0193298	0.0481298	0.00133694	11.8507	0.418359
CHASE-40	36	0.0205233	0.0493233	0.00137009	12.5733	0.364593
CHASE-40	36	0.0217905	0.0505905	0.00140529	11.5489	0.470089
CHASE-40	36	0.0245646	0.0533646	0.00148235	12.745	0.444647
CHASE-40	36	0.0276917	0.0564917	0.00156921	11.1801	0.522675
CHASE-40	36	0.0294016	0.0582016	0.00161671	12.4407	0.191437
CHASE-40	36	0.031217	0.060017	0.00166714	12.0049	0.715184
CHASE-40	36	0.0331445	0.0619445	0.00172068	12.7004	0.294217
CHASE-40	36	0.034264	0.063064	0.00175178	12.9502	0.188224
CHASE-40	36	0.0351911	0.0639911	0.00177753	12.0593	0.223324
CHASE-40	36	0.03637	0.06517	0.00181028	12.8995	0.425858
CHASE-40	36	0.0376	0.0664	0.00184444	12.5756	0.266302
CHASE-40	36	0.0379	0.0667	0.00185278	12.4948	0.472423
CHASE-40	36	0.0388	0.0676	0.00187778	12.2699	0.145727
CHASE-40	36	0.04054	0.06934	0.00192611	13.1214	0.189283
CHASE-40	36	0.0421206	0.0709206	0.00197002	12.3965	0.256936
CHASE-40	36	0.04369	0.07249	0.00201361	12.8364	0.412694
CHASE-40	36	0.0447214	0.0735214	0.00204226	11.8176	0.424978
CHASE-40	36	0.04535	0.07415	0.00205972	11.2464	0.11463
CHASE-40	36	0.04655	0.07535	0.00209306	11.8925	0.229351
CHASE-40	36	0.04673	0.07553	0.00209806	11.3462	0.330334
CHASE-40	36	0.0474827	0.0762827	0.00211896	10.7563	0.140514
CHASE-40	36	0.04851	0.07731	0.0021475	12.1358	0.175841
CHASE-40	36	0.04961	0.07841	0.00217806	11.4666	0.198721
CHASE-40	36	0.0504146	0.0792146	0.00220041	10.2265	0.0783364
CHASE-40	36	0.05208	0.08088	0.00224667	11.3462	0.129829
CHASE-40	36	0.0535275	0.0823275	0.00228687	10.6879	0.201839
CHASE-40	36	0.05488	0.08368	0.00232444	10.9962	0.350351
CHASE-40	36	0.0555	0.0843	0.00234167	10.4061	0.384839
CHASE-40	36	0.0568326	0.0856326	0.00237868	10.4097	0.520206
CHASE-40	36	0.059	0.0878	0.00243889	10.2154	0.228907
CHASE-40	36	0.06003	0.08883	0.0024675	9.83901	0.217162
CHASE-40	36	0.06093	0.08973	0.0024925	9.05579	0.281146
CHASE-40	36	0.0621	0.0909	0.002525	9.11913	0.23361
CHASE-40	36	0.0647	0.0935	0.00259722	9.39452	0.324148
CHASE-40	36	0.06567	0.09447	0.00262417	8.8572	0.318427
CHASE-40	36	0.0669	0.0957	0.00265833	8.34832	0.707791
CHASE-40	36	0.06791	0.09671	0.00268639	7.85381	0.792669
CHASE-40	36	0.0691	0.0979	0.00271944	7.18487	0.469615
CHASE-40	36	0.0691	0.0979	0.00271944	8.27246	0.158448
CHASE-40	36	0.0722237	0.101024	0.00280621	6.8269	0.299233
CHASE-40	36	0.0766832	0.105483	0.00293009	6.21546	0.281882
CHASE-40	36	0.0792	0.108	0.003	4.99724	0.0742029
CHASE-40	36	0.0814181	0.110218	0.00306161	5.61457	0.269685
CHASE-40	36	0.0837	0.1125	0.003125	4.8517	0.143608
CHASE-40	36	0.0864453	0.115245	0.00320126	4.61835	0.321559
CHASE-40	36	0.089	0.1178	0.00327222	4.01499	0.56292
CHASE-40	36	0.0899	0.1187	0.00329722	4.0007	0.277416
CHASE-40	36	0.091783	0.120583	0.00334953	2.88188	0.294919
CHASE-40	36	0.0936	0.1224	0.0034	3.54535	0.201405
CHASE-40	36	0.0999	0.1287	0.003575	2.12377	0.137365
CHASE-40	36	0.101	0.1298	0.00360556	1.32999	0.452559
CHASE-40	36	0.104	0.1328	0.00368889	1.18481	0.168363
CHASE-40	36	0.105	0.1338	0.00371667	1.77593	0.175196
CHASE-40	36	0.107	0.1358	0.00377222	1.4445	0.4515
CHASE-40	36	0.107	0.1358	0.00377222	1.48555	0.314813
CHASE-40	36	0.109856	0.138656	0.00385156	0.195687	0.223891
CHASE-40	36	0.116639	0.145439	0.00403998	-0.0294935	0.476879
CHASE-40	36	0.123841	0.152641	0.00424003	0.196832	0.923519
CHASE-40	36	0.131488	0.160288	0.00445244	-0.920224	0.408484
CHASE-40	36	0.139607	0.168407	0.00467797	-0.103798	0.270111
CHASE-40	36	0.148227	0.177027	0.00491741	-0.740036	0.382228
CHASE-40	36	0.16	0.1888	0.00524444	-0.217319	0.227272
CHASE-40	36	0.174	0.2028	0.00563333	-0.220597	0.408861
CHASE-40	36	0.177414	0.206214	0.00572818	-1.40392	0.260925
CHASE-40	36	0.188369	0.217169	0.00603247	-0.110375	0.49382
CHASE-40	36	0.2	0.2288	0.00635556	0.173028	0.716101
CHASE-40	36	0.221336	0.250136	0.00694823	0.275832	0.930194
CHASE-40	36	0.244949	0.273749	0.00760414	-0.498954	0.328866
CHASE-40	36	0.271081	0.299881	0.00833002	-0.842187	0.567977
CHASE-40	40	0.000617897	0.0326179	0.000815447	9.90925	0.556172
CHASE-40	40	0.000694176	0.0326942	0.000817354	8.84789	0.509538
CHASE-40	40	0.000779871	0.0327799	0.000819497	10.2527	0.436039
CHASE-40	40	0.000876145	0.0328761	0.000821904	10.6775	0.223392
CHASE-40	40	0.000984305	0.0329843	0.000824608	9.61346	0.416352
CHASE-40	40	0.00110582	0.0331058	0.000827645	10.3238	0.479746
CHASE-40	40	0.00124233	0.0332423	0.000831058	10.3615	0.778671
CHASE-40	40	0.00139569	0.0333957	0.000834892	9.31517	0.245541
CHASE-40	40	0.00156799	0.033568	0.0008392	9.20856	0.198881
CHASE-40	40	0.00176156	0.0337616	0.000844039	10.7569	0.378315
CHASE-40	40	0.00197902	0.033979	0.000849475	9.81246	0.691539
CHASE-40	40	0.00222333	0.0342233	0.000855583	9.99976	0.511199
CHASE-40	40	0.00249779	0.0344978	0.000862445	10.6699	0.461226
CHASE-40	40	0.00280614	0.0348061	0.000870154	9.59869	0.150608
CHASE-40	40	0.00315256	0.0351526	0.000878814	10.2466	0.188909
CHASE-40	40	0.00354174	0.0355417	0.000888543	10.1467	0.723033
CHASE-40	40	0.00397896	0.035979	0.000899474	9.51642	0.268196
CHASE-40	40	0.00447016	0.0364702	0.000911754	9.7664	0.44258
CHASE-40	40	0.005022	0.037022	0.00092555	11.2308	0.289641
CHASE-40	40	0.00564196	0.037642	0.000941049	11.0978	0.888348
CHASE-40	40	0.00633845	0.0383385	0.000958461	10.8043	0.291373
CHASE-40	40	0.00712093	0.0391209	0.000978023	10.7163	0.371947
CHASE-40	40	0.008	0.04	0.001	11.447	0.394071
CHASE-40	40	0.00847131	0.0404713	0.00101178	11.5174	0.334327
CHASE-40	40	0.00897039	0.0409704	0.00102426	11.8142	0.977279
CHASE-40	40	0.00949888	0.0414989	0.00103747	11.5443	0.5373
CHASE-40	40	0.0100585	0.0420585	0.00105146	11.6758	0.328628
CHASE-40	40	0.0106511	0.0426511	0.00106628	11.8396	0.448603
CHASE-40	40	0.0112786	0.0432786	0.00108196	11.568	0.128382
CHASE-40	40	0.0119431	0.0439431	0.00109858	10.8099	0.986213
CHASE-40	40	0.0126467	0.0446467	0.00111617	11.2655	0.74969
CHASE-40	40	0.0133917	0.0453917	0.00113479	11.9778	0.656844
CHASE-40	40	0.0141807	0.0461807	0.00115452	12.3355	0.359319
CHASE-40	40	0.0150161	0.0470161	0.0011754	12.1269	0.210743
CHASE-40	40	0.0159008	0.0479008	0.00119752	11.0274	0.222942
CHASE-40	40	0.0168376	0.0488376	0.00122094	11.3007	0.343515
CHASE-40	40	0.0178296	0.0498296	0.00124574	11.8063	0.361931
CHASE-40	40	0.01888	0.05088	0.001272	11.746	0.230211
CHASE-40	40	0.0199923	0.0519923	0.00129981	11.3191	0.932205
CHASE-40	40	0.0211701	0.0531701	0.00132925	12.4576	0.275892
CHASE-40	40	0.0224173	0.0544173	0.00136043	11.0316	0.850297
CHASE-40	40	0.023738	0.055738	0.00139345	12.4168	0.687108
CHASE-40	40	0.0251365	0.0571365	0.00142841	11.9675	0.334463
CHASE-40	40	0.0266174	0.0586174	0.00146544	9.33802	0.434222
CHASE-40	40	0.0281856	0.0601856	0.00150464	11.4291	0.376997
CHASE-40	40	0.0298461	0.0618461	0.00154615	13.1132	0.714778
CHASE-40	40	0.0316045	0.0636045	0.00159011	11.3663	0.102795
CHASE-40	40	0.0334664	0.0654664	0.00163666	11.1359	0.708679
CHASE-40	40	0.035438	0.067438	0.00168595	11.73	0.670427
CHASE-40	40	0.0375258	0.0695258	0.00173815	12.2683	0.458561
CHASE-40	40	0.0397367	0.0717367	0.00179342	10.2397	0.317748
CHASE-40	40	0.0420777	0.0740777	0.00185194	12.2503	0.292569
CHASE-40	40	0.0445567	0.0765567	0.00191392	10.4518	0.533649
CHASE-40	40	0.0471817	0.0791817	0.00197954	9.94807	0.444516
CHASE-40	40	0.0499614	0.0819614	0.00204903	8.17466	0.416576
CHASE-40	40	0.0529048	0.0849048	0.00212262	9.89335	0.28426
CHASE-40	40	0.0560216	0.0880216	0.00220054	8.27774	0.409199
CHASE-40	40	0.0593221	0.0913221	0.00228305	7.0822	0.962032
CHASE-40	40	0.062817	0.094817	0.00237043	6.65295	0.454628
CHASE-40	40	0.0665178	0.0985178	0.00246295	5.10723	0.575216
CHASE-40	40	0.0704367	0.102437	0.00256092	4.98441	0.520339
CHASE-40	40	0.0745864	0.106586	0.00266466	5.95443	0.506573
CHASE-40	40	0.0789806	0.110981	0.00277451	4.93856	0.240454
CHASE-40	40	0.0836337	0.115634	0.00289084	4.59741	0.687304
CHASE-40	40	0.0885609	0.120561	0.00301402	3.20096	0.440732
CHASE-40	40	0.0937784	0.125778	0.00314446	2.75213	0.19994
CHASE-40	40	0.0993033	0.131303	0.00328258	1.30115	0.700064
CHASE-40	40	0.105154	0.137154	0.00342884	1.52506	0.367753
CHASE-40	40	0.111349	0.143349	0.00358372	0.326819	0.50249
CHASE-40	40	0.117909	0.149909	0.00374772	1.25888	0.192187
CHASE-40	40	0.124855	0.156855	0.00392138	0.0242489	0.159523
CHASE-40	40	0.125	0.157	0.003925	-0.177348	0.356928
CHASE-40	40	0.132211	0.164211	0.00410527	-0.45617	0.566361
CHASE-40	40	0.139456	0.171456	0.00428639	-0.355341	0.370088
CHASE-40	40	0.14	0.172	0.0043	0.438238	0.265379
CHASE-40	40	0.155583	0.187583	0.00468958	-0.0535937	0.205425
CHASE-40	40	0.173576	0.205576	0.0051394	-0.910651	0.245407
CHASE-40	40	0.193649	0.225649	0.00564123	0.838845	0.281295
CHASE-40	40	0.216044	0.248044	0.0062011	-0.810356	0.4702
CHASE-40	40	0.241029	0.273029	0.00682571	0.106578	0.373082
CHASE-40	40	0.268903	0.300903	0.00752256	-0.195907	0.24051
CHASE-40	40	0.3	0.332	0.0083	0.221398	0.453986
CHASE-40	48	0.000706462	0.0391065	0.000814718	5.6965	0.130545
CHASE-40	48	0.000792736	0.0391927	0.000816515	6.76081	0.401479
CHASE-40	48	0.000889545	0.0392895	0.000818532	6.21269	0.267991
CHASE-40	48	0.000998177	0.0393982	0.000820795	6.22175	0.317594
CHASE-40	48	0.00112008	0.0395201	0.000823335	6.42682	0.349327
CHASE-40	48	0.00125686	0.0396569	0.000826185	6.08307	0.291167
CHASE-40	48	0.00141035	0.0398103	0.000829382	6.7983	0.541597
CHASE-40	48	0.00158258	0.0399826	0.00083297	7.1928	0.339289
CHASE-40	48	0.00177585	0.0401758	0.000836997	6.93356	0.317252
CHASE-40	48	0.00199272	0.0403927	0.000841515	6.341	0.402332
CHASE-40	48	0.00223607	0.0406361	0.000846585	6.72723	0.883486
CHASE-40	48	0.00250914	0.0409091	0.000852274	6.97027	0.304542
CHASE-40	48	0.00281556	0.0412156	0.000858657	6.66645	0.289833
CHASE-40	48	0.00315939	0.0415594	0.000865821	6.69215	0.610775
CHASE-40	48	0.00354522	0.0419452	0.000873859	7.726	0.1888
CHASE-40	48	0.00397817	0.0423782	0.000882878	7.88069	0.293398
CHASE-40	48	0.00446398	0.042864	0.000893	6.74396	0.167476
CHASE-40	48	0.00500913	0.0434091	0.000904357	7.33826	0.234749
CHASE-40	48	0.00562085	0.0440208	0.000917101	8.11865	0.186769
CHASE-40	48	0.00630727	0.0447073	0.000931401	8.0988	0.225045
CHASE-40	48	0.00707752	0.0454775	0.000947448	8.39026	0.680261
CHASE-40	48	0.00794183	0.0463418	0.000965455	7.94061	0.307557
CHASE-40	48	0.0089117	0.0473117	0.00098566	8.46531	0.271515
CHASE-40	48	0.01	0.0484	0.00100833	8.69087	0.342252
CHASE-40	48	0.0106175	0.0490175	0.0010212	8.8264	0.211122
CHASE-40	48	0.011273	0.049673	0.00103486	8.34908	0.346735
CHASE-40	48	0.0119691	0.0503691	0.00104936	7.96459	0.353093
CHASE-40	48	0.0127082	0.0511082	0.00106475	8.21506	0.354269
CHASE-40	48	0.0134928	0.0518928	0.0010811	9.24161	0.426972
CHASE-40	48	0.014326	0.052726	0.00109846	8.6269	0.222951
CHASE-40	48	0.0152105	0.0536105	0.00111689	8.14122	0.362292
CHASE-40	48	0.0161497	0.0545497	0.00113645	8.64601	0.3105
CHASE-40	48	0.0171469	0.0555469	0.00115723	8.78776	0.417968
CHASE-40	48	0.0182056	0.0566056	0.00117928	8.83975	0.375867
CHASE-40	48	0.0193298	0.0577298	0.0012027	9.42592	0.518309
CHASE-40	48	0.0205233	0.0589233	0.00122757	10.0141	0.300008
CHASE-40	48	0.0217905	0.0601905	0.00125397	9.84048	0.64183
CHASE-40	48	0.023136	0.061536	0.001282	9.25359	0.488382
CHASE-40	48	0.0245646	0.0629646	0.00131176	9.91416	0.454361
CHASE-40	48	0.0260813	0.0644813	0.00134336	9.5084	0.111059
CHASE-40	48	0.0276917	0.0660917	0.00137691	10.702	0.610621
CHASE-40	48	0.02788	0.06628	0.00138083	10.8813	0.307074
CHASE-40	48	0.0294016	0.0678016	0.00141253	9.96041	0.29599
CHASE-40	48	0.031217	0.069617	0.00145035	10.8049	0.294973
CHASE-40	48	0.03149	0.06989	0.00145604	10.5801	0.326049
CHASE-40	48	0.0331445	0.0715445	0.00149051	10.5384	0.290584
CHASE-40	48	0.0351911	0.0735911	0.00153315	10.5296	0.696223
CHASE-40	48	0.037364	0.075764	0.00157842	10.7846	0.264278
CHASE-40	48	0.0396711	0.0780711	0.00162648	10.3572	0.322118
CHASE-40	48	0.0421206	0.0805206	0.00167751	10.6801	0.291799
CHASE-40	48	0.0447214	0.0831214	0.00173169	10.8398	0.0758539
CHASE-40	48	0.0474827	0.0858827	0.00178922	10.2315	0.171448
CHASE-40	48	0.0504146	0.0888146	0.0018503	10.7706	0.485111
CHASE-40	48	0.0535275	0.0919275	0.00191516	10.5543	0.399999
CHASE-40	48	0.0568326	0.0952326	0.00198401	10.1463	0.419429
CHASE-40	48	0.0603418	0.0987418	0.00205712	10.2486	0.531738
CHASE-40	48	0.0640676	0.102468	0.00213474	10.1359	0.129975
CHASE-40	48	0.0680235	0.106424	0.00221716	9.03939	0.244578
CHASE-40	48	0.07058	0.10898	0.00227042	8.37683	0.414991
CHASE-40	48	0.0722237	0.110624	0.00230466	9.4073	0.26431
CHASE-40	48	0.07291	0.11131	0.00231896	8.68802	0.505908
CHASE-40	48	0.0766832	0.115083	0.00239757	8.23113	0.0479126
CHASE-40	48	0.07875	0.11715	0.00244063	8.09832	0.336278
CHASE-40	48	0.08069	0.11909	0.00248104	7.73926	0.249462
CHASE-40	48	0.0814181	0.119818	0.00249621	7.90871	0.29789
CHASE-40	48	0.0864453	0.124845	0.00260094	7.4217	0.366561
CHASE-40	48	0.08751	0.12591	0.00262313	6.36553	0.384771
CHASE-40	48	0.08966	0.12806	0.00266792	6.83631	0.29056
CHASE-40	48	0.091783	0.130183	0.00271215	5.47694	0.754713
CHASE-40	48	0.0974502	0.13585	0.00283021	5.01416	0.506521
CHASE-40	48	0.1008	0.1392	0.0029	5.77209	0.319778
CHASE-40	48	0.103467	0.141867	0.00295557	4.92483	0.41586
CHASE-40	48	0.1058	0.1442	0.00300417	4.23499	0.317044
CHASE-40	48	0.109856	0.148256	0.00308867	3.32616	0.334456
CHASE-40	48	0.1125	0.1509	0.00314375	3.29882	0.186957
CHASE-40	48	0.116639	0.155039	0.00322998	2.93865	0.65491
CHASE-40	48	0.1205	0.1589	0.00331042	2.568	0.266157
CHASE-40	48	0.123841	0.162241	0.00338003	2.12299	0.513451
CHASE-40	48	0.1276	0.166	0.00345833	1.79449	0.301339
CHASE-40	48	0.131488	0.169888	0.00353933	0.680696	0.36893
CHASE-40	48	0.139607	0.178007	0.00370847	0.906304	0.2891
CHASE-40	48	0.148227	0.186627	0.00388806	-0.436969	0.538322
CHASE-40	48	0.157379	0.195779	0.00407874	0.611049	0.264322
CHASE-40	48	0.167097	0.205497	0.00428118	-0.0357133	0.126913
CHASE-40	48	0.177414	0.215814	0.00449613	0.627575	0.605001
CHASE-40	48	0.188369	0.226769	0.00472435	-0.299973	0.239924
CHASE-40	48	0.2	0.2384	0.00496667	0.0939629	0.550372
CHASE-40	48	0.221336	0.259736	0.00541117	-0.839898	0.308442
CHASE-40	48	0.2297	0.2681	0.00558542	0.231332	0.335598
CHASE-40	48	0.244949	0.283349	0.0059031	0.192665	0.108185
CHASE-40	48	0.271081	0.309481	0.00644751	-1.2527	0.471921
CHASE-40	48	0.3	0.3384	0.00705	-1.03744	0.284258
CHASE-40	60	0.000864	0.048864	0.0008144	4.35741	0.206717
CHASE-40	60	0.000889545	0.0488895	0.000814826	3.47445	0.62907
CHASE-40	60	0.000998177	0.0489982	0.000816636	4.01261	0.551291
CHASE-40	60	0.00112008	0.0491201	0.000818668	4.49414	0.737823
CHASE-40	60	0.001145	0.049145	0.000819083	4.48023	0.204938
CHASE-40	60	0.00125686	0.0492569	0.000820948	4.20849	0.212976
CHASE-40	60	0.001322	0.049322	0.000822033	4.72291	0.543785
CHASE-40	60	0.00141035	0.0494103	0.000823506	4.00509	0.209046
CHASE-40	60	0.00159	0.04959	0.0008265	4.9423	0.64697
CHASE-40	60	0.00177585	0.0497758	0.000829597	3.98896	0.346995
CHASE-40	60	0.00183135	0.0498314	0.000830523	4.06645	0.520299
CHASE-40	60	0.00199272	0.0499927	0.000833212	4.28969	0.57067
CHASE-40	60	0.00207883	0.0500788	0.000834647	3.84542	0.308563
CHASE-40	60	0.00223607	0.0502361	0.000837268	4.43551	0.685239
CHASE-40	60	0.00246901	0.050469	0.00084115	4.00393	0.245469
CHASE-40	60	0.00281556	0.0508156	0.000846926	4.43504	0.542163
CHASE-40	60	0.00290601	0.050906	0.000848433	4.95499	0.344678
CHASE-40	60	0.00315939	0.0511594	0.000852657	4.52142	0.295754
CHASE-40	60	0.003424	0.051424	0.000857067	4.34124	0.13003
CHASE-40	60	0.00354522	0.0515452	0.000859087	4.97979	0.173095
CHASE-40	60	0.003831	0.051831	0.00086385	4.98767	0.149137
CHASE-40	60	0.00397817	0.0519782	0.000866303	4.65346	0.362441
CHASE-40	60	0.00446398	0.052464	0.0008744	4.23531	0.362596
CHASE-40	60	0.00452853	0.0525285	0.000875475	6.27816	0.27242
CHASE-40	60	0.00500913	0.0530091	0.000883486	4.98562	0.479621
CHASE-40	60	0.005393	0.053393	0.000889883	4.86704	0.786927
CHASE-40	60	0.00562085	0.0536208	0.000893681	4.49926	0.673272
CHASE-40	60	0.006298	0.054298	0.000904967	4.71498	0.324752
CHASE-40	60	0.00630727	0.0543073	0.000905121	4.801	0.137006
CHASE-40	60	0.006661	0.054661	0.000911017	6.48257	0.160676
CHASE-40	60	0.00707752	0.0550775	0.000917959	5.69585	0.244373
CHASE-40	60	0.007499	0.055499	0.000924983	4.91333	0.226514
CHASE-40	60	0.007573	0.055573	0.000926217	5.28637	0.262432
CHASE-40	60	0.00794183	0.0559418	0.000932364	5.97974	0.376047
CHASE-40	60	0.008393	0.056393	0.000939883	5.50042	0.457315
CHASE-40	60	0.008405	0.056405	0.000940083	5.30968	0.421497
CHASE-40	60	0.0089117	0.0569117	0.000948528	5.03347	0.540796
CHASE-40	60	0.009479	0.057479	0.000957983	5.38312	0.300285
CHASE-40	60	0.009777	0.057777	0.00096295	5.1557	0.149236
CHASE-40	60	0.01	0.058	0.000966667	5.7338	0.166546
CHASE-40	60	0.0106175	0.0586175	0.000976958	5.83102	0.421498
CHASE-40	60	0.01095	0.05895	0.0009825	5.77032	0.302386
CHASE-40	60	0.011273	0.059273	0.000987884	5.31031	0.36341
CHASE-40	60	0.0113	0.0593	0.000988333	5.74438	0.176239
CHASE-40	60	0.0119691	0.0599691	0.000999485	6.22725	0.517527
CHASE-40	60	0.0127082	0.0607082	0.0010118	6.84817	0.430896
CHASE-40	60	0.0134928	0.0614928	0.00102488	5.51421	0.438764
CHASE-40	60	0.014326	0.062326	0.00103877	6.3513	0.192918
CHASE-40	60	0.01447	0.06247	0.00104117	6.9375	0.387813
CHASE-40	60	0.01484	0.06284	0.00104733	6.57925	0.853704
CHASE-40	60	0.0152105	0.0632105	0.00105351	5.63693	0.442079
CHASE-40	60	0.01614	0.06414	0.001069	7.01668	0.364878
CHASE-40	60	0.0161497	0.0641497	0.00106916	6.06605	0.0671554
CHASE-40	60	0.01686	0.06486	0.001081	6.63243	0.1209
CHASE-40	60	0.0171469	0.0651469	0.00108578	6.95206	0.565559
CHASE-40	60	0.0182056	0.0662056	0.00110343	7.04271	0.286013
CHASE-40	60	0.018761	0.066761	0.00111268	7.24422	0.433869
CHASE-40	60	0.0193298	0.0673298	0.00112216	6.59913	0.383341
CHASE-40	60	0.0205233	0.0685233	0.00114206	6.25307	0.165559
CHASE-40	60	0.0211043	0.0691043	0.00115174	7.71141	0.376293
CHASE-40	60	0.0217905	0.0697905	0.00116318	6.25253	0.236918
CHASE-40	60	0.023136	0.071136	0.0011856	7.20339	0.157373
CHASE-40	60	0.02398	0.07198	0.00119967	7.2581	0.260649
CHASE-40	60	0.0245646	0.0725646	0.00120941	6.58754	0.467496
CHASE-40	60	0.0260813	0.0740813	0.00123469	7.62074	0.625954
CHASE-40	60	0.02655	0.07455	0.0012425	8.04957	0.716139
CHASE-40	60	0.0276917	0.0756917	0.00126153	7.11225	0.46955
CHASE-40	60	0.0294	0.0774	0.00129	7.55269	0.283183
CHASE-40	60	0.0294016	0.0774016	0.00129003	7.41235	0.456109
CHASE-40	60	0.031217	0.079217	0.00132028	7.81216	0.628124
CHASE-40	60	0.0331445	0.0811445	0.00135241	7.59797	0.312903
CHASE-40	60	0.0331866	0.0811866	0.00135311	8.74682	0.414588
CHASE-40	60	0.0351911	0.0831911	0.00138652	7.76548	0.443529
CHASE-40	60	0.037364	0.085364	0.00142273	7.99795	0.278822
CHASE-40	60	0.03833	0.08633	0.00143883	8.63479	0.492519
CHASE-40	60	0.0396711	0.0876711	0.00146118	6.09216	0.535378
CHASE-40	60	0.04167	0.08967	0.0014945	9.09578	0.347232
CHASE-40	60	0.0421206	0.0901206	0.00150201	8.22525	0.276241
CHASE-40	60	0.0447214	0.0927214	0.00154536	8.1733	1.02673
CHASE-40	60	0.0463918	0.0943918	0.0015732	8.24202	0.433339
CHASE-40	60	0.0474827	0.0954827	0.00159138	7.29369	0.266341
CHASE-40	60	0.0485401	0.0965401	0.001609	8.60522	0.313193
CHASE-40	60	0.0504146	0.0984146	0.00164024	7.0072	0.24746
CHASE-40	60	0.0535275	0.101527	0.00169212	8.07042	0.153688
CHASE-40	60	0.05374	0.10174	0.00169567	9.36475	0.429527
CHASE-40	60	0.0568326	0.104833	0.00174721	6.73981	0.30475
CHASE-40	60	0.0581751	0.106175	0.00176959	8.42978	0.335894
CHASE-40	60	0.0603418	0.108342	0.0018057	7.40977	0.210739
CHASE-40	60	0.060869	0.108869	0.00181448	7.9629	0.355964
CHASE-40	60	0.0640676	0.112068	0.00186779	5.36547	0.68572
CHASE-40	60	0.0642669	0.112267	0.00187112	8.34918	0.336342
CHASE-40	60	0.0680235	0.116024	0.00193373	5.97608	1.17379
CHASE-40	60	0.06831	0.11631	0.0019385	8.602	0.469425
CHASE-40	60	0.0703568	0.118357	0.00197261	7.28939	0.147129
CHASE-40	60	0.0722237	0.120224	0.00200373	5.00397	0.210725
CHASE-40	60	0.0742843	0.122284	0.00203807	6.26438	0.15458
CHASE-40	60	0.0766832	0.124683	0.00207805	7.32639	0.48914
CHASE-40	60	0.07786	0.12586	0.00209767	7.38802	0.276949
CHASE-40	60	0.07913	0.12713	0.00211883	7.16867	0.316382
CHASE-40	60	0.07998	0.12798	0.002133	7.58942	0.524262
CHASE-40	60	0.08084	0.12884	0.00214733	7.18417	0.329199
CHASE-40	60	0.0814181	0.129418	0.00215697	4.64336	0.343392
CHASE-40	60	0.0843224	0.132322	0.00220537	6.67496	0.421791
CHASE-40	60	0.0864453	0.134445	0.00224076	4.12037	0.617762
CHASE-40	60	0.0890295	0.137029	0.00228382	5.35057	0.240958
CHASE-40	60	0.0898392	0.137839	0.00229732	5.46083	0.328828
CHASE-40	60	0.091783	0.139783	0.00232972	3.22323	0.706536
CHASE-40	60	0.09215	0.14015	0.00233583	6.83356	0.0862756
CHASE-40	60	0.09339	0.14139	0.0023565	5.54368	0.408559
CHASE-40	60	0.09389	0.14189	0.00236483	6.19578	0.263228
CHASE-40	60	0.09592	0.14392	0.00239867	5.65883	0.259907
CHASE-40	60	0.0974502	0.14545	0.00242417	1.53169	0.400431
CHASE-40	60	0.1006	0.1486	0.00247667	5.60289	0.525282
CHASE-40	60	0.103467	0.151467	0.00252446	1.4855	0.268691
CHASE-40	60	0.1056	0.1536	0.00256	4.64301	0.368582
CHASE-40	60	0.109856	0.157856	0.00263093	2.20229	0.580192
CHASE-40	60	0.1115	0.1595	0.00265833	3.84736	0.2641
CHASE-40	60	0.1132	0.1612	0.00268667	3.97215	0.319526
CHASE-40	60	0.11576	0.16376	0.00272933	2.91338	0.545335
CHASE-40	60	0.116639	0.164639	0.00274399	1.28658	0.953145
CHASE-40	60	0.1203	0.1683	0.002805	3.05761	0.635793
CHASE-40	60	0.123841	0.171841	0.00286402	1.00699	0.287734
CHASE-40	60	0.1244	0.1724	0.00287333	2.51547	0.159354
CHASE-40	60	0.1269	0.1749	0.002915	1.90516	0.168356
CHASE-40	60	0.131488	0.179488	0.00299147	0.0884145	0.205776
CHASE-40	60	0.1364	0.1844	0.00307333	1.10365	0.26486
CHASE-40	60	0.139607	0.187607	0.00312678	1.03418	0.23324
CHASE-40	60	0.1407	0.1887	0.003145	0.784277	0.406844
CHASE-40	60	0.1436	0.1916	0.00319333	0.93282	0.291161
CHASE-40	60	0.148227	0.196227	0.00327045	-0.0939794	0.216922
CHASE-40	60	0.1547	0.2027	0.00337833	0.366461	0.582773
CHASE-40	60	0.157379	0.205379	0.00342299	0.859077	0.362392
CHASE-40	60	0.1604	0.2084	0.00347333	-0.677662	0.374242
CHASE-40	60	0.1619	0.2099	0.00349833	-0.0979928	0.677069
CHASE-40	60	0.167097	0.215097	0.00358495	-0.0857793	0.447864
CHASE-40	60	0.1754	0.2234	0.00372333	-0.310971	0.489018
CHASE-40	60	0.1782	0.2262	0.00377	0.404933	0.128796
CHASE-40	60	0.188369	0.236369	0.00393948	0.16933	0.248114
CHASE-40	60	0.2	0.248	0.00413333	0.0288953	0.500268
CHASE-40	60	0.2046	0.2526	0.00421	-1.02402	0.292427
CHASE-40	60	0.2121	0.2601	0.004335	-0.91083	0.296135
CHASE-40	60	0.221336	0.269336	0.00448894	0.0773329	0.268962
CHASE-40	60	0.2341	0.2821	0.00470167	-0.871322	0.205107
CHASE-40	60	0.2428	0.2908	0.00484667	-0.00298102	0.536599
CHASE-40	60	0.244949	0.292949	0.00488248	0.367115	0.170092
CHASE-40	60	0.271081	0.319081	0.00531801	0.1949	0.111076
CHASE-40	60	0.3	0.348	0.0058	-1.04323	0.222601
CHASE-5	1	1.8e-06	0.0001018	0.0008144	17.7925	0.185176
CHASE-5	1	1.8e-06	0.0001018	0.0008144	17.9146	0.342065
CHASE-5	1	1.8e-06	0.0001018	0.0008144	17.969	0.188492
CHASE-5	1	1.8e-06	0.0001018	0.0008144	18.0014	0.133555
CHASE-5	1	1.8e-06	0.0001018	0.0008144	18.1089	0.268336
CHASE-5	1	1.8e-06	0.0001018	0.0008144	18.2733	0.466711
CHASE-5	1	1.8e-06	0.0001018	0.0008144	18.9371	0.537642
CHASE-5	1	1.99526e-06	0.000101995	0.000815962	18.4079	0.160677
CHASE-5	1	2.23872e-06	0.000102239	0.00081791	18.7914	0.385816
CHASE-5	1	2.2482e-06	0.000102248	0.000817986	18.8584	0.187912
CHASE-5	1	2.51189e-06	0.000102512	0.000820095	17.219	0.544689
CHASE-5	1	2.81838e-06	0.000102818	0.000822547	17.4331	0.424757
CHASE-5	1	2.84082e-06	0.000102841	0.000822727	18.1768	0.255816
CHASE-5	1	3.16228e-06	0.000103162	0.000825298	17.7442	0.174409
CHASE-5	1	3.58965e-06	0.00010359	0.000828717	19.0989	0.207546
CHASE-5	1	3.98107e-06	0.000103981	0.000831849	17.1738	0.491299
CHASE-5	1	4.46684e-06	0.000104467	0.000835735	18.5632	0.24602
CHASE-5	1	4.53587e-06	0.000104536	0.000836287	17.9265	0.130697
CHASE-5	1	5.01187e-06	0.000105012	0.000840095	18.1855	0.538091
CHASE-5	1	5.62341e-06	0.000105623	0.000844987	18.3438	0.521841
CHASE-5	1	5.73151e-06	0.000105732	0.000845852	18.7178	0.155427
CHASE-5	1	6.30957e-06	0.00010631	0.000850477	17.9159	0.207948
CHASE-5	1	7.07946e-06	0.000107079	0.000856636	18.1922	0.13326
CHASE-5	1	7.24232e-06	0.000107242	0.000857939	18.7322	0.624791
CHASE-5	1	7.94328e-06	0.000107943	0.000863546	18.1385	0.381789
CHASE-5	1	8.91251e-06	0.000108913	0.0008713	17.7632	0.219971
CHASE-5	1	9.15137e-06	0.000109151	0.000873211	18.7943	0.23618
CHASE-5	1	1e-05	0.00011	0.00088	18.2816	0.537175
CHASE-5	1	1.12202e-05	0.00011122	0.000889761	18.0478	0.253945
CHASE-5	1	1.15636e-05	0.000111564	0.000892509	18.7197	0.239986
CHASE-5	1	1.25893e-05	0.000112589	0.000900714	18.0643	0.208841
CHASE-5	1	1.41254e-05	0.000114125	0.000913003	18.6326	0.196518
CHASE-5	1	1.46118e-05	0.000114612	0.000916894	18.2278	0.206371
CHASE-5	1	1.58489e-05	0.000115849	0.000926791	17.8933	0.527234
CHASE-5	1	1.77828e-05	0.000117783	0.000942262	18.1916	0.60298
CHASE-5	1	1.84634e-05	0.000118463	0.000947707	17.9263	0.179497
CHASE-5	1	1.99526e-05	0.000119953	0.000959621	17.7889	0.310661
CHASE-5	1	2.33303e-05	0.00012333	0.000986643	18.6496	0.263595
CHASE-5	1	2.51189e-05	0.000125119	0.00100095	18.0892	0.453934
CHASE-5	1	2.94801e-05	0.00012948	0.00103584	18.7016	0.199159
CHASE-5	1	3.16228e-05	0.000131623	0.00105298	18.3358	0.232379
CHASE-5	1	3.54813e-05	0.000135481	0.00108385	18.3599	0.812811
CHASE-5	1	3.7251e-05	0.000137251	0.00109801	17.9871	0.196217
CHASE-5	1	3.98107e-05	0.000139811	0.00111849	18.5854	0.359439
CHASE-5	1	4.46684e-05	0.000144668	0.00115735	17.5901	0.633954
CHASE-5	1	4.70703e-05	0.00014707	0.00117656	18.8568	0.529632
CHASE-5	1	5.01187e-05	0.000150119	0.00120095	17.8591	0.332589
CHASE-5	1	5.62341e-05	0.000156234	0.00124987	18.4742	0.224025
CHASE-5	1	5.94779e-05	0.000159478	0.00127582	18.0251	0.23594
CHASE-5	1	6.30957e-05	0.000163096	0.00130477	17.9793	0.264452
CHASE-5	1	7.07946e-05	0.000170795	0.00136636	17.6384	0.36855
CHASE-5	1	7.51561e-05	0.000175156	0.00140125	18.5723	0.184215
CHASE-5	1	7.94328e-05	0.000179433	0.00143546	18.554	0.416748
CHASE-5	1	8.91251e-05	0.000189125	0.001513	18.7004	0.251196
CHASE-5	1	9.4967e-05	0.000194967	0.00155974	18.4518	0.253859
CHASE-5	1	0.0001	0.0002	0.0016	17.5608	0.388124
CHASE-5	1	0.000106064	0.000206064	0.00164851	18.0535	0.422815
CHASE-5	1	0.000112495	0.000212495	0.00169996	18.382	0.178661
CHASE-5	1	0.00012	0.00022	0.00176	18.8892	0.413084
CHASE-5	1	0.000126552	0.000226552	0.00181241	18.2515	0.130195
CHASE-5	1	0.000139094	0.000239094	0.00191275	17.5347	0.146682
CHASE-5	1	0.000142365	0.000242365	0.00193892	17.3809	0.501612
CHASE-5	1	0.000150997	0.000250997	0.00200798	18.3535	0.350451
CHASE-5	1	0.000160153	0.000260153	0.00208123	18.3616	0.383821
CHASE-5	1	0.000161226	0.000261226	0.00208981	18.8171	0.262536
CHASE-5	1	0.000169865	0.000269865	0.00215892	18.2362	0.243123
CHASE-5	1	0.000180165	0.000280165	0.00224132	18.0365	0.246602
CHASE-5	1	0.00018688	0.00028688	0.00229504	18.5914	0.113153
CHASE-5	1	0.00019109	0.00029109	0.00232872	18.2827	0.4772
CHASE-5	1	0.000202677	0.000302677	0.00242141	17.7205	0.34896
CHASE-5	1	0.000214967	0.000314967	0.00251973	17.1918	0.740168
CHASE-5	1	0.000216616	0.000316616	0.00253293	19.357	0.841359
CHASE-5	1	0.000228002	0.000328002	0.00262401	17.5292	0.220327
CHASE-5	1	0.000241827	0.000341827	0.00273462	18.3932	0.07388
CHASE-5	1	0.000251083	0.000351083	0.00280867	18.1888	0.21244
CHASE-5	1	0.000256491	0.000356491	0.00285193	17.275	0.34479
CHASE-5	1	0.000272044	0.000372044	0.00297635	18.2241	0.341346
CHASE-5	1	0.00028854	0.00038854	0.00310832	18.0255	0.555452
CHASE-5	1	0.000291035	0.000391035	0.00312828	17.6149	0.219343
CHASE-5	1	0.000324594	0.000424594	0.00339675	17.344	0.565908
CHASE-5	1	0.000337344	0.000437344	0.00349875	18.5681	0.468065
CHASE-5	1	0.000365152	0.000465152	0.00372122	17.5077	0.335321
CHASE-5	1	0.000387294	0.000487294	0.00389835	18.2939	0.761277
CHASE-5	1	0.000391021	0.000491021	0.00392817	17.8475	0.205543
CHASE-5	1	0.000410779	0.000510779	0.00408623	17.9433	0.291888
CHASE-5	1	0.000435687	0.000535687	0.0042855	17.2077	0.456786
CHASE-5	1	0.000453239	0.000553239	0.00442591	17.9059	0.253773
CHASE-5	1	0.000462106	0.000562106	0.00449685	17.2675	0.311878
CHASE-5	1	0.000490127	0.000590127	0.00472102	17.4574	0.414713
CHASE-5	1	0.000519848	0.000619848	0.00495878	16.9657	0.514123
CHASE-5	1	0.000525357	0.000625357	0.00500286	17.8531	0.267311
CHASE-5	1	0.00055137	0.00065137	0.00521096	17.5989	0.283073
CHASE-5	1	0.000584804	0.000684804	0.00547843	18.0929	0.438876
CHASE-5	1	0.00060895	0.00070895	0.0056716	17.606	0.373988
CHASE-5	1	0.000620265	0.000720265	0.00576212	17.3097	0.367373
CHASE-5	1	0.000657876	0.000757876	0.00606301	17.9294	0.241327
CHASE-5	1	0.000697768	0.000797768	0.00638214	17.5893	0.283986
CHASE-5	1	0.000705845	0.000805845	0.00644676	17.8206	0.425534
CHASE-5	1	0.000740079	0.000840079	0.00672063	17.7876	0.273505
CHASE-5	1	0.000818157	0.000918157	0.00734525	17.427	0.427991
CHASE-5	1	0.000832553	0.000932553	0.00746043	16.8022	0.118598
CHASE-5	1	0.000936582	0.00103658	0.00829266	16.7434	0.410272
CHASE-5	1	0.00094834	0.00104834	0.00838672	15.9145	0.156198
CHASE-5	1	0.000993374	0.00109337	0.008747	16.3921	0.0938993
CHASE-5	1	0.00105361	0.00115361	0.00922888	15.4474	0.683598
CHASE-5	1	0.00109924	0.00119924	0.00959389	15.622	0.266804
CHASE-5	1	0.0011175	0.0012175	0.00973999	16.1316	0.173497
CHASE-5	1	0.00118526	0.00128526	0.0102821	15.7438	0.686789
CHASE-5	1	0.00125713	0.00135713	0.0108571	15.691	0.525046
CHASE-5	1	0.00127414	0.00137414	0.0109932	13.9604	0.33959
CHASE-5	1	0.00133336	0.00143336	0.0114669	14.0656	0.564439
CHASE-5	1	0.00141421	0.00151421	0.0121137	14.2591	0.392393
CHASE-5	1	0.00147688	0.00157688	0.0126151	13.0156	0.205678
CHASE-5	1	0.00149997	0.00159997	0.0127997	13.8183	0.169369
CHASE-5	1	0.00159092	0.00169092	0.0135274	13.468	0.454543
CHASE-5	1	0.00168739	0.00178739	0.0142991	11.929	0.387329
CHASE-5	1	0.00171188	0.00181188	0.014495	10.3603	0.324567
CHASE-5	1	0.00178971	0.00188971	0.0151177	12.0578	0.227726
CHASE-5	1	0.00189824	0.00199824	0.0159859	10.4444	0.448861
CHASE-5	1	0.00198427	0.00208427	0.0166742	8.85477	0.400189
CHASE-5	1	0.00213542	0.00223542	0.0178834	8.92003	0.267032
CHASE-5	1	0.0023	0.0024	0.0192	7.58403	0.320369
CHASE-5	1	0.00240225	0.00250225	0.020018	7.05728	0.605906
CHASE-5	1	0.00254792	0.00264792	0.0211833	7.03017	0.330054
CHASE-5	1	0.00270241	0.00280241	0.0224193	5.81257	0.489552
CHASE-5	1	0.00286628	0.00296628	0.0237303	5.58313	0.301449
CHASE-5	1	0.00292001	0.00302001	0.0241601	5.40394	0.317227
CHASE-5	1	0.00304009	0.00314009	0.0251207	3.82156	0.496099
CHASE-5	1	0.00322443	0.00332443	0.0265954	3.56168	0.912175
CHASE-5	1	0.00341995	0.00351995	0.0281596	3.0399	0.494236
CHASE-5	1	0.00362733	0.00372733	0.0298186	2.47667	0.122245
CHASE-5	1	0.00370715	0.00380715	0.0304572	2.64089	0.149596
CHASE-5	1	0.00384728	0.00394728	0.0315783	2.44589	0.182464
CHASE-5	1	0.00408057	0.00418057	0.0334446	1.81254	0.355338
CHASE-5	1	0.00432801	0.00442801	0.0354241	0.402132	0.297262
CHASE-5	1	0.00459045	0.00469045	0.0375236	1.89966	0.488102
CHASE-5	1	0.00470648	0.00480648	0.0384518	0.994479	0.17351
CHASE-5	1	0.0048688	0.0049688	0.0397504	0.941297	0.610158
CHASE-5	1	0.00547717	0.00557717	0.0446173	0.593906	0.381153
CHASE-5	1	0.0059752	0.0060752	0.0486016	1.00694	0.289777
CHASE-5	1	0.00616155	0.00626155	0.0500924	-0.699907	0.237178
CHASE-5	1	0.00653517	0.00663517	0.0530814	0.233407	0.434845
CHASE-5	1	0.00693145	0.00703145	0.0562516	0.288761	0.32151
CHASE-5	1	0.00735175	0.00745175	0.059614	0.653623	0.272654
CHASE-5	1	0.00758592	0.00768592	0.0614874	-0.0889087	0.288378
CHASE-5	1	0.00779755	0.00789755	0.0631804	0.0165188	0.245418
CHASE-5	1	0.00827037	0.00837037	0.066963	-0.0363975	0.165673
CHASE-5	1	0.00877187	0.00887187	0.0709749	-0.040617	0.344374
CHASE-5	1	0.00930377	0.00940377	0.0752302	0.455845	0.560555
CHASE-5	1	0.00963085	0.00973085	0.0778468	0.662701	0.458187
CHASE-5	1	0.00986793	0.00996793	0.0797434	-0.14088	1.35821
CHASE-5	1	0.0104663	0.0105663	0.0845304	0.000315565	0.20927
CHASE-5	1	0.0111009	0.0112009	0.0896076	-0.356238	0.415614
CHASE-5	1	0.0117741	0.0118741	0.0949926	0.719712	0.618697
CHASE-5	1	0.012227	0.012327	0.0986162	0.246148	0.318243
CHASE-5	1	0.012488	0.012588	0.100704	0.229407	0.255962
CHASE-5	1	0.0140484	0.0141484	0.113187	0.439968	0.609352
CHASE-5	1	0.015523	0.015623	0.124984	-0.0172953	0.0870091
CHASE-5	1	0.0158038	0.0159038	0.127231	0.013122	0.434867
CHASE-5	1	0.0167621	0.0168621	0.134897	-0.810834	0.333706
CHASE-5	1	0.0177785	0.0178785	0.143028	-1.03995	0.236853
CHASE-5	1	0.0188566	0.0189566	0.151653	-0.179912	0.425849
CHASE-5	1	0.0197076	0.0198076	0.15846	-0.115923	0.333488
CHASE-5	1	0.02	0.0201	0.1608	-0.442991	0.367259
CHASE-5	1	0.0224404	0.0225404	0.180323	-0.552967	0.468743
CHASE-5	1	0.0250201	0.0251201	0.200961	-0.259647	0.285066
CHASE-5	1	0.0251785	0.0252785	0.202228	-0.346148	0.253261
CHASE-5	1	0.0282508	0.0283508	0.226806	-0.0641957	0.448783
CHASE-5	1	0.0316979	0.0317979	0.254383	-0.0579519	0.217397
CHASE-5	1	0.0317647	0.0318647	0.254918	-0.713733	0.257669
CHASE-5	1	0.0355656	0.0356656	0.285325	0.0958362	0.372814
CHASE-5	1	0.0399052	0.0400052	0.320042	0.0115524	0.446036
CHASE-5	1	0.0403275	0.0404275	0.32342	-0.567316	0.240552
CHASE-5	1	0.0447744	0.0448744	0.358995	0.131571	0.754025
CHASE-5	1	0.0502377	0.0503377	0.402702	-0.351409	0.380206
CHASE-5	1	0.0511985	0.0512985	0.410388	-0.680013	0.486314
CHASE-5	1	0.0632456	0.0633456	0.506764	0.186366	0.189706
CHASE-5	1	0.065	0.0651	0.5208	0.0737435	0.38341
CHASE-5	1	0.0796214	0.0797214	0.637771	-0.597189	0.819255
CHASE-5	1	0.0893367	0.0894367	0.715494	0.623514	0.273802
CHASE-5	1	0.100237	0.100337	0.8027	0.808394	0.159289
CHASE-5	1	0.112468	0.112568	0.900546	-0.0779599	0.648584
CHASE-5	1	0.126191	0.126291	1.01033	-0.496023	0.148083
CHASE-5	1	0.141589	0.141689	1.13351	0.0871449	0.191945
CHASE-5	1	0.158866	0.158966	1.27173	-1.09047	0.251783
CHASE-5	1	0.17825	0.17835	1.4268	-0.978955	0.219077
CHASE-5	1	0.2	0.2001	1.6008	0.780174	0.711108
