# Supplementary material for: Storing quantum coherence in a quantum dot nuclear spin ensemble for over 100 milliseconds
Source: Nat Commun. 2025 Dec 4;17:239. doi: 10.1038/s41467-025-66948-6 (PMC12783769; doi:10.1038/s41467-025-66948-6)
Supplement: Supplementary file 3 — Source Data [file 41467_2025_66948_MOESM3_ESM.zip › Fig3b.tsv]

Set pulse sequence cycle type	Set number of sequence cycles	Set spin free evolution time T_FreeEvol, excluding Rf pulses (s)	Set total evolution time T_EvolTot, including Rf pulses (s)	Set CHASE-40 (or equivalent) cycle time T_Cycle, including Rf pulses (s)	Measured echo amplitude (ueV)
CHASE-10	1.	1.12495202E-6	2.01124952E-4	8.04499808E-4	1.51598751E1
CHASE-10	1.	1.42364596E-6	2.01423646E-4	8.05694584E-4	1.50453661E1
CHASE-10	1.	1.80164823E-6	2.01801648E-4	8.07206593E-4	1.53917625E1
CHASE-10	1.	2.28001655E-6	2.02280017E-4	8.09120066E-4	1.53729596E1
CHASE-10	1.	2.88539981E-6	2.028854E-4	8.11541599E-4	1.54536567E1
CHASE-10	1.	3.65152265E-6	2.03651523E-4	8.14606091E-4	1.5149235E1
CHASE-10	1.	4.62106416E-6	2.04621064E-4	8.18484257E-4	1.5149417E1
CHASE-10	1.	5.84803548E-6	2.05848035E-4	8.23392142E-4	1.47788231E1
CHASE-10	1.	7.40078859E-6	2.07400789E-4	8.29603154E-4	1.5414652E1
CHASE-10	1.	9.36582412E-6	2.09365824E-4	8.37463296E-4	1.50624448E1
CHASE-10	1.	1.18526101E-5	2.1185261E-4	8.4741044E-4	1.59248854E1
CHASE-10	1.	1.49996801E-5	2.1499968E-4	8.59998721E-4	1.52117727E1
CHASE-10	1.	1.89823509E-5	2.18982351E-4	8.75929404E-4	1.5660133E1
CHASE-10	1.	2.40224887E-5	2.24022489E-4	8.96089955E-4	1.51490879E1
CHASE-10	1.	3.04008689E-5	2.30400869E-4	9.21603476E-4	1.51171953E1
CHASE-10	1.	3.84728179E-5	2.38472818E-4	9.53891272E-4	1.46680402E1
CHASE-10	1.	4.86880069E-5	2.48688007E-4	9.94752028E-4	1.51386018E1
CHASE-10	1.	6.16155028E-5	2.61615503E-4	1.04646201E-3	1.50518895E1
CHASE-10	1.	7.79754692E-5	2.77975469E-4	1.11190188E-3	1.49172726E1
CHASE-10	1.	9.86792855E-5	2.98679285E-4	1.19471714E-3	1.4723889E1
CHASE-10	1.	1.24880318E-4	3.24880318E-4	1.29952127E-3	1.46407609E1
CHASE-10	1.	1.58038171E-4	3.58038171E-4	1.43215269E-3	1.40350249E1
CHASE-10	1.	2.E-4	4.E-4	1.6E-3	1.56793271E1
CHASE-10	1.	2.25025711E-4	4.25025711E-4	1.70010284E-3	1.46172464E1
CHASE-10	1.	2.53182853E-4	4.53182853E-4	1.81273141E-3	1.49160371E1
CHASE-10	1.	2.84863258E-4	4.84863258E-4	1.93945303E-3	1.46438036E1
CHASE-10	1.	3.20507786E-4	5.20507786E-4	2.08203115E-3	1.47231306E1
CHASE-10	1.	3.60612463E-4	5.60612463E-4	2.24244985E-3	1.48269086E1
CHASE-10	1.	4.0573538E-4	6.0573538E-4	2.42294152E-3	1.52331848E1
CHASE-10	1.	4.56504462E-4	6.56504462E-4	2.62601785E-3	1.41162715E1
CHASE-10	1.	5.13626206E-4	7.13626206E-4	2.85450482E-3	1.51967164E1
CHASE-10	1.	5.77895511E-4	7.77895511E-4	3.11158204E-3	1.44523977E1
CHASE-10	1.	6.50206742E-4	8.50206742E-4	3.40082697E-3	1.50744751E1
CHASE-10	1.	7.31566173E-4	9.31566173E-4	3.72626469E-3	1.48003935E1
CHASE-10	1.	8.23105991E-4	1.02310599E-3	4.09242397E-3	1.43172137E1
CHASE-10	1.	9.26100055E-4	1.12610006E-3	4.50440022E-3	1.46636939E1
CHASE-10	1.	1.04198162E-3	1.24198162E-3	4.96792647E-3	1.38012474E1
CHASE-10	1.	1.17236327E-3	1.37236327E-3	5.48945309E-3	1.35657293E1
CHASE-10	1.	1.3190594E-3	1.5190594E-3	6.07623759E-3	1.33282456E1
CHASE-10	1.	1.48411139E-3	1.68411139E-3	6.73644558E-3	1.26710771E1
CHASE-10	1.	1.66981611E-3	1.86981611E-3	7.47926444E-3	1.2568583E1
CHASE-10	1.	1.87875779E-3	2.07875779E-3	8.31503115E-3	1.20906063E1
CHASE-10	1.	2.11384404E-3	2.31384404E-3	9.25537615E-3	1.13769809E1
CHASE-10	1.	2.37834629E-3	2.57834629E-3	1.03133852E-2	1.05135264E1
CHASE-10	1.	2.67594532E-3	2.87594532E-3	1.15037813E-2	9.25581477
CHASE-10	1.	3.0107825E-3	3.2107825E-3	1.284313E-2	8.60120447
CHASE-10	1.	3.38751737E-3	3.58751737E-3	1.43500695E-2	7.90089169
CHASE-10	1.	3.81139252E-3	4.01139252E-3	1.60455701E-2	5.52143569
CHASE-10	1.	4.28830656E-3	4.48830656E-3	1.79532263E-2	4.93691335
CHASE-10	1.	4.82489617E-3	5.02489617E-3	2.00995847E-2	2.91326931
CHASE-10	1.	5.42862846E-3	5.62862846E-3	2.25145138E-2	2.40341029
CHASE-10	1.	6.1079049E-3	6.3079049E-3	2.52316196E-2	1.45173074
CHASE-10	1.	6.87217822E-3	7.07217822E-3	2.82887129E-2	9.99956412E-1
CHASE-10	1.	7.73208396E-3	7.93208396E-3	3.17283358E-2	2.74847144E-1
CHASE-10	1.	8.69958846E-3	8.89958846E-3	3.55983538E-2	-2.36621101E-1
CHASE-10	1.	9.7881554E-3	9.9881554E-3	3.99526216E-2	-5.09959308E-1
CHASE-10	1.	1.10129331E-2	1.12129331E-2	4.48517326E-2	-1.95467635E-1
CHASE-10	1.	1.23909656E-2	1.25909656E-2	5.03638623E-2	-1.62472616E-1
CHASE-10	1.	1.39414292E-2	1.41414292E-2	5.65657168E-2	3.47253981E-1
CHASE-10	1.	1.56859001E-2	1.58859001E-2	6.35436004E-2	-1.06705409E-1
CHASE-10	1.	1.76486541E-2	1.78486541E-2	7.13946165E-2	6.41686118E-1
CHASE-10	1.	1.98570047E-2	2.00570047E-2	8.02280189E-2	-4.14634922E-1
CHASE-10	1.	2.23416831E-2	2.25416831E-2	9.01667322E-2	-1.01300912
CHASE-10	1.	2.51372656E-2	2.53372656E-2	1.01349062E-1	2.28897293E-2
CHASE-10	1.	2.82826553E-2	2.84826553E-2	1.13930621E-1	4.98670419E-1
CHASE-10	1.	3.33550958E-2	3.35550958E-2	1.34220383E-1	1.88859234E-1
CHASE-10	1.	4.12329178E-2	4.14329178E-2	1.65731671E-1	5.06673412E-2
CHASE-10	1.	5.09713273E-2	5.11713273E-2	2.04685309E-1	2.54034696E-1
CHASE-10	1.	6.3009759E-2	6.3209759E-2	2.52839036E-1	1.00193742E-1
CHASE-10	1.	7.7891433E-2	7.8091433E-2	3.12365732E-1	2.97589996E-1
CHASE-10	1.	9.62878677E-2	9.64878677E-2	3.85951471E-1	-2.73850651E-2
CHASE-10	1.	1.19029181E-1	1.19229181E-1	4.76916723E-1	6.43098143E-2
CHASE-10	1.	1.47141548E-1	1.47341548E-1	5.89366191E-1	-2.27660338E-1
CHASE-10	1.	1.81893507E-1	1.82093507E-1	7.28374027E-1	3.19176692E-1
CHASE-10	1.	2.24853199E-1	2.25053199E-1	9.00212797E-1	2.08861042E-1
CHASE-20	1.	9.36582412E-6	4.09365824E-4	8.18731648E-4	1.58131411E1
CHASE-20	1.	1.49996801E-5	4.1499968E-4	8.2999936E-4	1.56518474E1
CHASE-20	1.	2.40224887E-5	4.24022489E-4	8.48044977E-4	1.57583865E1
CHASE-20	1.	3.04008689E-5	4.30400869E-4	8.60801738E-4	1.57295963E1
CHASE-20	1.	3.84728179E-5	4.38472818E-4	8.76945636E-4	1.58456677E1
CHASE-20	1.	4.86880069E-5	4.48688007E-4	8.97376014E-4	1.51517949E1
CHASE-20	1.	6.16155028E-5	4.61615503E-4	9.23231006E-4	1.60561036E1
CHASE-20	1.	9.86792855E-5	4.98679285E-4	9.97358571E-4	1.55375729E1
CHASE-20	1.	1.58038171E-4	5.58038171E-4	1.11607634E-3	1.53808445E1
CHASE-20	1.	2.E-4	6.E-4	1.2E-3	1.49138816E1
CHASE-20	1.	2.25025711E-4	6.25025711E-4	1.25005142E-3	1.51484932E1
CHASE-20	1.	2.53182853E-4	6.53182853E-4	1.30636571E-3	1.43228413E1
CHASE-20	1.	2.84863258E-4	6.84863258E-4	1.36972652E-3	1.52915002E1
CHASE-20	1.	3.60612463E-4	7.60612463E-4	1.52122493E-3	1.5647137E1
CHASE-20	1.	4.56504462E-4	8.56504462E-4	1.71300892E-3	1.46088362E1
CHASE-20	1.	5.13626206E-4	9.13626206E-4	1.82725241E-3	1.43855327E1
CHASE-20	1.	5.77895511E-4	9.77895511E-4	1.95579102E-3	1.54622719E1
CHASE-20	1.	6.50206742E-4	1.05020674E-3	2.10041348E-3	1.45722148E1
CHASE-20	1.	7.31566173E-4	1.13156617E-3	2.26313235E-3	1.45997096E1
CHASE-20	1.	8.23105991E-4	1.22310599E-3	2.44621198E-3	1.51548837E1
CHASE-20	1.	9.26100055E-4	1.32610006E-3	2.65220011E-3	1.47549872E1
CHASE-20	1.	1.04198162E-3	1.44198162E-3	2.88396324E-3	1.3518211E1
CHASE-20	1.	1.17236327E-3	1.57236327E-3	3.14472655E-3	1.47036892E1
CHASE-20	1.	1.3190594E-3	1.7190594E-3	3.43811879E-3	1.43388464E1
CHASE-20	1.	1.48411139E-3	1.88411139E-3	3.76822279E-3	1.42819842E1
CHASE-20	1.	1.66981611E-3	2.06981611E-3	4.13963222E-3	1.29433519E1
CHASE-20	1.	1.87875779E-3	2.27875779E-3	4.55751558E-3	1.25641355E1
CHASE-20	1.	2.11384404E-3	2.51384404E-3	5.02768807E-3	1.37659563E1
CHASE-20	1.	2.37834629E-3	2.77834629E-3	5.55669258E-3	1.23147673E1
CHASE-20	1.	2.67594532E-3	3.07594532E-3	6.15189065E-3	1.07339168E1
CHASE-20	1.	3.0107825E-3	3.4107825E-3	6.821565E-3	1.1360088E1
CHASE-20	1.	3.38751737E-3	3.78751737E-3	7.57503473E-3	9.55265556
CHASE-20	1.	3.81139252E-3	4.21139252E-3	8.42278504E-3	9.01670112
CHASE-20	1.	4.28830656E-3	4.68830656E-3	9.37661313E-3	7.12341893
CHASE-20	1.	4.82489617E-3	5.22489617E-3	1.04497923E-2	5.94874644
CHASE-20	1.	5.42862846E-3	5.82862846E-3	1.16572569E-2	5.70543088
CHASE-20	1.	6.1079049E-3	6.5079049E-3	1.30158098E-2	4.25901336
CHASE-20	1.	6.87217822E-3	7.27217822E-3	1.45443564E-2	3.63291013
CHASE-20	1.	7.73208396E-3	8.13208396E-3	1.62641679E-2	2.39894358
CHASE-20	1.	8.69958846E-3	9.09958846E-3	1.81991769E-2	1.57291601
CHASE-20	1.	9.7881554E-3	1.01881554E-2	2.03763108E-2	7.29398952E-1
CHASE-20	1.	1.10129331E-2	1.14129331E-2	2.28258663E-2	-8.09431012E-1
CHASE-20	1.	1.23909656E-2	1.27909656E-2	2.55819311E-2	6.72127141E-2
CHASE-20	1.	1.39414292E-2	1.43414292E-2	2.86828584E-2	8.39354967E-1
CHASE-20	1.	1.56859001E-2	1.60859001E-2	3.21718002E-2	9.26522565E-1
CHASE-20	1.	1.76486541E-2	1.80486541E-2	3.60973083E-2	-8.43721946E-1
CHASE-20	1.	1.98570047E-2	2.02570047E-2	4.05140095E-2	7.98475788E-1
CHASE-20	1.	2.23416831E-2	2.27416831E-2	4.54833661E-2	1.445272E-1
CHASE-20	1.	2.51372656E-2	2.55372656E-2	5.10745312E-2	1.53960964E-1
CHASE-20	1.	2.82826553E-2	2.86826553E-2	5.73653107E-2	-5.03158059E-1
CHASE-20	1.	3.33550958E-2	3.37550958E-2	6.75101916E-2	-2.11240878E-2
CHASE-20	1.	4.12329178E-2	4.16329178E-2	8.32658355E-2	4.67556473E-1
CHASE-20	1.	5.09713273E-2	5.13713273E-2	1.02742655E-1	2.84679376E-1
CHASE-20	1.	6.3009759E-2	6.3409759E-2	1.26819518E-1	-1.04009038
CHASE-20	1.	7.7891433E-2	7.8291433E-2	1.56582866E-1	-7.14850026E-1
CHASE-20	1.	9.62878677E-2	9.66878677E-2	1.93375735E-1	2.24327734E-1
CHASE-20	1.	1.19029181E-1	1.19429181E-1	2.38858362E-1	2.01102102E-1
CHASE-20	1.	1.47141548E-1	1.47541548E-1	2.95083096E-1	-7.0119801E-1
CHASE-20	1.	1.81893507E-1	1.82293507E-1	3.64587013E-1	1.95423504E-1
CHASE-20	1.	2.24853199E-1	2.25253199E-1	4.50506398E-1	6.10451655E-1
CHASE40	1.	1.58666303E-5	8.1586663E-4	8.1586663E-4	1.55671012E1
CHASE40	1.	1.89823509E-5	8.18982351E-4	8.18982351E-4	1.55582265E1
CHASE40	1.	1.99721177E-5	8.19972118E-4	8.19972118E-4	1.58943363E1
CHASE40	1.	2.5139899E-5	8.25139899E-4	8.25139899E-4	1.58802283E1
CHASE40	1.	3.16448426E-5	8.31644843E-4	8.31644843E-4	1.57126701E1
CHASE40	1.	3.98329391E-5	8.39832939E-4	8.39832939E-4	1.56393573E1
CHASE40	1.	4.86880069E-5	8.48688007E-4	8.48688007E-4	1.52603574E1
CHASE40	1.	5.01397038E-5	8.50139704E-4	8.50139704E-4	1.58759466E1
CHASE40	1.	6.31133417E-5	8.63113342E-4	8.63113342E-4	1.55197084E1
CHASE40	1.	7.79754692E-5	8.77975469E-4	8.77975469E-4	1.56452883E1
CHASE40	1.	7.94439058E-5	8.79443906E-4	8.79443906E-4	1.64423742E1
CHASE40	1.	1.E-4	9.E-4	9.E-4	1.58968655E1
CHASE40	1.	1.12201845E-4	9.12201845E-4	9.12201845E-4	1.62546026E1
CHASE40	1.	1.24880318E-4	9.24880318E-4	9.24880318E-4	1.54131544E1
CHASE40	1.	1.25892541E-4	9.25892541E-4	9.25892541E-4	1.55557078E1
CHASE40	1.	1.41253754E-4	9.41253754E-4	9.41253754E-4	1.56628658E1
CHASE40	1.	1.58489319E-4	9.58489319E-4	9.58489319E-4	1.54260148E1
CHASE40	1.	1.77827941E-4	9.77827941E-4	9.77827941E-4	1.52180893E1
CHASE40	1.	1.99526231E-4	9.99526231E-4	9.99526231E-4	1.53600492E1
CHASE40	1.	2.23872114E-4	1.02387211E-3	1.02387211E-3	1.57248124E1
CHASE40	1.	2.51188643E-4	1.05118864E-3	1.05118864E-3	1.52491023E1
CHASE40	1.	2.53182853E-4	1.05318285E-3	1.05318285E-3	1.59865229E1
CHASE40	1.	2.81838293E-4	1.08183829E-3	1.08183829E-3	1.51315519E1
CHASE40	1.	3.16227766E-4	1.11622777E-3	1.11622777E-3	1.52420633E1
CHASE40	1.	3.20507786E-4	1.12050779E-3	1.12050779E-3	1.49876371E1
CHASE40	1.	3.54813389E-4	1.15481339E-3	1.15481339E-3	1.53433989E1
CHASE40	1.	3.98107171E-4	1.19810717E-3	1.19810717E-3	1.48138491E1
CHASE40	1.	4.0573538E-4	1.20573538E-3	1.20573538E-3	1.43969446E1
CHASE40	1.	4.46683592E-4	1.24668359E-3	1.24668359E-3	1.46794046E1
CHASE40	1.	5.01187234E-4	1.30118723E-3	1.30118723E-3	1.4543886E1
CHASE40	1.	5.62341325E-4	1.36234133E-3	1.36234133E-3	1.52109425E1
CHASE40	1.	6.30957344E-4	1.43095734E-3	1.43095734E-3	1.47747437E1
CHASE40	1.	6.50206742E-4	1.45020674E-3	1.45020674E-3	1.41537974E1
CHASE40	1.	7.07945784E-4	1.50794578E-3	1.50794578E-3	1.49593365E1
CHASE40	1.	7.94328235E-4	1.59432823E-3	1.59432823E-3	1.47781578E1
CHASE40	1.	8.23105991E-4	1.62310599E-3	1.62310599E-3	1.38692318E1
CHASE40	1.	8.91250938E-4	1.69125094E-3	1.69125094E-3	1.42994856E1
CHASE40	1.	1.E-3	1.8E-3	1.8E-3	1.41654228E1
CHASE40	1.	1.04198162E-3	1.84198162E-3	1.84198162E-3	1.33202645E1
CHASE40	1.	1.12201845E-3	1.92201845E-3	1.92201845E-3	1.36514948E1
CHASE40	1.	1.25892541E-3	2.05892541E-3	2.05892541E-3	1.30627732E1
CHASE40	1.	1.41253754E-3	2.21253754E-3	2.21253754E-3	1.24000414E1
CHASE40	1.	1.58489319E-3	2.38489319E-3	2.38489319E-3	1.2013752E1
CHASE40	1.	1.66981611E-3	2.46981611E-3	2.46981611E-3	1.17398924E1
CHASE40	1.	1.77827941E-3	2.57827941E-3	2.57827941E-3	1.19653971E1
CHASE40	1.	1.99526231E-3	2.79526231E-3	2.79526231E-3	1.14183145E1
CHASE40	1.	2.11384404E-3	2.91384404E-3	2.91384404E-3	1.03138153E1
CHASE40	1.	2.23872114E-3	3.03872114E-3	3.03872114E-3	1.1072968E1
CHASE40	1.	2.51188643E-3	3.31188643E-3	3.31188643E-3	1.06352661E1
CHASE40	1.	2.67594532E-3	3.47594532E-3	3.47594532E-3	9.56596752
CHASE40	1.	2.81838293E-3	3.61838293E-3	3.61838293E-3	9.94916495
CHASE40	1.	3.16227766E-3	3.96227766E-3	3.96227766E-3	9.71631527
CHASE40	1.	3.54813389E-3	4.34813389E-3	4.34813389E-3	8.84472825
CHASE40	1.	3.98107171E-3	4.78107171E-3	4.78107171E-3	8.36425485
CHASE40	1.	4.28830656E-3	5.08830656E-3	5.08830656E-3	7.23757452
CHASE40	1.	4.46683592E-3	5.26683592E-3	5.26683592E-3	7.46696143
CHASE40	1.	5.01187234E-3	5.81187234E-3	5.81187234E-3	7.23591441
CHASE40	1.	5.42862846E-3	6.22862846E-3	6.22862846E-3	5.36136356
CHASE40	1.	5.62341325E-3	6.42341325E-3	6.42341325E-3	6.05794417
CHASE40	1.	6.30957344E-3	7.10957344E-3	7.10957344E-3	4.89462284
CHASE40	1.	6.87217822E-3	7.67217822E-3	7.67217822E-3	4.16229069
CHASE40	1.	7.07945784E-3	7.87945784E-3	7.87945784E-3	3.9099023
CHASE40	1.	7.94328235E-3	8.74328235E-3	8.74328235E-3	3.17134723
CHASE40	1.	8.91250938E-3	9.71250938E-3	9.71250938E-3	2.33300118
CHASE40	1.	1.E-2	1.08E-2	1.08E-2	1.16242967
CHASE40	1.	1.10129331E-2	1.18129331E-2	1.18129331E-2	4.39416763E-4
CHASE40	1.	1.25849895E-2	1.33849895E-2	1.33849895E-2	6.10573092E-1
CHASE40	1.	1.39414292E-2	1.47414292E-2	1.47414292E-2	-4.8614452E-1
CHASE40	1.	1.58381961E-2	1.66381961E-2	1.66381961E-2	4.30207586E-1
CHASE40	1.	1.76486541E-2	1.84486541E-2	1.84486541E-2	-4.14706133E-1
CHASE40	1.	1.99323532E-2	2.07323532E-2	2.07323532E-2	4.97964329E-1
CHASE40	1.	2.50848455E-2	2.58848455E-2	2.58848455E-2	2.3472148E-1
CHASE40	1.	2.82826553E-2	2.90826553E-2	2.90826553E-2	-1.6294654E-1
CHASE40	1.	3.15692518E-2	3.23692518E-2	3.23692518E-2	4.75256321E-1
CHASE40	1.	3.97298702E-2	4.05298702E-2	4.05298702E-2	1.79344853E-1
CHASE40	1.	4.12329178E-2	4.20329178E-2	4.20329178E-2	-4.14196172E-1
CHASE40	1.	5.E-2	5.08E-2	5.08E-2	6.77506239E-1
CHASE40	1.	6.29249475E-2	6.37249475E-2	6.37249475E-2	3.96172566E-1
CHASE40	1.	6.3009759E-2	6.3809759E-2	6.3809759E-2	-1.01084355E-1
CHASE40	1.	7.91909804E-2	7.99909804E-2	7.99909804E-2	3.37727334E-1
CHASE40	1.	9.96617658E-2	1.00461766E-1	1.00461766E-1	-1.74492888E-1
CHASE40	1.	1.25424228E-1	1.26224228E-1	1.26224228E-1	7.32090855E-1
CHASE40	1.	1.47141548E-1	1.47941548E-1	1.47941548E-1	-6.25252382E-1
CHASE40	1.	1.57846259E-1	1.58646259E-1	1.58646259E-1	2.24063732E-1
CHASE40	1.	1.98649351E-1	1.99449351E-1	1.99449351E-1	-2.98220985E-2
CHASE40	1.	2.5E-1	2.508E-1	2.508E-1	1.88210547E-1
CHASE40	2.	3.84728179E-5	1.65513948E-3	8.19038095E-4	1.73013522E1
CHASE40	2.	4.86880069E-5	1.66535467E-3	8.24093034E-4	1.69683872E1
CHASE40	2.	6.16155028E-5	1.67828217E-3	8.30490146E-4	1.73108592E1
CHASE40	2.	7.79754692E-5	1.69464214E-3	8.38585799E-4	1.71230655E1
CHASE40	2.	9.86792855E-5	1.71534595E-3	8.48830987E-4	1.7073226E1
CHASE40	2.	1.24880318E-4	1.74154698E-3	8.61796446E-4	1.7129447E1
CHASE40	2.	1.58038171E-4	1.77470484E-3	8.78204456E-4	1.65306727E1
CHASE40	2.	2.E-4	1.81666667E-3	8.98969072E-4	1.66059842E1
CHASE40	2.	2.25025711E-4	1.84169238E-3	9.11352929E-4	1.70652863E1
CHASE40	2.	2.53182853E-4	1.86984952E-3	9.2528636E-4	1.71001077E1
CHASE40	2.	2.84863258E-4	1.90152992E-3	9.40963262E-4	1.71120264E1
CHASE40	2.	3.20507786E-4	1.93717445E-3	9.58601791E-4	1.70734747E1
CHASE40	2.	3.60612463E-4	1.97727913E-3	9.78447404E-4	1.684839E1
CHASE40	2.	4.0573538E-4	2.02240205E-3	1.00077627E-3	1.66541437E1
CHASE40	2.	4.56504462E-4	2.07317113E-3	1.02589912E-3	1.61977379E1
CHASE40	2.	5.13626206E-4	2.13029287E-3	1.05416555E-3	1.64670794E1
CHASE40	2.	5.77895511E-4	2.19456218E-3	1.08596891E-3	1.65405457E1
CHASE40	2.	6.50206742E-4	2.26687341E-3	1.12175179E-3	1.67745913E1
CHASE40	2.	7.31566173E-4	2.34823284E-3	1.16201213E-3	1.56663743E1
CHASE40	2.	8.23105991E-4	2.43977266E-3	1.20731018E-3	1.60763797E1
CHASE40	2.	9.26100055E-4	2.54276672E-3	1.25827632E-3	1.52892538E1
CHASE40	2.	1.04198162E-3	2.65864828E-3	1.31561977E-3	1.50424868E1
CHASE40	2.	1.17236327E-3	2.78902994E-3	1.38013853E-3	1.45192479E1
CHASE40	2.	1.3190594E-3	2.93572606E-3	1.45273042E-3	1.48492112E1
CHASE40	2.	1.48411139E-3	3.10077806E-3	1.53440564E-3	1.42469578E1
CHASE40	2.	1.66981611E-3	3.28648278E-3	1.62630076E-3	1.40895886E1
CHASE40	2.	1.87875779E-3	3.49542445E-3	1.72969458E-3	1.31541138E1
CHASE40	2.	2.11384404E-3	3.7305107E-3	1.84602592E-3	1.31102364E1
CHASE40	2.	2.37834629E-3	3.99501296E-3	1.97691363E-3	1.27911073E1
CHASE40	2.	2.67594532E-3	4.29261199E-3	2.12417913E-3	1.1984129E1
CHASE40	2.	3.0107825E-3	4.62744917E-3	2.28987175E-3	1.06131021E1
CHASE40	2.	3.38751737E-3	5.00418403E-3	2.47629725E-3	9.62309789
CHASE40	2.	3.81139252E-3	5.42805919E-3	2.68604991E-3	9.5868996
CHASE40	2.	4.28830656E-3	5.90497323E-3	2.92204861E-3	8.2803505
CHASE40	2.	4.82489617E-3	6.44156284E-3	3.18757749E-3	7.7230848
CHASE40	2.	5.42862846E-3	7.04529513E-3	3.48633161E-3	6.89386261
CHASE40	2.	6.1079049E-3	7.72457157E-3	3.8224684E-3	6.02255772
CHASE40	2.	6.87217822E-3	8.48884489E-3	4.20066551E-3	5.08611448
CHASE40	2.	7.73208396E-3	9.34875062E-3	4.62618588E-3	4.00963819
CHASE40	2.	8.69958846E-3	1.03162551E-2	5.10495099E-3	2.52170327
CHASE40	2.	9.7881554E-3	1.14048221E-2	5.64362329E-3	3.03107514
CHASE40	2.	1.10129331E-2	1.26295998E-2	6.24969888E-3	2.08471751
CHASE40	2.	1.23909656E-2	1.40076322E-2	6.93161183E-3	8.92326516E-1
CHASE40	2.	1.39414292E-2	1.55580959E-2	7.69885156E-3	6.1774348E-1
CHASE40	2.	1.56859001E-2	1.73025668E-2	8.56209489E-3	1.28893596E-1
CHASE40	2.	1.76486541E-2	1.92653208E-2	9.53335462E-3	9.91509991E-2
CHASE40	2.	1.98570047E-2	2.14736714E-2	1.06261467E-2	1.76623347E-1
CHASE40	2.	2.23416831E-2	2.39583497E-2	1.18556782E-2	-9.91637478E-1
CHASE40	2.	2.51372656E-2	2.67539323E-2	1.32390593E-2	4.34383773E-1
CHASE40	2.	2.82826553E-2	2.9899322E-2	1.47955408E-2	1.41541557E-1
CHASE40	2.	3.33550958E-2	3.49717625E-2	1.73056144E-2	7.21603414E-2
CHASE40	2.	4.12329178E-2	4.28495844E-2	2.12039181E-2	3.52963408E-1
CHASE40	2.	5.09713273E-2	5.2587994E-2	2.60229249E-2	-1.83825388E-1
CHASE40	2.	6.3009759E-2	6.46264257E-2	3.19800869E-2	3.54884042E-1
CHASE40	2.	7.7891433E-2	7.95080997E-2	3.93442143E-2	-1.09153592E-1
CHASE40	2.	9.62878677E-2	9.79045344E-2	4.84476046E-2	-5.35715692E-1
CHASE40	2.	1.19029181E-1	1.20645848E-1	5.97010379E-2	3.01819138E-1
CHASE40	2.	1.47141548E-1	1.48758214E-1	7.36123123E-2	3.87220741E-1
CHASE40	2.	1.81893507E-1	1.83510173E-1	9.08091579E-2	-8.06273018E-2
CHASE40	2.	2.24853199E-1	2.26469866E-1	1.12067562E-1	3.11702245E-1
CHASE40	3.	4.86880069E-5	2.46535467E-3	8.16117409E-4	1.75675814E1
CHASE40	3.	6.16155028E-5	2.47828217E-3	8.20396856E-4	1.76430706E1
CHASE40	3.	7.79754692E-5	2.49464214E-3	8.25812569E-4	1.76801636E1
CHASE40	3.	9.84E-5	2.51506667E-3	8.32573793E-4	1.78977509E1
CHASE40	3.	1.24880318E-4	2.54154698E-3	8.41339691E-4	1.79744308E1
CHASE40	3.	1.79E-4	2.59566667E-3	8.59255172E-4	1.81519087E1
CHASE40	3.	2.25025711E-4	2.64169238E-3	8.7449127E-4	1.8107545E1
CHASE40	3.	2.53182853E-4	2.66984952E-3	8.83812255E-4	1.74452754E1
CHASE40	3.	2.84863258E-4	2.70152992E-3	8.94299561E-4	1.72317366E1
CHASE40	3.	3.20507786E-4	2.73717445E-3	9.06099129E-4	1.76532125E1
CHASE40	3.	4.0573538E-4	2.82240205E-3	9.34312402E-4	1.76241237E1
CHASE40	3.	4.86E-4	2.90266667E-3	9.60882759E-4	1.77102836E1
CHASE40	3.	5.77895511E-4	2.99456218E-3	9.91303342E-4	1.69369979E1
CHASE40	3.	6.50206742E-4	3.06687341E-3	1.01524085E-3	1.66185624E1
CHASE40	3.	7.31566173E-4	3.14823284E-3	1.04217363E-3	1.64184192E1
CHASE40	3.	8.23105991E-4	3.23977266E-3	1.07247647E-3	1.66684639E1
CHASE40	3.	9.21E-4	3.33766667E-3	1.10488276E-3	1.69783414E1
CHASE40	3.	1.04198162E-3	3.45864828E-3	1.14493185E-3	1.69498445E1
CHASE40	3.	1.14E-3	3.55666667E-3	1.17737931E-3	1.66785759E1
CHASE40	3.	1.24E-3	3.65666667E-3	1.21048276E-3	1.65879335E1
CHASE40	3.	1.36E-3	3.77666667E-3	1.2502069E-3	1.66351643E1
CHASE40	3.	1.48411139E-3	3.90077806E-3	1.29129205E-3	1.56211361E1
CHASE40	3.	1.66981611E-3	4.08648278E-3	1.35276671E-3	1.56690992E1
CHASE40	3.	1.87875779E-3	4.29542445E-3	1.42193361E-3	1.51891956E1
CHASE40	3.	2.11384404E-3	4.5305107E-3	1.49975527E-3	1.44312997E1
CHASE40	3.	2.26E-3	4.67666667E-3	1.54813793E-3	1.43007361E1
CHASE40	3.	2.4E-3	4.81666667E-3	1.59448276E-3	1.41917834E1
CHASE40	3.	2.5E-3	4.91666667E-3	1.62758621E-3	1.37130823E1
CHASE40	3.	2.67594532E-3	5.09261199E-3	1.68583018E-3	1.30361339E1
CHASE40	3.	2.87E-3	5.28666667E-3	1.75006897E-3	1.29844217E1
CHASE40	3.	2.99E-3	5.40666667E-3	1.7897931E-3	1.29072486E1
CHASE40	3.	3.14E-3	5.55666667E-3	1.83944828E-3	1.27799012E1
CHASE40	3.	3.64E-3	6.05666667E-3	2.00496552E-3	1.06752186E1
CHASE40	3.	3.81139252E-3	6.22805919E-3	2.06170235E-3	9.94483434
CHASE40	3.	4.28830656E-3	6.70497323E-3	2.21957735E-3	9.38713089
CHASE40	3.	4.4E-3	6.81666667E-3	2.25655172E-3	8.94670266
CHASE40	3.	4.58E-3	6.99666667E-3	2.31613793E-3	8.81932168
CHASE40	3.	4.82489617E-3	7.24156284E-3	2.39720701E-3	8.11617027
CHASE40	3.	5.42862846E-3	7.84529513E-3	2.59706321E-3	7.6089435
CHASE40	3.	5.77E-3	8.18666667E-3	2.71006897E-3	6.77363407
CHASE40	3.	6.16E-3	8.57666667E-3	2.83917241E-3	6.84376879
CHASE40	3.	6.87217822E-3	9.28884489E-3	3.07492796E-3	5.19979393
CHASE40	3.	7.49E-3	9.90666667E-3	3.27944828E-3	4.84954165
CHASE40	3.	8.27E-3	1.06866667E-2	3.53765517E-3	3.98553418
CHASE40	3.	8.97E-3	1.13866667E-2	3.76937931E-3	3.42278871
CHASE40	3.	9.7881554E-3	1.22048221E-2	4.04021696E-3	2.89218195
CHASE40	3.	1.03E-2	1.27166667E-2	4.20965517E-3	2.47328192
CHASE40	3.	1.10129331E-2	1.34295998E-2	4.44566063E-3	2.71936099
CHASE40	3.	1.13E-2	1.37166667E-2	4.54068966E-3	1.88653392
CHASE40	3.	1.23909656E-2	1.48076322E-2	4.90183688E-3	8.45649044E-1
CHASE40	3.	1.39414292E-2	1.63580959E-2	5.4150938E-3	6.16643337E-1
CHASE40	3.	1.5E-2	1.74166667E-2	5.76551724E-3	2.65948883E-1
CHASE40	3.	1.6E-2	1.84166667E-2	6.09655172E-3	2.61338434E-1
CHASE40	3.	1.76486541E-2	2.00653208E-2	6.64231309E-3	-4.39439761E-1
CHASE40	3.	1.93E-2	2.17166667E-2	7.18896552E-3	-1.57674295E-1
CHASE40	3.	2.15E-2	2.39166667E-2	7.91724138E-3	1.04875431E-1
CHASE40	3.	2.51372656E-2	2.75539323E-2	9.12130171E-3	-1.9871839E-1
CHASE40	3.	2.82826553E-2	3.0699322E-2	1.01625342E-2	-3.90899627E-1
CHASE40	3.	3.16E-2	3.40166667E-2	1.12606897E-2	-2.29190039E-2
CHASE40	3.	3.61E-2	3.85166667E-2	1.27503448E-2	2.61241596E-1
CHASE40	3.	4.12329178E-2	4.36495844E-2	1.44495176E-2	-5.28042857E-2
CHASE40	3.	4.77E-2	5.01166667E-2	1.65903448E-2	1.83858405E-1
CHASE40	3.	5.39E-2	5.63166667E-2	1.86427586E-2	3.45286626E-1
CHASE40	3.	6.3009759E-2	6.54264257E-2	2.1658403E-2	-3.08228345E-1
CHASE40	3.	7.49E-2	7.73166667E-2	2.55944828E-2	4.32134503E-1
CHASE40	3.	9.73E-2	9.97166667E-2	3.30096552E-2	9.22897159E-2
CHASE40	3.	1.19029181E-1	1.21445848E-1	4.02027633E-2	-3.20976598E-1
CHASE40	3.	1.47141548E-1	1.49558214E-1	4.95089262E-2	3.09588251E-1
CHASE40	3.	1.85E-1	1.87416667E-1	6.20413793E-2	-6.47477502E-2
CHASE40	3.	2.24853199E-1	2.27269866E-1	7.52341625E-2	-1.04469004E-1
CHASE40	4.	1.E-6	3.21766667E-3	8.00248705E-4	1.88252752E1
CHASE40	4.	7.41094273E-5	3.29077609E-3	8.1843136E-4	1.83259271E1
CHASE40	4.	7.94439058E-5	3.29611057E-3	8.1975807E-4	1.84839131E1
CHASE40	4.	1.08396404E-4	3.32506307E-3	8.26958691E-4	1.72001252E1
CHASE40	4.	1.58546366E-4	3.37521303E-3	8.3943122E-4	1.75010939E1
CHASE40	4.	2.23872114E-4	3.44053878E-3	8.55678039E-4	1.77940901E1
CHASE40	4.	2.31898376E-4	3.44856504E-3	8.57674208E-4	1.71786208E1
CHASE40	4.	3.39186942E-4	3.55585361E-3	8.84357374E-4	1.77855625E1
CHASE40	4.	4.96112925E-4	3.71277959E-3	9.23385598E-4	1.72957921E1
CHASE40	4.	5.62341325E-4	3.77900799E-3	9.3985691E-4	1.75174813E1
CHASE40	4.	6.30069382E-4	3.84673605E-3	9.56701193E-4	1.73973008E1
CHASE40	4.	6.94804505E-4	3.91147117E-3	9.7280112E-4	1.7017751E1
CHASE40	4.	7.66190699E-4	3.98285737E-3	9.905552E-4	1.7069766E1
CHASE40	4.	8.44911314E-4	4.06157798E-3	1.01013338E-3	1.73146232E1
CHASE40	4.	9.3171991E-4	4.14838658E-3	1.03172309E-3	1.72087072E1
CHASE40	4.	1.02744747E-3	4.24411413E-3	1.05553098E-3	1.70259329E1
CHASE40	4.	1.13301035E-3	4.34967701E-3	1.08178496E-3	1.71876796E1
CHASE40	4.	1.24941906E-3	4.46608572E-3	1.11073635E-3	1.68682659E1
CHASE40	4.	1.37778793E-3	4.5944546E-3	1.14266228E-3	1.66324766E1
CHASE40	4.	1.41253754E-3	4.62920421E-3	1.15130467E-3	1.65468659E1
CHASE40	4.	1.51934579E-3	4.73601246E-3	1.17786838E-3	1.60455413E1
CHASE40	4.	1.6754477E-3	4.89211437E-3	1.21669166E-3	1.62940021E1
CHASE40	4.	1.84758797E-3	5.06425464E-3	1.25950374E-3	1.57538804E1
CHASE40	4.	2.03741443E-3	5.25408109E-3	1.30671447E-3	1.61527914E1
CHASE40	4.	2.23872114E-3	5.45538781E-3	1.35678039E-3	1.57373482E1
CHASE40	4.	2.24674419E-3	5.46341085E-3	1.35877576E-3	1.58013236E1
CHASE40	4.	2.47758109E-3	5.69424775E-3	1.41618597E-3	1.5170945E1
CHASE40	4.	2.73213483E-3	5.94880149E-3	1.47949467E-3	1.36309248E1
CHASE40	4.	3.01284214E-3	6.22950881E-3	1.54930789E-3	1.33960959E1
CHASE40	4.	3.32239013E-3	6.53905679E-3	1.62629392E-3	1.24942726E1
CHASE40	4.	3.54813389E-3	6.76480056E-3	1.68243744E-3	1.26798893E1
CHASE40	4.	3.66374195E-3	6.88040862E-3	1.71118971E-3	1.22245162E1
CHASE40	4.	4.04016524E-3	7.2568319E-3	1.80480793E-3	1.10689142E1
CHASE40	4.	4.45526332E-3	7.67192999E-3	1.90804476E-3	1.02459712E1
CHASE40	4.	4.91300977E-3	8.12967644E-3	2.02188844E-3	9.58956055
CHASE40	4.	5.41778639E-3	8.63445306E-3	2.14742874E-3	8.39499102
CHASE40	4.	5.62341325E-3	8.84007992E-3	2.1985691E-3	8.20117873
CHASE40	4.	5.9744252E-3	9.19109186E-3	2.28586741E-3	6.77579847
CHASE40	4.	6.58825466E-3	9.80492133E-3	2.43852966E-3	6.76035028
CHASE40	4.	7.26515072E-3	1.04818174E-2	2.60687686E-3	5.91597654
CHASE40	4.	8.011593E-3	1.12282597E-2	2.79252054E-3	4.6807859
CHASE40	4.	8.83472689E-3	1.20513936E-2	2.99723777E-3	4.1537544
CHASE40	4.	8.91250938E-3	1.2129176E-2	3.01658264E-3	4.99247397
CHASE40	4.	9.74243189E-3	1.29590986E-2	3.22298824E-3	3.31225825
CHASE40	4.	1.07433971E-2	1.39600638E-2	3.47193296E-3	2.96932297
CHASE40	4.	1.18472043E-2	1.5063871E-2	3.74645496E-3	2.06201203
CHASE40	4.	1.30644198E-2	1.62810865E-2	4.04918214E-3	1.2056403
CHASE40	4.	1.44066956E-2	1.76233622E-2	4.38301237E-3	1.36904485
CHASE40	4.	1.58868805E-2	1.91035472E-2	4.75114127E-3	2.88733683E-1
CHASE40	4.	1.75191439E-2	2.07358105E-2	5.15709278E-3	-8.87268788E-1
CHASE40	4.	1.93191106E-2	2.25357773E-2	5.6047529E-3	-1.96745049E-1
CHASE40	4.	1.99323532E-2	2.31490198E-2	5.75726918E-3	7.53766196E-1
CHASE40	4.	2.13040111E-2	2.45206777E-2	6.0984069E-3	-2.2017007E-1
CHASE40	4.	2.34928459E-2	2.67095125E-2	6.64278032E-3	1.64073867E-1
CHASE40	4.	2.59065678E-2	2.91232345E-2	7.24308422E-3	8.13081973E-2
CHASE40	4.	2.85682824E-2	3.1784949E-2	7.90506504E-3	-1.48968498E-1
CHASE40	4.	3.33550958E-2	3.65717625E-2	9.09556787E-3	-5.18976551E-1
CHASE40	4.	4.12329178E-2	4.44495844E-2	1.10548189E-2	-1.15813014E-1
CHASE40	4.	5.E-2	5.32166667E-2	1.32352332E-2	7.10141686E-1
CHASE40	4.	5.09713273E-2	5.4187994E-2	1.34768068E-2	-3.45690845E-1
CHASE40	4.	6.3009759E-2	6.62264257E-2	1.64708209E-2	-3.66417167E-1
CHASE40	4.	7.7891433E-2	8.11080997E-2	2.01719626E-2	-2.77048328E-1
CHASE40	4.	9.62878677E-2	9.95045344E-2	2.47472417E-2	-1.97587191E-1
CHASE40	4.	1.19029181E-1	1.22245848E-1	3.04031123E-2	3.14196425E-1
CHASE40	4.	1.25424228E-1	1.28640894E-1	3.19935903E-2	5.23750603E-1
CHASE40	4.	1.47141548E-1	1.50358214E-1	3.73947891E-2	3.40543706E-1
CHASE40	4.	1.81893507E-1	1.85110173E-1	4.60377633E-2	3.73751094E-2
CHASE40	4.	2.24853199E-1	2.28069866E-1	5.67220392E-2	-1.68682189E-1
CHASE40	6.	8.93044823E-5	4.90597115E-3	8.14832578E-4	1.6738652E1
CHASE40	6.	1.12439276E-4	4.92910594E-3	8.18675035E-4	1.61726674E1
CHASE40	6.	1.41567259E-4	4.95823393E-3	8.23512901E-4	1.64121054E1
CHASE40	6.	1.78240998E-4	4.99490766E-3	8.29604041E-4	1.68295461E1
CHASE40	6.	2.12863372E-4	5.02953004E-3	8.3535447E-4	1.60020762E1
CHASE40	6.	2.41125321E-4	5.05779199E-3	8.40048496E-4	1.62859585E1
CHASE40	6.	2.7313962E-4	5.08980629E-3	8.4536575E-4	1.61206691E1
CHASE40	6.	3.0940447E-4	5.12607114E-3	8.51388978E-4	1.60916165E1
CHASE40	6.	3.50484217E-4	5.16715088E-3	8.58211911E-4	1.58577919E1
CHASE40	6.	3.97018138E-4	5.2136848E-3	8.65940729E-4	1.6191376E1
CHASE40	6.	4.49730385E-4	5.26639705E-3	8.74695704E-4	1.56723309E1
CHASE40	6.	5.09441256E-4	5.32610792E-3	8.84613081E-4	1.60460324E1
CHASE40	6.	5.77079962E-4	5.39374663E-3	8.95847191E-4	1.58402488E1
CHASE40	6.	6.53699085E-4	5.47036575E-3	9.08572858E-4	1.61636046E1
CHASE40	6.	7.40490957E-4	5.55715762E-3	9.22988117E-4	1.59559163E1
CHASE40	6.	8.38806219E-4	5.65547289E-3	9.39317296E-4	1.56114865E1
CHASE40	6.	9.50174834E-4	5.7668415E-3	9.57814505E-4	1.58199084E1
CHASE40	6.	1.0763299E-3	5.89299657E-3	9.78767596E-4	1.57471194E1
CHASE40	6.	1.21923463E-3	6.03590129E-3	1.00250264E-3	1.64760862E1
CHASE40	6.	1.38111286E-3	6.19777953E-3	1.02938899E-3	1.62498668E1
CHASE40	6.	1.56448374E-3	6.3811504E-3	1.05984505E-3	1.47851438E1
CHASE40	6.	1.77220083E-3	6.58886749E-3	1.09434477E-3	1.50921824E1
CHASE40	6.	2.00749659E-3	6.82416326E-3	1.13342504E-3	1.56808838E1
CHASE40	6.	2.27403267E-3	7.09069934E-3	1.17769401E-3	1.42666385E1
CHASE40	6.	2.57595684E-3	7.3926235E-3	1.22784058E-3	1.49487796E1
CHASE40	6.	2.9E-3	7.71666667E-3	1.2816609E-3	1.5238462E1
CHASE40	6.	2.91796759E-3	7.73463426E-3	1.28464514E-3	1.37932957E1
CHASE40	6.	3.30538724E-3	8.12205391E-3	1.34899165E-3	1.42188529E1
CHASE40	6.	3.33E-3	8.14666667E-3	1.35307958E-3	1.45974171E1
CHASE40	6.	3.74424474E-3	8.56091141E-3	1.42188148E-3	1.36602753E1
CHASE40	6.	3.84E-3	8.65666667E-3	1.43778547E-3	1.37516716E1
CHASE40	6.	4.24136952E-3	9.05803618E-3	1.50444892E-3	1.15570837E1
CHASE40	6.	4.38E-3	9.19666667E-3	1.52747405E-3	1.31722449E1
CHASE40	6.	4.80449774E-3	9.6211644E-3	1.59797886E-3	1.08643481E1
CHASE40	6.	5.4423927E-3	1.02590594E-2	1.70392681E-3	1.03491943E1
CHASE40	6.	6.16498121E-3	1.09816479E-2	1.82394152E-3	8.35288901
CHASE40	6.	6.98350808E-3	1.18001747E-2	1.95989061E-3	7.54139194
CHASE40	6.	7.91071106E-3	1.27273777E-2	2.11388973E-3	6.4642514
CHASE40	6.	8.96101913E-3	1.37776858E-2	2.28833536E-3	6.75908336
CHASE40	6.	1.0150777E-2	1.49674437E-2	2.4859422E-3	5.50770524
CHASE40	6.	1.14984995E-2	1.63151661E-2	2.70978538E-3	3.49330087
CHASE40	6.	1.30251595E-2	1.78418262E-2	2.9633483E-3	3.13523664
CHASE40	6.	1.47545148E-2	1.95711815E-2	3.25057686E-3	2.2453646
CHASE40	6.	1.67134773E-2	2.1530144E-2	3.57594086E-3	1.27343837
CHASE40	6.	1.89325319E-2	2.37491986E-2	3.94450357E-3	2.4147036E-1
CHASE40	6.	2.14462113E-2	2.62628779E-2	4.36200049E-3	-2.93009958E-1
CHASE40	6.	2.42936328E-2	2.91102994E-2	4.83492863E-3	4.14475778E-1
CHASE40	6.	2.75191075E-2	3.23357742E-2	5.37064761E-3	8.14954579E-2
CHASE40	6.	3.E-2	3.48166667E-2	5.78269896E-3	-1.28010627E-1
CHASE40	6.	3.31777682E-2	3.79944348E-2	6.31049436E-3	-1.28912193E-1
CHASE40	6.	3.5311658E-2	4.01283246E-2	6.66491205E-3	-3.75384462E-1
CHASE40	6.	3.79694625E-2	4.27861292E-2	7.10634672E-3	-2.57534545E-1
CHASE40	6.	4.27160461E-2	4.75327128E-2	7.89470663E-3	1.41803833E-1
CHASE40	6.	5.40635105E-2	5.88801771E-2	9.77940658E-3	-4.46960734E-1
CHASE40	6.	6.84254145E-2	7.32420812E-2	1.21647747E-2	1.53908721E-1
CHASE40	6.	8.66025404E-2	9.1419207E-2	1.51838129E-2	4.68306392E-1
CHASE40	6.	1.09608397E-1	1.14425064E-1	1.90048549E-2	-2.40000665E-1
CHASE40	6.	1.38725731E-1	1.43542398E-1	2.38409518E-2	-2.16909387E-1
CHASE40	6.	1.75578048E-1	1.80394715E-1	2.99617519E-2	4.09000408E-1
CHASE40	6.	2.22220137E-1	2.27036804E-1	3.77085349E-2	1.04881645E-1
CHASE40	8.	9.86792855E-5	6.51534595E-3	8.12302872E-4	1.49854048E1
CHASE40	8.	1.24880318E-4	6.54154698E-3	8.15569494E-4	1.6024265E1
CHASE40	8.	1.58038171E-4	6.57470484E-3	8.1970346E-4	1.511467E1
CHASE40	8.	2.E-4	6.61666667E-3	8.24935065E-4	1.50190647E1
CHASE40	8.	2.56633744E-4	6.67330041E-3	8.31995895E-4	1.5258068E1
CHASE40	8.	3.29304393E-4	6.74597106E-3	8.41056132E-4	1.53496715E1
CHASE40	8.	3.73026261E-4	6.78969293E-3	8.4650717E-4	1.5978588E1
CHASE40	8.	4.22553097E-4	6.83921976E-3	8.52681945E-4	1.5461086E1
CHASE40	8.	4.7865563E-4	6.8953223E-3	8.59676546E-4	1.6064901E1
CHASE40	8.	5.42206917E-4	6.95887358E-3	8.67599823E-4	1.49289082E1
CHASE40	8.	6.95742956E-4	7.11240962E-3	8.86741979E-4	1.55549099E1
CHASE40	8.	8.92755599E-4	7.30942227E-3	9.11304594E-4	1.47160823E1
CHASE40	8.	1.01128709E-3	7.42795376E-3	9.26082547E-4	1.56283833E1
CHASE40	8.	1.14555606E-3	7.56222273E-3	9.42822574E-4	1.51421076E1
CHASE40	8.	1.29765197E-3	7.71431863E-3	9.6178518E-4	1.50822637E1
CHASE40	8.	1.4699417E-3	7.88660837E-3	9.83265459E-4	1.45929171E1
CHASE40	8.	1.88618322E-3	8.30284988E-3	1.0351605E-3	1.42762729E1
CHASE40	8.	2.42029131E-3	8.83695797E-3	1.1017506E-3	1.43712092E1
CHASE40	8.	2.74163429E-3	9.15830095E-3	1.14181415E-3	1.54818285E1
CHASE40	8.	3.1056421E-3	9.52230877E-3	1.18719694E-3	1.36909666E1
CHASE40	8.	3.51797936E-3	9.93464603E-3	1.23860522E-3	1.46458432E1
CHASE40	8.	3.9850628E-3	1.04017295E-2	1.296839E-3	1.39609417E1
CHASE40	8.	4.12E-3	1.05366667E-2	1.31366234E-3	1.24563948E1
CHASE40	8.	4.24E-3	1.06566667E-2	1.32862338E-3	1.26634677E1
CHASE40	8.	4.41E-3	1.08266667E-2	1.34981818E-3	1.19052279E1
CHASE40	8.	4.6E-3	1.10166667E-2	1.37350649E-3	1.26809411E1
CHASE40	8.	4.76E-3	1.11766667E-2	1.39345455E-3	1.12154748E1
CHASE40	8.	5.11350793E-3	1.15301746E-2	1.43752826E-3	1.1561676E1
CHASE40	8.	5.58E-3	1.19966667E-2	1.49568831E-3	1.01397832E1
CHASE40	8.	6.21E-3	1.26266667E-2	1.57423377E-3	9.9730416
CHASE40	8.	6.9E-3	1.33166667E-2	1.66025974E-3	9.04502718
CHASE40	8.	7.43266538E-3	1.3849332E-2	1.72666997E-3	9.27429787
CHASE40	8.	7.98E-3	1.43966667E-2	1.79490909E-3	8.16841768
CHASE40	8.	8.41950314E-3	1.48361698E-2	1.84970429E-3	7.18042054
CHASE40	8.	8.96E-3	1.53766667E-2	1.91709091E-3	6.42905164
CHASE40	8.	9.53736372E-3	1.59540304E-2	1.98907392E-3	6.23372387
CHASE40	8.	9.97E-3	1.63866667E-2	2.04301299E-3	6.23896958
CHASE40	8.	1.06E-2	1.70166667E-2	2.12155844E-3	6.26902007
CHASE40	8.	1.08036431E-2	1.72203097E-2	2.14694771E-3	4.99453782
CHASE40	8.	1.11E-2	1.75166667E-2	2.1838961E-3	6.375554
CHASE40	8.	1.16E-2	1.80166667E-2	2.24623377E-3	4.98787703
CHASE40	8.	1.21E-2	1.85166667E-2	2.30857143E-3	4.70423596
CHASE40	8.	1.26E-2	1.90166667E-2	2.37090909E-3	4.86037659
CHASE40	8.	1.31E-2	1.95166667E-2	2.43324675E-3	4.08195385
CHASE40	8.	1.38628969E-2	2.02795635E-2	2.52836117E-3	3.73475567
CHASE40	8.	1.44E-2	2.08166667E-2	2.59532468E-3	3.68795617
CHASE40	8.	1.53E-2	2.17166667E-2	2.70753247E-3	3.02953833
CHASE40	8.	1.63E-2	2.27166667E-2	2.83220779E-3	2.95951458
CHASE40	8.	1.73E-2	2.37166667E-2	2.95688312E-3	2.57649418
CHASE40	8.	1.88E-2	2.52166667E-2	3.1438961E-3	2.17888092
CHASE40	8.	2.01502129E-2	2.65668796E-2	3.31223433E-3	2.0256196
CHASE40	8.	2.14E-2	2.78166667E-2	3.46805195E-3	1.02870053
CHASE40	8.	2.37E-2	3.01166667E-2	3.75480519E-3	-1.87868879E-1
CHASE40	8.	2.58561229E-2	3.22727896E-2	4.02362052E-3	1.6068408E-1
CHASE40	8.	2.928905E-2	3.57057167E-2	4.45162182E-3	-2.08388097E-1
CHASE40	8.	3.33550958E-2	3.97717625E-2	4.9585574E-3	-6.16030977E-1
CHASE40	8.	4.58442641E-2	5.22609307E-2	6.51564851E-3	4.20137935E-1
CHASE40	8.	5.66717836E-2	6.30884502E-2	7.86557302E-3	1.1160955E-1
CHASE40	8.	7.00565516E-2	7.64732183E-2	9.53432332E-3	4.81307869E-1
CHASE40	8.	8.66025404E-2	9.3019207E-2	1.15971998E-2	3.68364297E-1
CHASE40	8.	1.32340991E-1	1.38757658E-1	1.7299656E-2	-1.17537505
CHASE40	1.2E1	2.E-4	9.81666667E-3	8.16637782E-4	1.42200996E1
CHASE40	1.2E1	2.56633744E-4	9.87330041E-3	8.21349081E-4	1.3700125E1
CHASE40	1.2E1	3.29304393E-4	9.94597106E-3	8.27394473E-4	1.44671995E1
CHASE40	1.2E1	3.73026261E-4	9.98969293E-3	8.31031647E-4	1.41369586E1
CHASE40	1.2E1	4.22553097E-4	1.00392198E-2	8.35151731E-4	1.40144988E1
CHASE40	1.2E1	4.7865563E-4	1.00953223E-2	8.39818839E-4	1.35150853E1
CHASE40	1.2E1	5.42206917E-4	1.01588736E-2	8.45105601E-4	1.38507919E1
CHASE40	1.2E1	6.13E-4	1.02296667E-2	8.50994801E-4	1.37387817E1
CHASE40	1.2E1	6.95742956E-4	1.03124096E-2	8.57878097E-4	1.31443435E1
CHASE40	1.2E1	7.41E-4	1.03576667E-2	8.61642981E-4	1.43885644E1
CHASE40	1.2E1	8.03E-4	1.04196667E-2	8.66800693E-4	1.34925149E1
CHASE40	1.2E1	8.92755599E-4	1.05094223E-2	8.74267364E-4	1.38752767E1
CHASE40	1.2E1	9.39E-4	1.05556667E-2	8.78114385E-4	1.35643098E1
CHASE40	1.2E1	1.01128709E-3	1.06279538E-2	8.84127869E-4	1.3443591E1
CHASE40	1.2E1	1.06E-3	1.06766667E-2	8.88180243E-4	1.34914654E1
CHASE40	1.2E1	1.14555606E-3	1.07622227E-2	8.95297558E-4	1.34956552E1
CHASE40	1.2E1	1.29765197E-3	1.09143186E-2	9.0795025E-4	1.37537536E1
CHASE40	1.2E1	1.4699417E-3	1.10866084E-2	9.22282845E-4	1.35259178E1
CHASE40	1.2E1	1.67E-3	1.12866667E-2	9.38925477E-4	1.29243655E1
CHASE40	1.2E1	1.88618322E-3	1.15028499E-2	9.56909522E-4	1.29383818E1
CHASE40	1.2E1	2.13E-3	1.17466667E-2	9.77192374E-4	1.28299712E1
CHASE40	1.2E1	2.42029131E-3	1.2036958E-2	1.00134139E-3	1.30851568E1
CHASE40	1.2E1	2.74163429E-3	1.2358301E-2	1.02807356E-3	1.28998011E1
CHASE40	1.2E1	3.1056421E-3	1.27223088E-2	1.05835498E-3	1.29042936E1
CHASE40	1.2E1	3.2E-3	1.28166667E-2	1.06620451E-3	1.20614159E1
CHASE40	1.2E1	3.27E-3	1.28866667E-2	1.07202773E-3	1.25704972E1
CHASE40	1.2E1	3.39E-3	1.30066667E-2	1.0820104E-3	1.26658641E1
CHASE40	1.2E1	3.51797936E-3	1.3134646E-2	1.09265686E-3	1.25929535E1
CHASE40	1.2E1	3.6E-3	1.32166667E-2	1.09948007E-3	1.24589707E1
CHASE40	1.2E1	3.76E-3	1.33766667E-2	1.11279029E-3	1.24827791E1
CHASE40	1.2E1	3.8E-3	1.34166667E-2	1.11611785E-3	1.23252394E1
CHASE40	1.2E1	3.9850628E-3	1.36017295E-2	1.13151302E-3	1.19165803E1
CHASE40	1.2E1	4.37E-3	1.39866667E-2	1.16353553E-3	1.18573616E1
CHASE40	1.2E1	4.81E-3	1.44266667E-2	1.20013865E-3	1.17874262E1
CHASE40	1.2E1	5.11350793E-3	1.47301746E-2	1.22538714E-3	1.12882097E1
CHASE40	1.2E1	5.33E-3	1.49466667E-2	1.24339688E-3	1.14116826E1
CHASE40	1.2E1	5.81E-3	1.54266667E-2	1.28332756E-3	1.08124106E1
CHASE40	1.2E1	6.17E-3	1.57866667E-2	1.31327556E-3	1.07830883E1
CHASE40	1.2E1	6.62E-3	1.62366667E-2	1.35071057E-3	1.01155079E1
CHASE40	1.2E1	6.94E-3	1.65566667E-2	1.37733102E-3	9.56989123
CHASE40	1.2E1	7.43266538E-3	1.7049332E-2	1.41831532E-3	8.95804977
CHASE40	1.2E1	7.65E-3	1.72666667E-2	1.43639515E-3	8.45172101
CHASE40	1.2E1	8.41950314E-3	1.80361698E-2	1.50040927E-3	7.59459446
CHASE40	1.2E1	8.71E-3	1.83266667E-2	1.52457539E-3	7.26015602
CHASE40	1.2E1	9.04E-3	1.86566667E-2	1.55202773E-3	6.94792075
CHASE40	1.2E1	9.49E-3	1.91066667E-2	1.58946274E-3	7.23466409
CHASE40	1.2E1	9.53736372E-3	1.91540304E-2	1.59340287E-3	6.39431246
CHASE40	1.2E1	1.E-2	1.96166667E-2	1.63188908E-3	6.49052069
CHASE40	1.2E1	1.04E-2	2.00166667E-2	1.66516464E-3	6.36372542
CHASE40	1.2E1	1.08036431E-2	2.04203097E-2	1.69874327E-3	5.27194212
CHASE40	1.2E1	1.15E-2	2.11166667E-2	1.75667244E-3	5.30206326
CHASE40	1.2E1	1.26E-2	2.22166667E-2	1.84818024E-3	4.61060991
CHASE40	1.2E1	1.38628969E-2	2.34795635E-2	1.95323925E-3	3.49046919
CHASE40	1.2E1	1.54E-2	2.50166667E-2	2.08110919E-3	2.75660054
CHASE40	1.2E1	1.6E-2	2.56166667E-2	2.13102253E-3	2.78205267
CHASE40	1.2E1	1.71E-2	2.67166667E-2	2.22253033E-3	2.34281239
CHASE40	1.2E1	1.79E-2	2.75166667E-2	2.28908146E-3	1.92171742
CHASE40	1.2E1	2.01502129E-2	2.97668796E-2	2.47627421E-3	9.68390639E-1
CHASE40	1.2E1	2.15E-2	3.11166667E-2	2.58856153E-3	9.00826053E-1
CHASE40	1.2E1	2.28255642E-2	3.24422309E-2	2.69883376E-3	3.44372938E-1
CHASE40	1.2E1	2.58561229E-2	3.54727896E-2	2.95094263E-3	1.48348778
CHASE40	1.2E1	2.928905E-2	3.89057167E-2	3.23652409E-3	-2.67991494E-1
CHASE40	1.2E1	3.33550958E-2	4.29717625E-2	3.574774E-3	2.8163633E-4
CHASE40	1.2E1	3.68E-2	4.64166667E-2	3.86135182E-3	-1.17965182E-1
CHASE40	1.2E1	4.23E-2	5.19166667E-2	4.31889081E-3	-6.94514258E-2
CHASE40	1.2E1	4.92E-2	5.88166667E-2	4.89289428E-3	-4.8923367E-1
CHASE40	1.2E1	5.66717836E-2	6.62884502E-2	5.5144638E-3	-2.23849661E-1
CHASE40	1.2E1	7.00565516E-2	7.96732183E-2	6.62792804E-3	-1.83273447E-2
CHASE40	1.2E1	8.66025404E-2	9.6219207E-2	8.00437078E-3	-1.94006831E-1
CHASE40	1.2E1	1.02E-1	1.11616667E-1	9.28526863E-3	1.98591658E-1
CHASE40	1.2E1	1.32340991E-1	1.41957658E-1	1.18093025E-2	-7.19927971E-2
CHASE40	1.6E1	3.29304393E-4	1.31459711E-2	8.20554761E-4	1.28986644E1
CHASE40	1.6E1	3.73026261E-4	1.31896929E-2	8.23283824E-4	1.11686813E1
CHASE40	1.6E1	4.22553097E-4	1.32392198E-2	8.26375226E-4	1.25591448E1
CHASE40	1.6E1	4.7865563E-4	1.32953223E-2	8.29877074E-4	1.18877862E1
CHASE40	1.6E1	5.42206917E-4	1.33588736E-2	8.33843865E-4	1.27657597E1
CHASE40	1.6E1	6.95742956E-4	1.35124096E-2	8.43427389E-4	1.22137039E1
CHASE40	1.6E1	8.92755599E-4	1.37094223E-2	8.55724667E-4	1.24144238E1
CHASE40	1.6E1	1.01128709E-3	1.38279538E-2	8.63123252E-4	1.23593012E1
CHASE40	1.6E1	1.14555606E-3	1.39622227E-2	8.71504149E-4	1.22220944E1
CHASE40	1.6E1	1.29765197E-3	1.41143186E-2	8.80997782E-4	1.2637728E1
CHASE40	1.6E1	1.4699417E-3	1.42866084E-2	8.91751888E-4	1.2203133E1
CHASE40	1.6E1	1.88618322E-3	1.47028499E-2	9.17733153E-4	1.30832438E1
CHASE40	1.6E1	2.42029131E-3	1.5236958E-2	9.51071499E-4	1.23112894E1
CHASE40	1.6E1	2.74163429E-3	1.5558301E-2	9.71129318E-4	1.11765356E1
CHASE40	1.6E1	3.1056421E-3	1.59223088E-2	9.93850222E-4	1.06288144E1
CHASE40	1.6E1	3.51797936E-3	1.6334646E-2	1.01958779E-3	1.13528397E1
CHASE40	1.6E1	3.9850628E-3	1.68017295E-2	1.04874254E-3	1.17145536E1
CHASE40	1.6E1	4.12E-3	1.69366667E-2	1.05716515E-3	1.12110327E1
CHASE40	1.6E1	4.24E-3	1.70566667E-2	1.0646554E-3	1.13559446E1
CHASE40	1.6E1	4.41E-3	1.72266667E-2	1.07526658E-3	1.09644626E1
CHASE40	1.6E1	4.6E-3	1.74166667E-2	1.08712614E-3	1.14771293E1
CHASE40	1.6E1	4.76E-3	1.75766667E-2	1.09711313E-3	1.09682213E1
CHASE40	1.6E1	5.11350793E-3	1.79301746E-2	1.11917865E-3	1.05460872E1
CHASE40	1.6E1	5.58E-3	1.83966667E-2	1.14829649E-3	1.10474883E1
CHASE40	1.6E1	6.21E-3	1.90266667E-2	1.18762029E-3	1.01681925E1
CHASE40	1.6E1	6.9E-3	1.97166667E-2	1.23068921E-3	8.77146254
CHASE40	1.6E1	7.43266538E-3	2.0249332E-2	1.2639375E-3	9.22716427
CHASE40	1.6E1	7.98E-3	2.07966667E-2	1.29810143E-3	8.34311689
CHASE40	1.6E1	8.41950314E-3	2.12361698E-2	1.32553466E-3	6.94627116
CHASE40	1.6E1	9.53736372E-3	2.23540304E-2	1.39531009E-3	5.34064807
CHASE40	1.6E1	1.08036431E-2	2.36203097E-2	1.47434963E-3	5.42098853
CHASE40	1.6E1	1.38628969E-2	2.66795635E-2	1.66530436E-3	2.21581167
CHASE40	1.6E1	2.01502129E-2	3.29668796E-2	2.05775061E-3	-4.00381068E-1
CHASE40	1.6E1	2.28255642E-2	3.56422309E-2	2.22474263E-3	4.67646696E-3
CHASE40	1.6E1	2.58561229E-2	3.86727896E-2	2.41390624E-3	3.73655027E-1
CHASE40	1.6E1	2.928905E-2	4.21057167E-2	2.62818518E-3	-4.68611608E-2
CHASE40	1.6E1	3.33550958E-2	4.61717625E-2	2.88198257E-3	-8.33287621E-1
CHASE40	1.6E1	4.58442641E-2	5.86609307E-2	3.66154054E-3	-4.48697416E-1
CHASE40	1.6E1	5.66717836E-2	6.94884502E-2	4.33738051E-3	-1.76277024E-1
CHASE40	1.6E1	7.00565516E-2	8.28732183E-2	5.17284067E-3	7.70178368E-1
CHASE40	1.6E1	8.66025404E-2	9.9419207E-2	6.20562021E-3	6.38309866E-1
CHASE40	1.6E1	1.32340991E-1	1.45157658E-1	9.06055601E-3	1.54712073E-1
CHASE40	2.E1	2.41E-3	1.84266667E-2	9.2037461E-4	1.07202858E1
CHASE40	2.E1	2.71E-3	1.87266667E-2	9.35359001E-4	1.08491616E1
CHASE40	2.E1	3.1E-3	1.91166667E-2	9.5483871E-4	1.02504391E1
CHASE40	2.E1	3.54E-3	1.95566667E-2	9.76815817E-4	1.0275777E1
CHASE40	2.E1	3.97E-3	1.99866667E-2	9.98293444E-4	9.98121262
CHASE40	2.E1	4.52E-3	2.05366667E-2	1.02576483E-3	9.73713272
CHASE40	2.E1	4.96E-3	2.09766667E-2	1.04774194E-3	9.10591579
CHASE40	2.E1	5.15E-3	2.11666667E-2	1.05723205E-3	9.29257549
CHASE40	2.E1	5.26E-3	2.12766667E-2	1.06272633E-3	9.18810484
CHASE40	2.E1	5.75E-3	2.17666667E-2	1.08720083E-3	9.19698423
CHASE40	2.E1	6.12E-3	2.21366667E-2	1.10568158E-3	9.12992913
CHASE40	2.E1	6.36E-3	2.23766667E-2	1.11766909E-3	8.29562044
CHASE40	2.E1	6.58E-3	2.25966667E-2	1.12865765E-3	7.83856948
CHASE40	2.E1	7.53E-3	2.35466667E-2	1.17610822E-3	6.88370298
CHASE40	2.E1	8.54E-3	2.45566667E-2	1.22655567E-3	4.89336965
CHASE40	2.E1	9.26E-3	2.52766667E-2	1.26251821E-3	5.39669389
CHASE40	2.E1	9.61E-3	2.56266667E-2	1.28E-3	4.97415029
CHASE40	2.E1	1.03E-2	2.63166667E-2	1.3144641E-3	4.28311665
CHASE40	2.E1	1.08E-2	2.68166667E-2	1.33943809E-3	3.76704866
CHASE40	2.E1	1.1E-2	2.70166667E-2	1.34942768E-3	3.46689364
CHASE40	2.E1	1.22E-2	2.82166667E-2	1.40936524E-3	2.05089375
CHASE40	2.E1	1.36E-2	2.96166667E-2	1.4792924E-3	1.64448044
CHASE40	2.E1	1.62E-2	3.22166667E-2	1.60915713E-3	7.62399512E-1
CHASE40	2.E1	1.69E-2	3.29166667E-2	1.64412071E-3	1.14700447E-1
CHASE40	2.E1	2.02E-2	3.62166667E-2	1.80894901E-3	4.63780736E-1
CHASE40	2.E1	2.34E-2	3.94166667E-2	1.96878252E-3	4.0394445E-2
CHASE40	2.E1	2.6E-2	4.20166667E-2	2.09864724E-3	-4.42077354E-1
CHASE40	2.4E1	3.73026261E-4	1.95896929E-2	8.15529281E-4	1.01417506E1
CHASE40	2.4E1	4.22553097E-4	1.96392198E-2	8.17591109E-4	1.00874726E1
CHASE40	2.4E1	4.7865563E-4	1.96953223E-2	8.19926687E-4	9.33022924
CHASE40	2.4E1	5.42206917E-4	1.97588736E-2	8.22572361E-4	9.47681054
CHASE40	2.4E1	6.13E-4	1.98296667E-2	8.25519514E-4	9.43423679
CHASE40	2.4E1	6.95742956E-4	1.99124096E-2	8.28964147E-4	8.57870037
CHASE40	2.4E1	7.41E-4	1.99576667E-2	8.30848222E-4	8.43472203
CHASE40	2.4E1	8.03E-4	2.00196667E-2	8.33429315E-4	9.35980332
CHASE40	2.4E1	8.92755599E-4	2.01094223E-2	8.37165888E-4	1.033724E1
CHASE40	2.4E1	9.39E-4	2.01556667E-2	8.39091067E-4	8.5542145
CHASE40	2.4E1	1.01128709E-3	2.02279538E-2	8.42100417E-4	8.41853092
CHASE40	2.4E1	1.06E-3	2.02766667E-2	8.44128361E-4	8.73119582
CHASE40	2.4E1	1.14555606E-3	2.03622227E-2	8.47690105E-4	9.78123857
CHASE40	2.4E1	1.29765197E-3	2.05143186E-2	8.54021938E-4	8.96357245
CHASE40	2.4E1	1.4699417E-3	2.06866084E-2	8.61194451E-4	8.85064634
CHASE40	2.4E1	1.67E-3	2.08866667E-2	8.69522984E-4	8.9316344
CHASE40	2.4E1	1.88618322E-3	2.11028499E-2	8.78522805E-4	8.53092794
CHASE40	2.4E1	2.13E-3	2.13466667E-2	8.88673027E-4	8.72858249
CHASE40	2.4E1	2.42029131E-3	2.1636958E-2	9.00758008E-4	8.50924639
CHASE40	2.4E1	2.74163429E-3	2.1958301E-2	9.14135686E-4	8.00097664
CHASE40	2.4E1	3.1056421E-3	2.23223088E-2	9.29289524E-4	8.69442667
CHASE40	2.4E1	3.2E-3	2.24166667E-2	9.33217693E-4	7.57280792
CHASE40	2.4E1	3.27E-3	2.24866667E-2	9.3613183E-4	7.82145518
CHASE40	2.4E1	3.39E-3	2.26066667E-2	9.41127493E-4	7.66870926
CHASE40	2.4E1	3.51797936E-3	2.2734646E-2	9.46455342E-4	7.09309674
CHASE40	2.4E1	3.6E-3	2.28166667E-2	9.49869905E-4	7.78602404
CHASE40	2.4E1	3.76E-3	2.29766667E-2	9.56530789E-4	7.42712272
CHASE40	2.4E1	3.8E-3	2.30166667E-2	9.5819601E-4	7.4366651
CHASE40	2.4E1	3.9850628E-3	2.32017295E-2	9.65900273E-4	5.56292875
CHASE40	2.4E1	4.37E-3	2.35866667E-2	9.81925412E-4	7.74897882
CHASE40	2.4E1	4.81E-3	2.40266667E-2	1.00024284E-3	6.54942117
CHASE40	2.4E1	5.11350793E-3	2.43301746E-2	1.01287804E-3	5.87982436
CHASE40	2.4E1	5.33E-3	2.45466667E-2	1.02189072E-3	6.64768753
CHASE40	2.4E1	5.81E-3	2.50266667E-2	1.04187337E-3	5.83912507
CHASE40	2.4E1	6.17E-3	2.53866667E-2	1.05686036E-3	5.59928794
CHASE40	2.4E1	6.62E-3	2.58366667E-2	1.0755941E-3	4.22612387
CHASE40	2.4E1	6.94E-3	2.61566667E-2	1.08891587E-3	3.67577521
CHASE40	2.4E1	7.43266538E-3	2.6649332E-2	1.10942579E-3	3.55554955
CHASE40	2.4E1	7.65E-3	2.68666667E-2	1.11847355E-3	3.01858213
CHASE40	2.4E1	8.41950314E-3	2.76361698E-2	1.15050837E-3	6.20736723
CHASE40	2.4E1	8.71E-3	2.79266667E-2	1.16260191E-3	4.48874801
CHASE40	2.4E1	9.04E-3	2.82566667E-2	1.17633998E-3	4.03017367
CHASE40	2.4E1	9.49E-3	2.87066667E-2	1.19507372E-3	3.68657687
CHASE40	2.4E1	9.53736372E-3	2.87540304E-2	1.1970455E-3	1.57743951
CHASE40	2.4E1	1.E-2	2.92166667E-2	1.21630529E-3	2.27096022
CHASE40	2.4E1	1.04E-2	2.96166667E-2	1.2329575E-3	3.19115818
CHASE40	2.4E1	1.08036431E-2	3.00203097E-2	1.24976138E-3	7.78814592E-1
CHASE40	2.4E1	1.15E-2	3.07166667E-2	1.27875108E-3	1.74783415
CHASE40	2.4E1	1.26E-2	3.18166667E-2	1.32454467E-3	2.33457542
CHASE40	2.4E1	1.38628969E-2	3.30795635E-2	1.37711973E-3	-2.53299812E-1
CHASE40	2.4E1	1.54E-2	3.46166667E-2	1.44111015E-3	6.75754871E-1
CHASE40	2.4E1	1.6E-2	3.52166667E-2	1.46608846E-3	4.63923353E-1
CHASE40	2.4E1	1.71E-2	3.63166667E-2	1.51188205E-3	1.40183523E-1
CHASE40	2.4E1	1.79E-2	3.71166667E-2	1.54518647E-3	3.27602758E-1
CHASE40	2.4E1	2.01502129E-2	3.93668796E-2	1.63886402E-3	-1.74161306
CHASE40	2.4E1	2.15E-2	4.07166667E-2	1.69505637E-3	6.42474561E-2
CHASE40	2.4E1	2.28255642E-2	4.20422309E-2	1.75024031E-3	-4.56281695E-1
CHASE40	2.4E1	2.58561229E-2	4.50727896E-2	1.87640408E-3	-5.14689255E-1
CHASE40	2.4E1	2.928905E-2	4.85057167E-2	2.01931865E-3	-1.648948E-1
CHASE40	2.4E1	3.33550958E-2	5.25717625E-2	2.18859029E-3	-3.64170052E-1
CHASE40	2.4E1	3.68E-2	5.60166667E-2	2.33200347E-3	4.44306402E-1
CHASE40	2.4E1	4.23E-2	6.15166667E-2	2.56097138E-3	1.8776128E-1
CHASE40	2.4E1	4.92E-2	6.84166667E-2	2.84822203E-3	5.90048266E-1
CHASE40	2.4E1	5.66717836E-2	7.58884502E-2	3.15927633E-3	3.2625516E-2
CHASE40	2.4E1	7.00565516E-2	8.92732183E-2	3.71649131E-3	6.24357445E-1
CHASE40	2.4E1	8.66025404E-2	1.05819207E-1	4.40530957E-3	5.37874905E-1
CHASE40	2.4E1	1.02E-1	1.21216667E-1	5.04631396E-3	9.9561411E-1
CHASE40	2.4E1	1.32340991E-1	1.51557658E-1	6.30942547E-3	5.72090551E-2
CHASE-5	1.	1.12495202E-6	1.01124952E-4	8.08999616E-4	2.08086392E1
CHASE-5	1.	1.42364596E-6	1.01423646E-4	8.11389168E-4	2.04160158E1
CHASE-5	1.	1.80164823E-6	1.01801648E-4	8.14413186E-4	2.0973964E1
CHASE-5	1.	2.28001655E-6	1.02280017E-4	8.18240132E-4	2.06828193E1
CHASE-5	1.	2.88539981E-6	1.028854E-4	8.23083198E-4	2.10311647E1
CHASE-5	1.	3.65152265E-6	1.03651523E-4	8.29212181E-4	2.01747219E1
CHASE-5	1.	4.62106416E-6	1.04621064E-4	8.36968513E-4	2.08038106E1
CHASE-5	1.	5.84803548E-6	1.05848035E-4	8.46784284E-4	2.0720152E1
CHASE-5	1.	7.40078859E-6	1.07400789E-4	8.59206309E-4	2.12865085E1
CHASE-5	1.	9.36582412E-6	1.09365824E-4	8.74926593E-4	2.09063682E1
CHASE-5	1.	1.18526101E-5	1.1185261E-4	8.94820881E-4	2.06939067E1
CHASE-5	1.	1.49996801E-5	1.1499968E-4	9.19997441E-4	2.08392971E1
CHASE-5	1.	1.89823509E-5	1.18982351E-4	9.51858807E-4	2.0980277E1
CHASE-5	1.	2.40224887E-5	1.24022489E-4	9.92179909E-4	2.0576185E1
CHASE-5	1.	3.04008689E-5	1.30400869E-4	1.04320695E-3	2.08360699E1
CHASE-5	1.	3.84728179E-5	1.38472818E-4	1.10778254E-3	2.07398813E1
CHASE-5	1.	4.86880069E-5	1.48688007E-4	1.18950406E-3	2.13398897E1
CHASE-5	1.	6.16155028E-5	1.61615503E-4	1.29292402E-3	2.04809575E1
CHASE-5	1.	7.79754692E-5	1.77975469E-4	1.42380375E-3	2.08909101E1
CHASE-5	1.	9.86792855E-5	1.98679285E-4	1.58943428E-3	2.02364863E1
CHASE-5	1.	1.24880318E-4	2.24880318E-4	1.79904254E-3	2.05636529E1
CHASE-5	1.	1.58038171E-4	2.58038171E-4	2.06430537E-3	2.0623832E1
CHASE-5	1.	2.E-4	3.E-4	2.4E-3	2.02806636E1
CHASE-5	1.	2.25025711E-4	3.25025711E-4	2.60020569E-3	2.0248979E1
CHASE-5	1.	2.53182853E-4	3.53182853E-4	2.82546283E-3	2.10264755E1
CHASE-5	1.	2.84863258E-4	3.84863258E-4	3.07890607E-3	2.02622443E1
CHASE-5	1.	3.20507786E-4	4.20507786E-4	3.36406229E-3	2.02444098E1
CHASE-5	1.	3.60612463E-4	4.60612463E-4	3.6848997E-3	1.97320176E1
CHASE-5	1.	4.0573538E-4	5.0573538E-4	4.04588304E-3	2.03379712E1
CHASE-5	1.	4.56504462E-4	5.56504462E-4	4.45203569E-3	1.98553286E1
CHASE-5	1.	5.13626206E-4	6.13626206E-4	4.90900965E-3	1.9684032E1
CHASE-5	1.	5.77895511E-4	6.77895511E-4	5.42316409E-3	1.90704031E1
CHASE-5	1.	6.50206742E-4	7.50206742E-4	6.00165394E-3	1.96145989E1
CHASE-5	1.	7.31566173E-4	8.31566173E-4	6.65252938E-3	1.87103267E1
CHASE-5	1.	8.23105991E-4	9.23105991E-4	7.38484793E-3	1.83659787E1
CHASE-5	1.	9.26100055E-4	1.02610006E-3	8.20880044E-3	1.79642954E1
CHASE-5	1.	1.04198162E-3	1.14198162E-3	9.13585294E-3	1.77585297E1
CHASE-5	1.	1.17236327E-3	1.27236327E-3	1.01789062E-2	1.70094748E1
CHASE-5	1.	1.3190594E-3	1.4190594E-3	1.13524752E-2	1.64516385E1
CHASE-5	1.	1.48411139E-3	1.58411139E-3	1.26728912E-2	1.52964252E1
CHASE-5	1.	1.66981611E-3	1.76981611E-3	1.41585289E-2	1.49177728E1
CHASE-5	1.	1.87875779E-3	1.97875779E-3	1.58300623E-2	1.39380944E1
CHASE-5	1.	2.11384404E-3	2.21384404E-3	1.77107523E-2	1.25845758E1
CHASE-5	1.	2.37834629E-3	2.47834629E-3	1.98267703E-2	1.15343163E1
CHASE-5	1.	2.67594532E-3	2.77594532E-3	2.22075626E-2	1.04319233E1
CHASE-5	1.	3.0107825E-3	3.1107825E-3	2.488626E-2	8.88085459
CHASE-5	1.	3.38751737E-3	3.48751737E-3	2.79001389E-2	7.5952335
CHASE-5	1.	3.81139252E-3	3.91139252E-3	3.12911402E-2	5.86042121
CHASE-5	1.	4.28830656E-3	4.38830656E-3	3.51064525E-2	5.09743485
CHASE-5	1.	4.82489617E-3	4.92489617E-3	3.93991694E-2	3.50174192
CHASE-5	1.	5.42862846E-3	5.52862846E-3	4.42290277E-2	2.59659256
CHASE-5	1.	6.1079049E-3	6.2079049E-3	4.96632392E-2	1.74618752
CHASE-5	1.	6.87217822E-3	6.97217822E-3	5.57774258E-2	1.07378588
CHASE-5	1.	7.73208396E-3	7.83208396E-3	6.26566717E-2	-4.28701408E-2
CHASE-5	1.	8.69958846E-3	8.79958846E-3	7.03967077E-2	4.3174355E-1
CHASE-5	1.	9.7881554E-3	9.8881554E-3	7.91052432E-2	-2.60429887E-1
CHASE-5	1.	1.10129331E-2	1.11129331E-2	8.89034652E-2	6.77064993E-1
CHASE-5	1.	1.23909656E-2	1.24909656E-2	9.99277245E-2	-7.24528255E-3
CHASE-5	1.	1.39414292E-2	1.40414292E-2	1.12331434E-1	-2.8296513E-1
CHASE-5	1.	1.56859001E-2	1.57859001E-2	1.26287201E-1	-3.04249913E-1
CHASE-5	1.	1.76486541E-2	1.77486541E-2	1.41989233E-1	2.61667948E-1
CHASE-5	1.	1.98570047E-2	1.99570047E-2	1.59656038E-1	-6.9332959E-2
CHASE-5	1.	2.23416831E-2	2.24416831E-2	1.79533464E-1	6.01236147E-2
CHASE-5	1.	2.51372656E-2	2.52372656E-2	2.01898125E-1	-8.34502561E-2
CHASE-5	1.	2.82826553E-2	2.83826553E-2	2.27061243E-1	2.72256058E-1
CHASE-5	1.	3.33550958E-2	3.34550958E-2	2.67640766E-1	-1.08749627E-1
CHASE-5	1.	4.12329178E-2	4.13329178E-2	3.30663342E-1	2.64805193E-2
CHASE-5	1.	5.09713273E-2	5.10713273E-2	4.08570619E-1	-3.04489929E-1
CHASE-5	1.	6.3009759E-2	6.3109759E-2	5.04878072E-1	7.04051305E-1
CHASE-5	1.	7.7891433E-2	7.7991433E-2	6.23931464E-1	-4.06374371E-1
CHASE-5	1.	9.62878677E-2	9.63878677E-2	7.71102942E-1	5.77124921E-3
CHASE-5	1.	1.19029181E-1	1.19129181E-1	9.53033447E-1	2.37055191E-1
CHASE-5	1.	1.47141548E-1	1.47241548E-1	1.17793238	4.42100251E-1
CHASE-5	1.	1.81893507E-1	1.81993507E-1	1.45594805	-4.54906923E-1
CHASE-5	1.	2.24853199E-1	2.24953199E-1	1.79962559	-1.03957902E-2
