# Supplementary material for: Storing quantum coherence in a quantum dot nuclear spin ensemble for over 100 milliseconds
Source: Nat Commun. 2025 Dec 4;17:239. doi: 10.1038/s41467-025-66948-6 (PMC12783769; doi:10.1038/s41467-025-66948-6)
Supplement: Supplementary file 3 — Source Data [file 41467_2025_66948_MOESM3_ESM.zip › Fig3b.xls]

## Sheet: Sheet1
Set pulse sequence cycle type	Set number of sequence cycles	Set spin free evolution time T_FreeEvol, excluding Rf pulses (s)	Set total evolution time T_EvolTot, including Rf pulses (s)	Set CHASE-40 (or equivalent) cycle time T_Cycle, including Rf pulses (s)	Measured echo amplitude (ueV)
CHASE-10	1	1.12495e-06	0.000201125	0.0008045	15.1599
CHASE-10	1	1.42365e-06	0.000201424	0.000805695	15.0454
CHASE-10	1	1.80165e-06	0.000201802	0.000807207	15.3918
CHASE-10	1	2.28002e-06	0.00020228	0.00080912	15.373
CHASE-10	1	2.8854e-06	0.000202885	0.000811542	15.4537
CHASE-10	1	3.65152e-06	0.000203652	0.000814606	15.1492
CHASE-10	1	4.62106e-06	0.000204621	0.000818484	15.1494
CHASE-10	1	5.84804e-06	0.000205848	0.000823392	14.7788
CHASE-10	1	7.40079e-06	0.000207401	0.000829603	15.4147
CHASE-10	1	9.36582e-06	0.000209366	0.000837463	15.0624
CHASE-10	1	1.18526e-05	0.000211853	0.00084741	15.9249
CHASE-10	1	1.49997e-05	0.000215	0.000859999	15.2118
CHASE-10	1	1.89824e-05	0.000218982	0.000875929	15.6601
CHASE-10	1	2.40225e-05	0.000224022	0.00089609	15.1491
CHASE-10	1	3.04009e-05	0.000230401	0.000921603	15.1172
CHASE-10	1	3.84728e-05	0.000238473	0.000953891	14.668
CHASE-10	1	4.8688e-05	0.000248688	0.000994752	15.1386
CHASE-10	1	6.16155e-05	0.000261616	0.00104646	15.0519
CHASE-10	1	7.79755e-05	0.000277975	0.0011119	14.9173
CHASE-10	1	9.86793e-05	0.000298679	0.00119472	14.7239
CHASE-10	1	0.00012488	0.00032488	0.00129952	14.6408
CHASE-10	1	0.000158038	0.000358038	0.00143215	14.035
CHASE-10	1	0.0002	0.0004	0.0016	15.6793
CHASE-10	1	0.000225026	0.000425026	0.0017001	14.6172
CHASE-10	1	0.000253183	0.000453183	0.00181273	14.916
CHASE-10	1	0.000284863	0.000484863	0.00193945	14.6438
CHASE-10	1	0.000320508	0.000520508	0.00208203	14.7231
CHASE-10	1	0.000360612	0.000560612	0.00224245	14.8269
CHASE-10	1	0.000405735	0.000605735	0.00242294	15.2332
CHASE-10	1	0.000456504	0.000656504	0.00262602	14.1163
CHASE-10	1	0.000513626	0.000713626	0.0028545	15.1967
CHASE-10	1	0.000577896	0.000777896	0.00311158	14.4524
CHASE-10	1	0.000650207	0.000850207	0.00340083	15.0745
CHASE-10	1	0.000731566	0.000931566	0.00372626	14.8004
CHASE-10	1	0.000823106	0.00102311	0.00409242	14.3172
CHASE-10	1	0.0009261	0.0011261	0.0045044	14.6637
CHASE-10	1	0.00104198	0.00124198	0.00496793	13.8012
CHASE-10	1	0.00117236	0.00137236	0.00548945	13.5657
CHASE-10	1	0.00131906	0.00151906	0.00607624	13.3282
CHASE-10	1	0.00148411	0.00168411	0.00673645	12.6711
CHASE-10	1	0.00166982	0.00186982	0.00747926	12.5686
CHASE-10	1	0.00187876	0.00207876	0.00831503	12.0906
CHASE-10	1	0.00211384	0.00231384	0.00925538	11.377
CHASE-10	1	0.00237835	0.00257835	0.0103134	10.5135
CHASE-10	1	0.00267595	0.00287595	0.0115038	9.25581
CHASE-10	1	0.00301078	0.00321078	0.0128431	8.6012
CHASE-10	1	0.00338752	0.00358752	0.0143501	7.90089
CHASE-10	1	0.00381139	0.00401139	0.0160456	5.52144
CHASE-10	1	0.00428831	0.00448831	0.0179532	4.93691
CHASE-10	1	0.0048249	0.0050249	0.0200996	2.91327
CHASE-10	1	0.00542863	0.00562863	0.0225145	2.40341
CHASE-10	1	0.0061079	0.0063079	0.0252316	1.45173
CHASE-10	1	0.00687218	0.00707218	0.0282887	0.999956
CHASE-10	1	0.00773208	0.00793208	0.0317283	0.274847
CHASE-10	1	0.00869959	0.00889959	0.0355984	-0.236621
CHASE-10	1	0.00978816	0.00998816	0.0399526	-0.509959
CHASE-10	1	0.0110129	0.0112129	0.0448517	-0.195468
CHASE-10	1	0.012391	0.012591	0.0503639	-0.162473
CHASE-10	1	0.0139414	0.0141414	0.0565657	0.347254
CHASE-10	1	0.0156859	0.0158859	0.0635436	-0.106705
CHASE-10	1	0.0176487	0.0178487	0.0713946	0.641686
CHASE-10	1	0.019857	0.020057	0.080228	-0.414635
CHASE-10	1	0.0223417	0.0225417	0.0901667	-1.01301
CHASE-10	1	0.0251373	0.0253373	0.101349	0.0228897
CHASE-10	1	0.0282827	0.0284827	0.113931	0.49867
CHASE-10	1	0.0333551	0.0335551	0.13422	0.188859
CHASE-10	1	0.0412329	0.0414329	0.165732	0.0506673
CHASE-10	1	0.0509713	0.0511713	0.204685	0.254035
CHASE-10	1	0.0630098	0.0632098	0.252839	0.100194
CHASE-10	1	0.0778914	0.0780914	0.312366	0.29759
CHASE-10	1	0.0962879	0.0964879	0.385951	-0.0273851
CHASE-10	1	0.119029	0.119229	0.476917	0.0643098
CHASE-10	1	0.147142	0.147342	0.589366	-0.22766
CHASE-10	1	0.181894	0.182094	0.728374	0.319177
CHASE-10	1	0.224853	0.225053	0.900213	0.208861
CHASE-20	1	9.36582e-06	0.000409366	0.000818732	15.8131
CHASE-20	1	1.49997e-05	0.000415	0.000829999	15.6518
CHASE-20	1	2.40225e-05	0.000424022	0.000848045	15.7584
CHASE-20	1	3.04009e-05	0.000430401	0.000860802	15.7296
CHASE-20	1	3.84728e-05	0.000438473	0.000876946	15.8457
CHASE-20	1	4.8688e-05	0.000448688	0.000897376	15.1518
CHASE-20	1	6.16155e-05	0.000461616	0.000923231	16.0561
CHASE-20	1	9.86793e-05	0.000498679	0.000997359	15.5376
CHASE-20	1	0.000158038	0.000558038	0.00111608	15.3808
CHASE-20	1	0.0002	0.0006	0.0012	14.9139
CHASE-20	1	0.000225026	0.000625026	0.00125005	15.1485
CHASE-20	1	0.000253183	0.000653183	0.00130637	14.3228
CHASE-20	1	0.000284863	0.000684863	0.00136973	15.2915
CHASE-20	1	0.000360612	0.000760612	0.00152122	15.6471
CHASE-20	1	0.000456504	0.000856504	0.00171301	14.6088
CHASE-20	1	0.000513626	0.000913626	0.00182725	14.3855
CHASE-20	1	0.000577896	0.000977896	0.00195579	15.4623
CHASE-20	1	0.000650207	0.00105021	0.00210041	14.5722
CHASE-20	1	0.000731566	0.00113157	0.00226313	14.5997
CHASE-20	1	0.000823106	0.00122311	0.00244621	15.1549
CHASE-20	1	0.0009261	0.0013261	0.0026522	14.755
CHASE-20	1	0.00104198	0.00144198	0.00288396	13.5182
CHASE-20	1	0.00117236	0.00157236	0.00314473	14.7037
CHASE-20	1	0.00131906	0.00171906	0.00343812	14.3388
CHASE-20	1	0.00148411	0.00188411	0.00376822	14.282
CHASE-20	1	0.00166982	0.00206982	0.00413963	12.9434
CHASE-20	1	0.00187876	0.00227876	0.00455752	12.5641
CHASE-20	1	0.00211384	0.00251384	0.00502769	13.766
CHASE-20	1	0.00237835	0.00277835	0.00555669	12.3148
CHASE-20	1	0.00267595	0.00307595	0.00615189	10.7339
CHASE-20	1	0.00301078	0.00341078	0.00682156	11.3601
CHASE-20	1	0.00338752	0.00378752	0.00757503	9.55266
CHASE-20	1	0.00381139	0.00421139	0.00842279	9.0167
CHASE-20	1	0.00428831	0.00468831	0.00937661	7.12342
CHASE-20	1	0.0048249	0.0052249	0.0104498	5.94875
CHASE-20	1	0.00542863	0.00582863	0.0116573	5.70543
CHASE-20	1	0.0061079	0.0065079	0.0130158	4.25901
CHASE-20	1	0.00687218	0.00727218	0.0145444	3.63291
CHASE-20	1	0.00773208	0.00813208	0.0162642	2.39894
CHASE-20	1	0.00869959	0.00909959	0.0181992	1.57292
CHASE-20	1	0.00978816	0.0101882	0.0203763	0.729399
CHASE-20	1	0.0110129	0.0114129	0.0228259	-0.809431
CHASE-20	1	0.012391	0.012791	0.0255819	0.0672127
CHASE-20	1	0.0139414	0.0143414	0.0286829	0.839355
CHASE-20	1	0.0156859	0.0160859	0.0321718	0.926523
CHASE-20	1	0.0176487	0.0180487	0.0360973	-0.843722
CHASE-20	1	0.019857	0.020257	0.040514	0.798476
CHASE-20	1	0.0223417	0.0227417	0.0454834	0.144527
CHASE-20	1	0.0251373	0.0255373	0.0510745	0.153961
CHASE-20	1	0.0282827	0.0286827	0.0573653	-0.503158
CHASE-20	1	0.0333551	0.0337551	0.0675102	-0.0211241
CHASE-20	1	0.0412329	0.0416329	0.0832658	0.467556
CHASE-20	1	0.0509713	0.0513713	0.102743	0.284679
CHASE-20	1	0.0630098	0.0634098	0.12682	-1.04009
CHASE-20	1	0.0778914	0.0782914	0.156583	-0.71485
CHASE-20	1	0.0962879	0.0966879	0.193376	0.224328
CHASE-20	1	0.119029	0.119429	0.238858	0.201102
CHASE-20	1	0.147142	0.147542	0.295083	-0.701198
CHASE-20	1	0.181894	0.182294	0.364587	0.195424
CHASE-20	1	0.224853	0.225253	0.450506	0.610452
CHASE40	1	1.58666e-05	0.000815867	0.000815867	15.5671
CHASE40	1	1.89824e-05	0.000818982	0.000818982	15.5582
CHASE40	1	1.99721e-05	0.000819972	0.000819972	15.8943
CHASE40	1	2.51399e-05	0.00082514	0.00082514	15.8802
CHASE40	1	3.16448e-05	0.000831645	0.000831645	15.7127
CHASE40	1	3.98329e-05	0.000839833	0.000839833	15.6394
CHASE40	1	4.8688e-05	0.000848688	0.000848688	15.2604
CHASE40	1	5.01397e-05	0.00085014	0.00085014	15.8759
CHASE40	1	6.31133e-05	0.000863113	0.000863113	15.5197
CHASE40	1	7.79755e-05	0.000877975	0.000877975	15.6453
CHASE40	1	7.94439e-05	0.000879444	0.000879444	16.4424
CHASE40	1	0.0001	0.0009	0.0009	15.8969
CHASE40	1	0.000112202	0.000912202	0.000912202	16.2546
CHASE40	1	0.00012488	0.00092488	0.00092488	15.4132
CHASE40	1	0.000125893	0.000925893	0.000925893	15.5557
CHASE40	1	0.000141254	0.000941254	0.000941254	15.6629
CHASE40	1	0.000158489	0.000958489	0.000958489	15.426
CHASE40	1	0.000177828	0.000977828	0.000977828	15.2181
CHASE40	1	0.000199526	0.000999526	0.000999526	15.36
CHASE40	1	0.000223872	0.00102387	0.00102387	15.7248
CHASE40	1	0.000251189	0.00105119	0.00105119	15.2491
CHASE40	1	0.000253183	0.00105318	0.00105318	15.9865
CHASE40	1	0.000281838	0.00108184	0.00108184	15.1316
CHASE40	1	0.000316228	0.00111623	0.00111623	15.2421
CHASE40	1	0.000320508	0.00112051	0.00112051	14.9876
CHASE40	1	0.000354813	0.00115481	0.00115481	15.3434
CHASE40	1	0.000398107	0.00119811	0.00119811	14.8138
CHASE40	1	0.000405735	0.00120574	0.00120574	14.3969
CHASE40	1	0.000446684	0.00124668	0.00124668	14.6794
CHASE40	1	0.000501187	0.00130119	0.00130119	14.5439
CHASE40	1	0.000562341	0.00136234	0.00136234	15.2109
CHASE40	1	0.000630957	0.00143096	0.00143096	14.7747
CHASE40	1	0.000650207	0.00145021	0.00145021	14.1538
CHASE40	1	0.000707946	0.00150795	0.00150795	14.9593
CHASE40	1	0.000794328	0.00159433	0.00159433	14.7782
CHASE40	1	0.000823106	0.00162311	0.00162311	13.8692
CHASE40	1	0.000891251	0.00169125	0.00169125	14.2995
CHASE40	1	0.001	0.0018	0.0018	14.1654
CHASE40	1	0.00104198	0.00184198	0.00184198	13.3203
CHASE40	1	0.00112202	0.00192202	0.00192202	13.6515
CHASE40	1	0.00125893	0.00205893	0.00205893	13.0628
CHASE40	1	0.00141254	0.00221254	0.00221254	12.4
CHASE40	1	0.00158489	0.00238489	0.00238489	12.0138
CHASE40	1	0.00166982	0.00246982	0.00246982	11.7399
CHASE40	1	0.00177828	0.00257828	0.00257828	11.9654
CHASE40	1	0.00199526	0.00279526	0.00279526	11.4183
CHASE40	1	0.00211384	0.00291384	0.00291384	10.3138
CHASE40	1	0.00223872	0.00303872	0.00303872	11.073
CHASE40	1	0.00251189	0.00331189	0.00331189	10.6353
CHASE40	1	0.00267595	0.00347595	0.00347595	9.56597
CHASE40	1	0.00281838	0.00361838	0.00361838	9.94916
CHASE40	1	0.00316228	0.00396228	0.00396228	9.71632
CHASE40	1	0.00354813	0.00434813	0.00434813	8.84473
CHASE40	1	0.00398107	0.00478107	0.00478107	8.36425
CHASE40	1	0.00428831	0.00508831	0.00508831	7.23757
CHASE40	1	0.00446684	0.00526684	0.00526684	7.46696
CHASE40	1	0.00501187	0.00581187	0.00581187	7.23591
CHASE40	1	0.00542863	0.00622863	0.00622863	5.36136
CHASE40	1	0.00562341	0.00642341	0.00642341	6.05794
CHASE40	1	0.00630957	0.00710957	0.00710957	4.89462
CHASE40	1	0.00687218	0.00767218	0.00767218	4.16229
CHASE40	1	0.00707946	0.00787946	0.00787946	3.9099
CHASE40	1	0.00794328	0.00874328	0.00874328	3.17135
CHASE40	1	0.00891251	0.00971251	0.00971251	2.333
CHASE40	1	0.01	0.0108	0.0108	1.16243
CHASE40	1	0.0110129	0.0118129	0.0118129	0.000439417
CHASE40	1	0.012585	0.013385	0.013385	0.610573
CHASE40	1	0.0139414	0.0147414	0.0147414	-0.486145
CHASE40	1	0.0158382	0.0166382	0.0166382	0.430208
CHASE40	1	0.0176487	0.0184487	0.0184487	-0.414706
CHASE40	1	0.0199324	0.0207324	0.0207324	0.497964
CHASE40	1	0.0250848	0.0258848	0.0258848	0.234721
CHASE40	1	0.0282827	0.0290827	0.0290827	-0.162947
CHASE40	1	0.0315693	0.0323693	0.0323693	0.475256
CHASE40	1	0.0397299	0.0405299	0.0405299	0.179345
CHASE40	1	0.0412329	0.0420329	0.0420329	-0.414196
CHASE40	1	0.05	0.0508	0.0508	0.677506
CHASE40	1	0.0629249	0.0637249	0.0637249	0.396173
CHASE40	1	0.0630098	0.0638098	0.0638098	-0.101084
CHASE40	1	0.079191	0.079991	0.079991	0.337727
CHASE40	1	0.0996618	0.100462	0.100462	-0.174493
CHASE40	1	0.125424	0.126224	0.126224	0.732091
CHASE40	1	0.147142	0.147942	0.147942	-0.625252
CHASE40	1	0.157846	0.158646	0.158646	0.224064
CHASE40	1	0.198649	0.199449	0.199449	-0.0298221
CHASE40	1	0.25	0.2508	0.2508	0.188211
CHASE40	2	3.84728e-05	0.00165514	0.000819038	17.3014
CHASE40	2	4.8688e-05	0.00166535	0.000824093	16.9684
CHASE40	2	6.16155e-05	0.00167828	0.00083049	17.3109
CHASE40	2	7.79755e-05	0.00169464	0.000838586	17.1231
CHASE40	2	9.86793e-05	0.00171535	0.000848831	17.0732
CHASE40	2	0.00012488	0.00174155	0.000861796	17.1294
CHASE40	2	0.000158038	0.0017747	0.000878204	16.5307
CHASE40	2	0.0002	0.00181667	0.000898969	16.606
CHASE40	2	0.000225026	0.00184169	0.000911353	17.0653
CHASE40	2	0.000253183	0.00186985	0.000925286	17.1001
CHASE40	2	0.000284863	0.00190153	0.000940963	17.112
CHASE40	2	0.000320508	0.00193717	0.000958602	17.0735
CHASE40	2	0.000360612	0.00197728	0.000978447	16.8484
CHASE40	2	0.000405735	0.0020224	0.00100078	16.6541
CHASE40	2	0.000456504	0.00207317	0.0010259	16.1977
CHASE40	2	0.000513626	0.00213029	0.00105417	16.4671
CHASE40	2	0.000577896	0.00219456	0.00108597	16.5405
CHASE40	2	0.000650207	0.00226687	0.00112175	16.7746
CHASE40	2	0.000731566	0.00234823	0.00116201	15.6664
CHASE40	2	0.000823106	0.00243977	0.00120731	16.0764
CHASE40	2	0.0009261	0.00254277	0.00125828	15.2893
CHASE40	2	0.00104198	0.00265865	0.00131562	15.0425
CHASE40	2	0.00117236	0.00278903	0.00138014	14.5192
CHASE40	2	0.00131906	0.00293573	0.00145273	14.8492
CHASE40	2	0.00148411	0.00310078	0.00153441	14.247
CHASE40	2	0.00166982	0.00328648	0.0016263	14.0896
CHASE40	2	0.00187876	0.00349542	0.00172969	13.1541
CHASE40	2	0.00211384	0.00373051	0.00184603	13.1102
CHASE40	2	0.00237835	0.00399501	0.00197691	12.7911
CHASE40	2	0.00267595	0.00429261	0.00212418	11.9841
CHASE40	2	0.00301078	0.00462745	0.00228987	10.6131
CHASE40	2	0.00338752	0.00500418	0.0024763	9.6231
CHASE40	2	0.00381139	0.00542806	0.00268605	9.5869
CHASE40	2	0.00428831	0.00590497	0.00292205	8.28035
CHASE40	2	0.0048249	0.00644156	0.00318758	7.72308
CHASE40	2	0.00542863	0.0070453	0.00348633	6.89386
CHASE40	2	0.0061079	0.00772457	0.00382247	6.02256
CHASE40	2	0.00687218	0.00848884	0.00420067	5.08611
CHASE40	2	0.00773208	0.00934875	0.00462619	4.00964
CHASE40	2	0.00869959	0.0103163	0.00510495	2.5217
CHASE40	2	0.00978816	0.0114048	0.00564362	3.03108
CHASE40	2	0.0110129	0.0126296	0.0062497	2.08472
CHASE40	2	0.012391	0.0140076	0.00693161	0.892327
CHASE40	2	0.0139414	0.0155581	0.00769885	0.617743
CHASE40	2	0.0156859	0.0173026	0.00856209	0.128894
CHASE40	2	0.0176487	0.0192653	0.00953335	0.099151
CHASE40	2	0.019857	0.0214737	0.0106261	0.176623
CHASE40	2	0.0223417	0.0239583	0.0118557	-0.991637
CHASE40	2	0.0251373	0.0267539	0.0132391	0.434384
CHASE40	2	0.0282827	0.0298993	0.0147955	0.141542
CHASE40	2	0.0333551	0.0349718	0.0173056	0.0721603
CHASE40	2	0.0412329	0.0428496	0.0212039	0.352963
CHASE40	2	0.0509713	0.052588	0.0260229	-0.183825
CHASE40	2	0.0630098	0.0646264	0.0319801	0.354884
CHASE40	2	0.0778914	0.0795081	0.0393442	-0.109154
CHASE40	2	0.0962879	0.0979045	0.0484476	-0.535716
CHASE40	2	0.119029	0.120646	0.059701	0.301819
CHASE40	2	0.147142	0.148758	0.0736123	0.387221
CHASE40	2	0.181894	0.18351	0.0908092	-0.0806273
CHASE40	2	0.224853	0.22647	0.112068	0.311702
CHASE40	3	4.8688e-05	0.00246535	0.000816117	17.5676
CHASE40	3	6.16155e-05	0.00247828	0.000820397	17.6431
CHASE40	3	7.79755e-05	0.00249464	0.000825813	17.6802
CHASE40	3	9.84e-05	0.00251507	0.000832574	17.8978
CHASE40	3	0.00012488	0.00254155	0.00084134	17.9744
CHASE40	3	0.000179	0.00259567	0.000859255	18.1519
CHASE40	3	0.000225026	0.00264169	0.000874491	18.1075
CHASE40	3	0.000253183	0.00266985	0.000883812	17.4453
CHASE40	3	0.000284863	0.00270153	0.0008943	17.2317
CHASE40	3	0.000320508	0.00273717	0.000906099	17.6532
CHASE40	3	0.000405735	0.0028224	0.000934312	17.6241
CHASE40	3	0.000486	0.00290267	0.000960883	17.7103
CHASE40	3	0.000577896	0.00299456	0.000991303	16.937
CHASE40	3	0.000650207	0.00306687	0.00101524	16.6186
CHASE40	3	0.000731566	0.00314823	0.00104217	16.4184
CHASE40	3	0.000823106	0.00323977	0.00107248	16.6685
CHASE40	3	0.000921	0.00333767	0.00110488	16.9783
CHASE40	3	0.00104198	0.00345865	0.00114493	16.9498
CHASE40	3	0.00114	0.00355667	0.00117738	16.6786
CHASE40	3	0.00124	0.00365667	0.00121048	16.5879
CHASE40	3	0.00136	0.00377667	0.00125021	16.6352
CHASE40	3	0.00148411	0.00390078	0.00129129	15.6211
CHASE40	3	0.00166982	0.00408648	0.00135277	15.6691
CHASE40	3	0.00187876	0.00429542	0.00142193	15.1892
CHASE40	3	0.00211384	0.00453051	0.00149976	14.4313
CHASE40	3	0.00226	0.00467667	0.00154814	14.3007
CHASE40	3	0.0024	0.00481667	0.00159448	14.1918
CHASE40	3	0.0025	0.00491667	0.00162759	13.7131
CHASE40	3	0.00267595	0.00509261	0.00168583	13.0361
CHASE40	3	0.00287	0.00528667	0.00175007	12.9844
CHASE40	3	0.00299	0.00540667	0.00178979	12.9072
CHASE40	3	0.00314	0.00555667	0.00183945	12.7799
CHASE40	3	0.00364	0.00605667	0.00200497	10.6752
CHASE40	3	0.00381139	0.00622806	0.0020617	9.94483
CHASE40	3	0.00428831	0.00670497	0.00221958	9.38713
CHASE40	3	0.0044	0.00681667	0.00225655	8.9467
CHASE40	3	0.00458	0.00699667	0.00231614	8.81932
CHASE40	3	0.0048249	0.00724156	0.00239721	8.11617
CHASE40	3	0.00542863	0.0078453	0.00259706	7.60894
CHASE40	3	0.00577	0.00818667	0.00271007	6.77363
CHASE40	3	0.00616	0.00857667	0.00283917	6.84377
CHASE40	3	0.00687218	0.00928884	0.00307493	5.19979
CHASE40	3	0.00749	0.00990667	0.00327945	4.84954
CHASE40	3	0.00827	0.0106867	0.00353766	3.98553
CHASE40	3	0.00897	0.0113867	0.00376938	3.42279
CHASE40	3	0.00978816	0.0122048	0.00404022	2.89218
CHASE40	3	0.0103	0.0127167	0.00420966	2.47328
CHASE40	3	0.0110129	0.0134296	0.00444566	2.71936
CHASE40	3	0.0113	0.0137167	0.00454069	1.88653
CHASE40	3	0.012391	0.0148076	0.00490184	0.845649
CHASE40	3	0.0139414	0.0163581	0.00541509	0.616643
CHASE40	3	0.015	0.0174167	0.00576552	0.265949
CHASE40	3	0.016	0.0184167	0.00609655	0.261338
CHASE40	3	0.0176487	0.0200653	0.00664231	-0.43944
CHASE40	3	0.0193	0.0217167	0.00718897	-0.157674
CHASE40	3	0.0215	0.0239167	0.00791724	0.104875
CHASE40	3	0.0251373	0.0275539	0.0091213	-0.198718
CHASE40	3	0.0282827	0.0306993	0.0101625	-0.3909
CHASE40	3	0.0316	0.0340167	0.0112607	-0.022919
CHASE40	3	0.0361	0.0385167	0.0127503	0.261242
CHASE40	3	0.0412329	0.0436496	0.0144495	-0.0528043
CHASE40	3	0.0477	0.0501167	0.0165903	0.183858
CHASE40	3	0.0539	0.0563167	0.0186428	0.345287
CHASE40	3	0.0630098	0.0654264	0.0216584	-0.308228
CHASE40	3	0.0749	0.0773167	0.0255945	0.432135
CHASE40	3	0.0973	0.0997167	0.0330097	0.0922897
CHASE40	3	0.119029	0.121446	0.0402028	-0.320977
CHASE40	3	0.147142	0.149558	0.0495089	0.309588
CHASE40	3	0.185	0.187417	0.0620414	-0.0647478
CHASE40	3	0.224853	0.22727	0.0752342	-0.104469
CHASE40	4	1e-06	0.00321767	0.000800249	18.8253
CHASE40	4	7.41094e-05	0.00329078	0.000818431	18.3259
CHASE40	4	7.94439e-05	0.00329611	0.000819758	18.4839
CHASE40	4	0.000108396	0.00332506	0.000826959	17.2001
CHASE40	4	0.000158546	0.00337521	0.000839431	17.5011
CHASE40	4	0.000223872	0.00344054	0.000855678	17.7941
CHASE40	4	0.000231898	0.00344857	0.000857674	17.1786
CHASE40	4	0.000339187	0.00355585	0.000884357	17.7856
CHASE40	4	0.000496113	0.00371278	0.000923386	17.2958
CHASE40	4	0.000562341	0.00377901	0.000939857	17.5175
CHASE40	4	0.000630069	0.00384674	0.000956701	17.3973
CHASE40	4	0.000694805	0.00391147	0.000972801	17.0178
CHASE40	4	0.000766191	0.00398286	0.000990555	17.0698
CHASE40	4	0.000844911	0.00406158	0.00101013	17.3146
CHASE40	4	0.00093172	0.00414839	0.00103172	17.2087
CHASE40	4	0.00102745	0.00424411	0.00105553	17.0259
CHASE40	4	0.00113301	0.00434968	0.00108178	17.1877
CHASE40	4	0.00124942	0.00446609	0.00111074	16.8683
CHASE40	4	0.00137779	0.00459445	0.00114266	16.6325
CHASE40	4	0.00141254	0.0046292	0.0011513	16.5469
CHASE40	4	0.00151935	0.00473601	0.00117787	16.0455
CHASE40	4	0.00167545	0.00489211	0.00121669	16.294
CHASE40	4	0.00184759	0.00506425	0.0012595	15.7539
CHASE40	4	0.00203741	0.00525408	0.00130671	16.1528
CHASE40	4	0.00223872	0.00545539	0.00135678	15.7373
CHASE40	4	0.00224674	0.00546341	0.00135878	15.8013
CHASE40	4	0.00247758	0.00569425	0.00141619	15.1709
CHASE40	4	0.00273213	0.0059488	0.00147949	13.6309
CHASE40	4	0.00301284	0.00622951	0.00154931	13.3961
CHASE40	4	0.00332239	0.00653906	0.00162629	12.4943
CHASE40	4	0.00354813	0.0067648	0.00168244	12.6799
CHASE40	4	0.00366374	0.00688041	0.00171119	12.2245
CHASE40	4	0.00404017	0.00725683	0.00180481	11.0689
CHASE40	4	0.00445526	0.00767193	0.00190804	10.246
CHASE40	4	0.00491301	0.00812968	0.00202189	9.58956
CHASE40	4	0.00541779	0.00863445	0.00214743	8.39499
CHASE40	4	0.00562341	0.00884008	0.00219857	8.20118
CHASE40	4	0.00597443	0.00919109	0.00228587	6.7758
CHASE40	4	0.00658825	0.00980492	0.00243853	6.76035
CHASE40	4	0.00726515	0.0104818	0.00260688	5.91598
CHASE40	4	0.00801159	0.0112283	0.00279252	4.68079
CHASE40	4	0.00883473	0.0120514	0.00299724	4.15375
CHASE40	4	0.00891251	0.0121292	0.00301658	4.99247
CHASE40	4	0.00974243	0.0129591	0.00322299	3.31226
CHASE40	4	0.0107434	0.0139601	0.00347193	2.96932
CHASE40	4	0.0118472	0.0150639	0.00374645	2.06201
CHASE40	4	0.0130644	0.0162811	0.00404918	1.20564
CHASE40	4	0.0144067	0.0176234	0.00438301	1.36904
CHASE40	4	0.0158869	0.0191035	0.00475114	0.288734
CHASE40	4	0.0175191	0.0207358	0.00515709	-0.887269
CHASE40	4	0.0193191	0.0225358	0.00560475	-0.196745
CHASE40	4	0.0199324	0.023149	0.00575727	0.753766
CHASE40	4	0.021304	0.0245207	0.00609841	-0.22017
CHASE40	4	0.0234928	0.0267095	0.00664278	0.164074
CHASE40	4	0.0259066	0.0291232	0.00724308	0.0813082
CHASE40	4	0.0285683	0.0317849	0.00790507	-0.148968
CHASE40	4	0.0333551	0.0365718	0.00909557	-0.518977
CHASE40	4	0.0412329	0.0444496	0.0110548	-0.115813
CHASE40	4	0.05	0.0532167	0.0132352	0.710142
CHASE40	4	0.0509713	0.054188	0.0134768	-0.345691
CHASE40	4	0.0630098	0.0662264	0.0164708	-0.366417
CHASE40	4	0.0778914	0.0811081	0.020172	-0.277048
CHASE40	4	0.0962879	0.0995045	0.0247472	-0.197587
CHASE40	4	0.119029	0.122246	0.0304031	0.314196
CHASE40	4	0.125424	0.128641	0.0319936	0.523751
CHASE40	4	0.147142	0.150358	0.0373948	0.340544
CHASE40	4	0.181894	0.18511	0.0460378	0.0373751
CHASE40	4	0.224853	0.22807	0.056722	-0.168682
CHASE40	6	8.93045e-05	0.00490597	0.000814833	16.7387
CHASE40	6	0.000112439	0.00492911	0.000818675	16.1727
CHASE40	6	0.000141567	0.00495823	0.000823513	16.4121
CHASE40	6	0.000178241	0.00499491	0.000829604	16.8295
CHASE40	6	0.000212863	0.00502953	0.000835354	16.0021
CHASE40	6	0.000241125	0.00505779	0.000840048	16.286
CHASE40	6	0.00027314	0.00508981	0.000845366	16.1207
CHASE40	6	0.000309404	0.00512607	0.000851389	16.0916
CHASE40	6	0.000350484	0.00516715	0.000858212	15.8578
CHASE40	6	0.000397018	0.00521368	0.000865941	16.1914
CHASE40	6	0.00044973	0.0052664	0.000874696	15.6723
CHASE40	6	0.000509441	0.00532611	0.000884613	16.046
CHASE40	6	0.00057708	0.00539375	0.000895847	15.8402
CHASE40	6	0.000653699	0.00547037	0.000908573	16.1636
CHASE40	6	0.000740491	0.00555716	0.000922988	15.9559
CHASE40	6	0.000838806	0.00565547	0.000939317	15.6115
CHASE40	6	0.000950175	0.00576684	0.000957815	15.8199
CHASE40	6	0.00107633	0.005893	0.000978768	15.7471
CHASE40	6	0.00121923	0.0060359	0.0010025	16.4761
CHASE40	6	0.00138111	0.00619778	0.00102939	16.2499
CHASE40	6	0.00156448	0.00638115	0.00105985	14.7851
CHASE40	6	0.0017722	0.00658887	0.00109434	15.0922
CHASE40	6	0.0020075	0.00682416	0.00113343	15.6809
CHASE40	6	0.00227403	0.0070907	0.00117769	14.2666
CHASE40	6	0.00257596	0.00739262	0.00122784	14.9488
CHASE40	6	0.0029	0.00771667	0.00128166	15.2385
CHASE40	6	0.00291797	0.00773463	0.00128465	13.7933
CHASE40	6	0.00330539	0.00812205	0.00134899	14.2189
CHASE40	6	0.00333	0.00814667	0.00135308	14.5974
CHASE40	6	0.00374424	0.00856091	0.00142188	13.6603
CHASE40	6	0.00384	0.00865667	0.00143779	13.7517
CHASE40	6	0.00424137	0.00905804	0.00150445	11.5571
CHASE40	6	0.00438	0.00919667	0.00152747	13.1722
CHASE40	6	0.0048045	0.00962116	0.00159798	10.8643
CHASE40	6	0.00544239	0.0102591	0.00170393	10.3492
CHASE40	6	0.00616498	0.0109816	0.00182394	8.35289
CHASE40	6	0.00698351	0.0118002	0.00195989	7.54139
CHASE40	6	0.00791071	0.0127274	0.00211389	6.46425
CHASE40	6	0.00896102	0.0137777	0.00228834	6.75908
CHASE40	6	0.0101508	0.0149674	0.00248594	5.50771
CHASE40	6	0.0114985	0.0163152	0.00270979	3.4933
CHASE40	6	0.0130252	0.0178418	0.00296335	3.13524
CHASE40	6	0.0147545	0.0195712	0.00325058	2.24536
CHASE40	6	0.0167135	0.0215301	0.00357594	1.27344
CHASE40	6	0.0189325	0.0237492	0.0039445	0.24147
CHASE40	6	0.0214462	0.0262629	0.004362	-0.29301
CHASE40	6	0.0242936	0.0291103	0.00483493	0.414476
CHASE40	6	0.0275191	0.0323358	0.00537065	0.0814955
CHASE40	6	0.03	0.0348167	0.0057827	-0.128011
CHASE40	6	0.0331778	0.0379944	0.00631049	-0.128912
CHASE40	6	0.0353117	0.0401283	0.00666491	-0.375384
CHASE40	6	0.0379695	0.0427861	0.00710635	-0.257535
CHASE40	6	0.042716	0.0475327	0.00789471	0.141804
CHASE40	6	0.0540635	0.0588802	0.00977941	-0.446961
CHASE40	6	0.0684254	0.0732421	0.0121648	0.153909
CHASE40	6	0.0866025	0.0914192	0.0151838	0.468306
CHASE40	6	0.109608	0.114425	0.0190049	-0.240001
CHASE40	6	0.138726	0.143542	0.023841	-0.216909
CHASE40	6	0.175578	0.180395	0.0299618	0.409
CHASE40	6	0.22222	0.227037	0.0377085	0.104882
CHASE40	8	9.86793e-05	0.00651535	0.000812303	14.9854
CHASE40	8	0.00012488	0.00654155	0.000815569	16.0243
CHASE40	8	0.000158038	0.0065747	0.000819703	15.1147
CHASE40	8	0.0002	0.00661667	0.000824935	15.0191
CHASE40	8	0.000256634	0.0066733	0.000831996	15.2581
CHASE40	8	0.000329304	0.00674597	0.000841056	15.3497
CHASE40	8	0.000373026	0.00678969	0.000846507	15.9786
CHASE40	8	0.000422553	0.00683922	0.000852682	15.4611
CHASE40	8	0.000478656	0.00689532	0.000859677	16.0649
CHASE40	8	0.000542207	0.00695887	0.0008676	14.9289
CHASE40	8	0.000695743	0.00711241	0.000886742	15.5549
CHASE40	8	0.000892756	0.00730942	0.000911305	14.7161
CHASE40	8	0.00101129	0.00742795	0.000926083	15.6284
CHASE40	8	0.00114556	0.00756222	0.000942823	15.1421
CHASE40	8	0.00129765	0.00771432	0.000961785	15.0823
CHASE40	8	0.00146994	0.00788661	0.000983265	14.5929
CHASE40	8	0.00188618	0.00830285	0.00103516	14.2763
CHASE40	8	0.00242029	0.00883696	0.00110175	14.3712
CHASE40	8	0.00274163	0.0091583	0.00114181	15.4818
CHASE40	8	0.00310564	0.00952231	0.0011872	13.691
CHASE40	8	0.00351798	0.00993465	0.00123861	14.6458
CHASE40	8	0.00398506	0.0104017	0.00129684	13.9609
CHASE40	8	0.00412	0.0105367	0.00131366	12.4564
CHASE40	8	0.00424	0.0106567	0.00132862	12.6635
CHASE40	8	0.00441	0.0108267	0.00134982	11.9052
CHASE40	8	0.0046	0.0110167	0.00137351	12.6809
CHASE40	8	0.00476	0.0111767	0.00139345	11.2155
CHASE40	8	0.00511351	0.0115302	0.00143753	11.5617
CHASE40	8	0.00558	0.0119967	0.00149569	10.1398
CHASE40	8	0.00621	0.0126267	0.00157423	9.97304
CHASE40	8	0.0069	0.0133167	0.00166026	9.04503
CHASE40	8	0.00743267	0.0138493	0.00172667	9.2743
CHASE40	8	0.00798	0.0143967	0.00179491	8.16842
CHASE40	8	0.0084195	0.0148362	0.0018497	7.18042
CHASE40	8	0.00896	0.0153767	0.00191709	6.42905
CHASE40	8	0.00953736	0.015954	0.00198907	6.23372
CHASE40	8	0.00997	0.0163867	0.00204301	6.23897
CHASE40	8	0.0106	0.0170167	0.00212156	6.26902
CHASE40	8	0.0108036	0.0172203	0.00214695	4.99454
CHASE40	8	0.0111	0.0175167	0.0021839	6.37555
CHASE40	8	0.0116	0.0180167	0.00224623	4.98788
CHASE40	8	0.0121	0.0185167	0.00230857	4.70424
CHASE40	8	0.0126	0.0190167	0.00237091	4.86038
CHASE40	8	0.0131	0.0195167	0.00243325	4.08195
CHASE40	8	0.0138629	0.0202796	0.00252836	3.73476
CHASE40	8	0.0144	0.0208167	0.00259532	3.68796
CHASE40	8	0.0153	0.0217167	0.00270753	3.02954
CHASE40	8	0.0163	0.0227167	0.00283221	2.95951
CHASE40	8	0.0173	0.0237167	0.00295688	2.57649
CHASE40	8	0.0188	0.0252167	0.0031439	2.17888
CHASE40	8	0.0201502	0.0265669	0.00331223	2.02562
CHASE40	8	0.0214	0.0278167	0.00346805	1.0287
CHASE40	8	0.0237	0.0301167	0.00375481	-0.187869
CHASE40	8	0.0258561	0.0322728	0.00402362	0.160684
CHASE40	8	0.0292891	0.0357057	0.00445162	-0.208388
CHASE40	8	0.0333551	0.0397718	0.00495856	-0.616031
CHASE40	8	0.0458443	0.0522609	0.00651565	0.420138
CHASE40	8	0.0566718	0.0630885	0.00786557	0.11161
CHASE40	8	0.0700566	0.0764732	0.00953432	0.481308
CHASE40	8	0.0866025	0.0930192	0.0115972	0.368364
CHASE40	8	0.132341	0.138758	0.0172997	-1.17538
CHASE40	12	0.0002	0.00981667	0.000816638	14.2201
CHASE40	12	0.000256634	0.0098733	0.000821349	13.7001
CHASE40	12	0.000329304	0.00994597	0.000827394	14.4672
CHASE40	12	0.000373026	0.00998969	0.000831032	14.137
CHASE40	12	0.000422553	0.0100392	0.000835152	14.0145
CHASE40	12	0.000478656	0.0100953	0.000839819	13.5151
CHASE40	12	0.000542207	0.0101589	0.000845106	13.8508
CHASE40	12	0.000613	0.0102297	0.000850995	13.7388
CHASE40	12	0.000695743	0.0103124	0.000857878	13.1443
CHASE40	12	0.000741	0.0103577	0.000861643	14.3886
CHASE40	12	0.000803	0.0104197	0.000866801	13.4925
CHASE40	12	0.000892756	0.0105094	0.000874267	13.8753
CHASE40	12	0.000939	0.0105557	0.000878114	13.5643
CHASE40	12	0.00101129	0.010628	0.000884128	13.4436
CHASE40	12	0.00106	0.0106767	0.00088818	13.4915
CHASE40	12	0.00114556	0.0107622	0.000895298	13.4957
CHASE40	12	0.00129765	0.0109143	0.00090795	13.7538
CHASE40	12	0.00146994	0.0110866	0.000922283	13.5259
CHASE40	12	0.00167	0.0112867	0.000938925	12.9244
CHASE40	12	0.00188618	0.0115028	0.00095691	12.9384
CHASE40	12	0.00213	0.0117467	0.000977192	12.83
CHASE40	12	0.00242029	0.012037	0.00100134	13.0852
CHASE40	12	0.00274163	0.0123583	0.00102807	12.8998
CHASE40	12	0.00310564	0.0127223	0.00105835	12.9043
CHASE40	12	0.0032	0.0128167	0.0010662	12.0614
CHASE40	12	0.00327	0.0128867	0.00107203	12.5705
CHASE40	12	0.00339	0.0130067	0.00108201	12.6659
CHASE40	12	0.00351798	0.0131346	0.00109266	12.593
CHASE40	12	0.0036	0.0132167	0.00109948	12.459
CHASE40	12	0.00376	0.0133767	0.00111279	12.4828
CHASE40	12	0.0038	0.0134167	0.00111612	12.3252
CHASE40	12	0.00398506	0.0136017	0.00113151	11.9166
CHASE40	12	0.00437	0.0139867	0.00116354	11.8574
CHASE40	12	0.00481	0.0144267	0.00120014	11.7874
CHASE40	12	0.00511351	0.0147302	0.00122539	11.2882
CHASE40	12	0.00533	0.0149467	0.0012434	11.4117
CHASE40	12	0.00581	0.0154267	0.00128333	10.8124
CHASE40	12	0.00617	0.0157867	0.00131328	10.7831
CHASE40	12	0.00662	0.0162367	0.00135071	10.1155
CHASE40	12	0.00694	0.0165567	0.00137733	9.56989
CHASE40	12	0.00743267	0.0170493	0.00141832	8.95805
CHASE40	12	0.00765	0.0172667	0.0014364	8.45172
CHASE40	12	0.0084195	0.0180362	0.00150041	7.59459
CHASE40	12	0.00871	0.0183267	0.00152458	7.26016
CHASE40	12	0.00904	0.0186567	0.00155203	6.94792
CHASE40	12	0.00949	0.0191067	0.00158946	7.23466
CHASE40	12	0.00953736	0.019154	0.0015934	6.39431
CHASE40	12	0.01	0.0196167	0.00163189	6.49052
CHASE40	12	0.0104	0.0200167	0.00166516	6.36373
CHASE40	12	0.0108036	0.0204203	0.00169874	5.27194
CHASE40	12	0.0115	0.0211167	0.00175667	5.30206
CHASE40	12	0.0126	0.0222167	0.00184818	4.61061
CHASE40	12	0.0138629	0.0234796	0.00195324	3.49047
CHASE40	12	0.0154	0.0250167	0.00208111	2.7566
CHASE40	12	0.016	0.0256167	0.00213102	2.78205
CHASE40	12	0.0171	0.0267167	0.00222253	2.34281
CHASE40	12	0.0179	0.0275167	0.00228908	1.92172
CHASE40	12	0.0201502	0.0297669	0.00247627	0.968391
CHASE40	12	0.0215	0.0311167	0.00258856	0.900826
CHASE40	12	0.0228256	0.0324422	0.00269883	0.344373
CHASE40	12	0.0258561	0.0354728	0.00295094	1.48349
CHASE40	12	0.0292891	0.0389057	0.00323652	-0.267991
CHASE40	12	0.0333551	0.0429718	0.00357477	0.000281636
CHASE40	12	0.0368	0.0464167	0.00386135	-0.117965
CHASE40	12	0.0423	0.0519167	0.00431889	-0.0694514
CHASE40	12	0.0492	0.0588167	0.00489289	-0.489234
CHASE40	12	0.0566718	0.0662885	0.00551446	-0.22385
CHASE40	12	0.0700566	0.0796732	0.00662793	-0.0183273
CHASE40	12	0.0866025	0.0962192	0.00800437	-0.194007
CHASE40	12	0.102	0.111617	0.00928527	0.198592
CHASE40	12	0.132341	0.141958	0.0118093	-0.0719928
CHASE40	16	0.000329304	0.013146	0.000820555	12.8987
CHASE40	16	0.000373026	0.0131897	0.000823284	11.1687
CHASE40	16	0.000422553	0.0132392	0.000826375	12.5591
CHASE40	16	0.000478656	0.0132953	0.000829877	11.8878
CHASE40	16	0.000542207	0.0133589	0.000833844	12.7658
CHASE40	16	0.000695743	0.0135124	0.000843427	12.2137
CHASE40	16	0.000892756	0.0137094	0.000855725	12.4144
CHASE40	16	0.00101129	0.013828	0.000863123	12.3593
CHASE40	16	0.00114556	0.0139622	0.000871504	12.2221
CHASE40	16	0.00129765	0.0141143	0.000880998	12.6377
CHASE40	16	0.00146994	0.0142866	0.000891752	12.2031
CHASE40	16	0.00188618	0.0147028	0.000917733	13.0832
CHASE40	16	0.00242029	0.015237	0.000951071	12.3113
CHASE40	16	0.00274163	0.0155583	0.000971129	11.1765
CHASE40	16	0.00310564	0.0159223	0.00099385	10.6288
CHASE40	16	0.00351798	0.0163346	0.00101959	11.3528
CHASE40	16	0.00398506	0.0168017	0.00104874	11.7146
CHASE40	16	0.00412	0.0169367	0.00105717	11.211
CHASE40	16	0.00424	0.0170567	0.00106466	11.3559
CHASE40	16	0.00441	0.0172267	0.00107527	10.9645
CHASE40	16	0.0046	0.0174167	0.00108713	11.4771
CHASE40	16	0.00476	0.0175767	0.00109711	10.9682
CHASE40	16	0.00511351	0.0179302	0.00111918	10.5461
CHASE40	16	0.00558	0.0183967	0.0011483	11.0475
CHASE40	16	0.00621	0.0190267	0.00118762	10.1682
CHASE40	16	0.0069	0.0197167	0.00123069	8.77146
CHASE40	16	0.00743267	0.0202493	0.00126394	9.22716
CHASE40	16	0.00798	0.0207967	0.0012981	8.34312
CHASE40	16	0.0084195	0.0212362	0.00132553	6.94627
CHASE40	16	0.00953736	0.022354	0.00139531	5.34065
CHASE40	16	0.0108036	0.0236203	0.00147435	5.42099
CHASE40	16	0.0138629	0.0266796	0.0016653	2.21581
CHASE40	16	0.0201502	0.0329669	0.00205775	-0.400381
CHASE40	16	0.0228256	0.0356422	0.00222474	0.00467647
CHASE40	16	0.0258561	0.0386728	0.00241391	0.373655
CHASE40	16	0.0292891	0.0421057	0.00262819	-0.0468612
CHASE40	16	0.0333551	0.0461718	0.00288198	-0.833288
CHASE40	16	0.0458443	0.0586609	0.00366154	-0.448697
CHASE40	16	0.0566718	0.0694885	0.00433738	-0.176277
CHASE40	16	0.0700566	0.0828732	0.00517284	0.770178
CHASE40	16	0.0866025	0.0994192	0.00620562	0.63831
CHASE40	16	0.132341	0.145158	0.00906056	0.154712
CHASE40	20	0.00241	0.0184267	0.000920375	10.7203
CHASE40	20	0.00271	0.0187267	0.000935359	10.8492
CHASE40	20	0.0031	0.0191167	0.000954839	10.2504
CHASE40	20	0.00354	0.0195567	0.000976816	10.2758
CHASE40	20	0.00397	0.0199867	0.000998293	9.98121
CHASE40	20	0.00452	0.0205367	0.00102576	9.73713
CHASE40	20	0.00496	0.0209767	0.00104774	9.10592
CHASE40	20	0.00515	0.0211667	0.00105723	9.29258
CHASE40	20	0.00526	0.0212767	0.00106273	9.1881
CHASE40	20	0.00575	0.0217667	0.0010872	9.19698
CHASE40	20	0.00612	0.0221367	0.00110568	9.12993
CHASE40	20	0.00636	0.0223767	0.00111767	8.29562
CHASE40	20	0.00658	0.0225967	0.00112866	7.83857
CHASE40	20	0.00753	0.0235467	0.00117611	6.8837
CHASE40	20	0.00854	0.0245567	0.00122656	4.89337
CHASE40	20	0.00926	0.0252767	0.00126252	5.39669
CHASE40	20	0.00961	0.0256267	0.00128	4.97415
CHASE40	20	0.0103	0.0263167	0.00131446	4.28312
CHASE40	20	0.0108	0.0268167	0.00133944	3.76705
CHASE40	20	0.011	0.0270167	0.00134943	3.46689
CHASE40	20	0.0122	0.0282167	0.00140937	2.05089
CHASE40	20	0.0136	0.0296167	0.00147929	1.64448
CHASE40	20	0.0162	0.0322167	0.00160916	0.7624
CHASE40	20	0.0169	0.0329167	0.00164412	0.1147
CHASE40	20	0.0202	0.0362167	0.00180895	0.463781
CHASE40	20	0.0234	0.0394167	0.00196878	0.0403944
CHASE40	20	0.026	0.0420167	0.00209865	-0.442077
CHASE40	24	0.000373026	0.0195897	0.000815529	10.1418
CHASE40	24	0.000422553	0.0196392	0.000817591	10.0875
CHASE40	24	0.000478656	0.0196953	0.000819927	9.33023
CHASE40	24	0.000542207	0.0197589	0.000822572	9.47681
CHASE40	24	0.000613	0.0198297	0.00082552	9.43424
CHASE40	24	0.000695743	0.0199124	0.000828964	8.5787
CHASE40	24	0.000741	0.0199577	0.000830848	8.43472
CHASE40	24	0.000803	0.0200197	0.000833429	9.3598
CHASE40	24	0.000892756	0.0201094	0.000837166	10.3372
CHASE40	24	0.000939	0.0201557	0.000839091	8.55421
CHASE40	24	0.00101129	0.020228	0.0008421	8.41853
CHASE40	24	0.00106	0.0202767	0.000844128	8.7312
CHASE40	24	0.00114556	0.0203622	0.00084769	9.78124
CHASE40	24	0.00129765	0.0205143	0.000854022	8.96357
CHASE40	24	0.00146994	0.0206866	0.000861194	8.85065
CHASE40	24	0.00167	0.0208867	0.000869523	8.93163
CHASE40	24	0.00188618	0.0211028	0.000878523	8.53093
CHASE40	24	0.00213	0.0213467	0.000888673	8.72858
CHASE40	24	0.00242029	0.021637	0.000900758	8.50925
CHASE40	24	0.00274163	0.0219583	0.000914136	8.00098
CHASE40	24	0.00310564	0.0223223	0.00092929	8.69443
CHASE40	24	0.0032	0.0224167	0.000933218	7.57281
CHASE40	24	0.00327	0.0224867	0.000936132	7.82146
CHASE40	24	0.00339	0.0226067	0.000941127	7.66871
CHASE40	24	0.00351798	0.0227346	0.000946455	7.0931
CHASE40	24	0.0036	0.0228167	0.00094987	7.78602
CHASE40	24	0.00376	0.0229767	0.000956531	7.42712
CHASE40	24	0.0038	0.0230167	0.000958196	7.43667
CHASE40	24	0.00398506	0.0232017	0.0009659	5.56293
CHASE40	24	0.00437	0.0235867	0.000981925	7.74898
CHASE40	24	0.00481	0.0240267	0.00100024	6.54942
CHASE40	24	0.00511351	0.0243302	0.00101288	5.87982
CHASE40	24	0.00533	0.0245467	0.00102189	6.64769
CHASE40	24	0.00581	0.0250267	0.00104187	5.83913
CHASE40	24	0.00617	0.0253867	0.00105686	5.59929
CHASE40	24	0.00662	0.0258367	0.00107559	4.22612
CHASE40	24	0.00694	0.0261567	0.00108892	3.67578
CHASE40	24	0.00743267	0.0266493	0.00110943	3.55555
CHASE40	24	0.00765	0.0268667	0.00111847	3.01858
CHASE40	24	0.0084195	0.0276362	0.00115051	6.20737
CHASE40	24	0.00871	0.0279267	0.0011626	4.48875
CHASE40	24	0.00904	0.0282567	0.00117634	4.03017
CHASE40	24	0.00949	0.0287067	0.00119507	3.68658
CHASE40	24	0.00953736	0.028754	0.00119705	1.57744
CHASE40	24	0.01	0.0292167	0.00121631	2.27096
CHASE40	24	0.0104	0.0296167	0.00123296	3.19116
CHASE40	24	0.0108036	0.0300203	0.00124976	0.778815
CHASE40	24	0.0115	0.0307167	0.00127875	1.74783
CHASE40	24	0.0126	0.0318167	0.00132454	2.33458
CHASE40	24	0.0138629	0.0330796	0.00137712	-0.2533
CHASE40	24	0.0154	0.0346167	0.00144111	0.675755
CHASE40	24	0.016	0.0352167	0.00146609	0.463923
CHASE40	24	0.0171	0.0363167	0.00151188	0.140184
CHASE40	24	0.0179	0.0371167	0.00154519	0.327603
CHASE40	24	0.0201502	0.0393669	0.00163886	-1.74161
CHASE40	24	0.0215	0.0407167	0.00169506	0.0642475
CHASE40	24	0.0228256	0.0420422	0.00175024	-0.456282
CHASE40	24	0.0258561	0.0450728	0.0018764	-0.514689
CHASE40	24	0.0292891	0.0485057	0.00201932	-0.164895
CHASE40	24	0.0333551	0.0525718	0.00218859	-0.36417
CHASE40	24	0.0368	0.0560167	0.002332	0.444306
CHASE40	24	0.0423	0.0615167	0.00256097	0.187761
CHASE40	24	0.0492	0.0684167	0.00284822	0.590048
CHASE40	24	0.0566718	0.0758885	0.00315928	0.0326255
CHASE40	24	0.0700566	0.0892732	0.00371649	0.624357
CHASE40	24	0.0866025	0.105819	0.00440531	0.537875
CHASE40	24	0.102	0.121217	0.00504631	0.995614
CHASE40	24	0.132341	0.151558	0.00630943	0.0572091
CHASE-5	1	1.12495e-06	0.000101125	0.000809	20.8086
CHASE-5	1	1.42365e-06	0.000101424	0.000811389	20.416
CHASE-5	1	1.80165e-06	0.000101802	0.000814413	20.974
CHASE-5	1	2.28002e-06	0.00010228	0.00081824	20.6828
CHASE-5	1	2.8854e-06	0.000102885	0.000823083	21.0312
CHASE-5	1	3.65152e-06	0.000103652	0.000829212	20.1747
CHASE-5	1	4.62106e-06	0.000104621	0.000836969	20.8038
CHASE-5	1	5.84804e-06	0.000105848	0.000846784	20.7202
CHASE-5	1	7.40079e-06	0.000107401	0.000859206	21.2865
CHASE-5	1	9.36582e-06	0.000109366	0.000874927	20.9064
CHASE-5	1	1.18526e-05	0.000111853	0.000894821	20.6939
CHASE-5	1	1.49997e-05	0.000115	0.000919997	20.8393
CHASE-5	1	1.89824e-05	0.000118982	0.000951859	20.9803
CHASE-5	1	2.40225e-05	0.000124022	0.00099218	20.5762
CHASE-5	1	3.04009e-05	0.000130401	0.00104321	20.8361
CHASE-5	1	3.84728e-05	0.000138473	0.00110778	20.7399
CHASE-5	1	4.8688e-05	0.000148688	0.0011895	21.3399
CHASE-5	1	6.16155e-05	0.000161616	0.00129292	20.481
CHASE-5	1	7.79755e-05	0.000177975	0.0014238	20.8909
CHASE-5	1	9.86793e-05	0.000198679	0.00158943	20.2365
CHASE-5	1	0.00012488	0.00022488	0.00179904	20.5637
CHASE-5	1	0.000158038	0.000258038	0.00206431	20.6238
CHASE-5	1	0.0002	0.0003	0.0024	20.2807
CHASE-5	1	0.000225026	0.000325026	0.00260021	20.249
CHASE-5	1	0.000253183	0.000353183	0.00282546	21.0265
CHASE-5	1	0.000284863	0.000384863	0.00307891	20.2622
CHASE-5	1	0.000320508	0.000420508	0.00336406	20.2444
CHASE-5	1	0.000360612	0.000460612	0.0036849	19.732
CHASE-5	1	0.000405735	0.000505735	0.00404588	20.338
CHASE-5	1	0.000456504	0.000556504	0.00445204	19.8553
CHASE-5	1	0.000513626	0.000613626	0.00490901	19.684
CHASE-5	1	0.000577896	0.000677896	0.00542316	19.0704
CHASE-5	1	0.000650207	0.000750207	0.00600165	19.6146
CHASE-5	1	0.000731566	0.000831566	0.00665253	18.7103
CHASE-5	1	0.000823106	0.000923106	0.00738485	18.366
CHASE-5	1	0.0009261	0.0010261	0.0082088	17.9643
CHASE-5	1	0.00104198	0.00114198	0.00913585	17.7585
CHASE-5	1	0.00117236	0.00127236	0.0101789	17.0095
CHASE-5	1	0.00131906	0.00141906	0.0113525	16.4516
CHASE-5	1	0.00148411	0.00158411	0.0126729	15.2964
CHASE-5	1	0.00166982	0.00176982	0.0141585	14.9178
CHASE-5	1	0.00187876	0.00197876	0.0158301	13.9381
CHASE-5	1	0.00211384	0.00221384	0.0177108	12.5846
CHASE-5	1	0.00237835	0.00247835	0.0198268	11.5343
CHASE-5	1	0.00267595	0.00277595	0.0222076	10.4319
CHASE-5	1	0.00301078	0.00311078	0.0248863	8.88085
CHASE-5	1	0.00338752	0.00348752	0.0279001	7.59523
CHASE-5	1	0.00381139	0.00391139	0.0312911	5.86042
CHASE-5	1	0.00428831	0.00438831	0.0351065	5.09743
CHASE-5	1	0.0048249	0.0049249	0.0393992	3.50174
CHASE-5	1	0.00542863	0.00552863	0.044229	2.59659
CHASE-5	1	0.0061079	0.0062079	0.0496632	1.74619
CHASE-5	1	0.00687218	0.00697218	0.0557774	1.07379
CHASE-5	1	0.00773208	0.00783208	0.0626567	-0.0428701
CHASE-5	1	0.00869959	0.00879959	0.0703967	0.431744
CHASE-5	1	0.00978816	0.00988816	0.0791052	-0.26043
CHASE-5	1	0.0110129	0.0111129	0.0889035	0.677065
CHASE-5	1	0.012391	0.012491	0.0999277	-0.00724528
CHASE-5	1	0.0139414	0.0140414	0.112331	-0.282965
CHASE-5	1	0.0156859	0.0157859	0.126287	-0.30425
CHASE-5	1	0.0176487	0.0177487	0.141989	0.261668
CHASE-5	1	0.019857	0.019957	0.159656	-0.069333
CHASE-5	1	0.0223417	0.0224417	0.179533	0.0601236
CHASE-5	1	0.0251373	0.0252373	0.201898	-0.0834503
CHASE-5	1	0.0282827	0.0283827	0.227061	0.272256
CHASE-5	1	0.0333551	0.0334551	0.267641	-0.10875
CHASE-5	1	0.0412329	0.0413329	0.330663	0.0264805
CHASE-5	1	0.0509713	0.0510713	0.408571	-0.30449
CHASE-5	1	0.0630098	0.0631098	0.504878	0.704051
CHASE-5	1	0.0778914	0.0779914	0.623931	-0.406374
CHASE-5	1	0.0962879	0.0963879	0.771103	0.00577125
CHASE-5	1	0.119029	0.119129	0.953033	0.237055
CHASE-5	1	0.147142	0.147242	1.17793	0.4421
CHASE-5	1	0.181894	0.181994	1.45595	-0.454907
CHASE-5	1	0.224853	0.224953	1.79963	-0.0103958
