# Supplementary material for: Storing quantum coherence in a quantum dot nuclear spin ensemble for over 100 milliseconds
Source: Nat Commun. 2025 Dec 4;17:239. doi: 10.1038/s41467-025-66948-6 (PMC12783769; doi:10.1038/s41467-025-66948-6)
Supplement: Supplementary file 3 — Source Data [file 41467_2025_66948_MOESM3_ESM.zip › Fig3c.tsv]

Set pulse sequence cycle type	Set number of sequence cycles	Set spin free evolution time T_FreeEvol, excluding Rf pulses (s)	Set total evolution time T_EvolTot, including Rf pulses (s)	Set CHASE-40 (or equivalent) cycle time T_Cycle, including Rf pulses (s)	Computed echo amplitude
CHASE-10	1	2.0049E-07	0.0002002	0.000800802	0.999979586
CHASE-10	1	3.00879E-07	0.000200301	0.000801204	0.999979586
CHASE-10	1	4.60347E-07	0.00020046	0.000801841	0.999979586
CHASE-10	1	8.0639E-07	0.000200806	0.000803226	0.999979587
CHASE-10	1	2.16122E-06	0.000202161	0.000808645	0.999979588
CHASE-10	1	4.25138E-06	0.000204251	0.000817006	0.999979591
CHASE-10	1	6.6316E-06	0.000206632	0.000826526	0.999979594
CHASE-10	1	0.00001	0.00021	0.00084	0.999979599
CHASE-10	1	1.40939E-05	0.000214094	0.000856375	0.999979605
CHASE-10	1	2.19846E-05	0.000221985	0.000887938	0.999979616
CHASE-10	1	0.000033	0.000233	0.000932	0.999979632
CHASE-10	1	4.7635E-05	0.000247635	0.00099054	0.999979654
CHASE-10	1	6.87755E-05	0.000268776	0.001075102	0.999979689
CHASE-10	1	0.0001	0.0003	0.0012	0.999979745
CHASE-10	1	0.00015	0.00035	0.0014	0.999979841
CHASE-10	1	0.000199144	0.000399144	0.001596578	0.999979938
CHASE-10	1	0.00025	0.00045	0.0018	0.999980027
CHASE-10	1	0.000287526	0.000487526	0.001950102	0.999980072
CHASE-10	1	0.00033	0.00053	0.00212	0.999980086
CHASE-10	1	0.000399387	0.000599387	0.00239755	0.999979965
CHASE-10	1	0.00048	0.00068	0.00272	0.999979443
CHASE-10	1	0.000576637	0.000776637	0.003106548	0.999977884
CHASE-10	1	0.0007	0.0009	0.0036	0.999973334
CHASE-10	1	0.000848801	0.001048801	0.004195205	0.999961216
CHASE-10	1	0.001	0.0012	0.0048	0.99993646
CHASE-10	1	0.00127381	0.00147381	0.005895238	0.999835047
CHASE-10	1	0.001637728	0.001837728	0.007350911	0.999493661
CHASE-10	1	0.0020002	0.0022002	0.0088008	0.998747592
CHASE-10	1	0.0022502	0.0024502	0.0098008	0.997886819
CHASE-10	1	0.0025002	0.0027002	0.0108008	0.996662566
CHASE-10	1	0.0027502	0.0029502	0.0118008	0.995006059
CHASE-10	1	0.0030002	0.0032002	0.0128008	0.992847775
CHASE-10	1	0.0033002	0.0035002	0.0140008	0.989486923
CHASE-10	1	0.0036002	0.0038002	0.0152008	0.985128035
CHASE-10	1	0.0039002	0.0041002	0.0164008	0.979546458
CHASE-10	1	0.0042002	0.0044002	0.0176008	0.972434016
CHASE-10	1	0.0045002	0.0047002	0.0188008	0.963386045
CHASE-10	1	0.0047502	0.0049502	0.0198008	0.954011036
CHASE-10	1	0.0050002	0.0052002	0.0208008	0.942621681
CHASE-10	1	0.0054002	0.0056002	0.0224008	0.919355162
CHASE-10	1	0.0060002	0.0062002	0.0248008	0.87032187
CHASE-10	1	0.0066002	0.0068002	0.0272008	0.801971199
CHASE-10	1	0.0072002	0.0074002	0.0296008	0.714879395
CHASE-10	1	0.0078002	0.0080002	0.0320008	0.613656471
CHASE-10	1	0.0084002	0.0086002	0.0344008	0.506066804
CHASE-10	1	0.0090002	0.0092002	0.0368008	0.401142717
CHASE-10	1	0.0096002	0.0098002	0.0392008	0.307008307
CHASE-10	1	0.0100002	0.0102002	0.0408008	0.252997902
CHASE-10	1	0.0110002	0.0112002	0.0448008	0.151291747
CHASE-10	1	0.0120002	0.0122002	0.0488008	0.087465921
CHASE-10	1	0.0130002	0.0132002	0.0528008	0.045775166
CHASE-10	1	0.0140002	0.0142002	0.0568008	0.017737527
CHASE-10	1	0.0150002	0.0152002	0.0608008	0.000491703
CHASE-10	1	0.0160002	0.0162002	0.0648008	-0.00542571
CHASE-10	1	0.0170002	0.0172002	0.0688008	-0.001129156
CHASE-10	1	0.0180002	0.0182002	0.0728008	0.004891613
CHASE-10	1	0.0190002	0.0192002	0.0768008	0.006536797
CHASE-10	1	0.0200002	0.0202002	0.0808008	0.006383276
CHASE-10	1	0.0220002	0.0222002	0.0888008	0.006977842
CHASE-10	1	0.0240002	0.0242002	0.0968008	0.011475419
CHASE-10	1	0.0260002	0.0262002	0.1048008	0.00895526
CHASE-10	1	0.0280002	0.0282002	0.1128008	0.004281836
CHASE-10	1	0.0300002	0.0302002	0.1208008	-0.001358243
CHASE-10	1	0.0320002	0.0322002	0.1288008	-0.002369465
CHASE-10	1	0.0340002	0.0342002	0.1368008	-0.002383103
CHASE-10	1	0.0380002	0.0382002	0.1528008	0.002086434
CHASE-10	1	0.55	0.5502	2.2008	-0.001036828
CHASE-10	1	0.551	0.5512	2.2048	0.004497731
CHASE-20	1	2.0049E-07	0.0004002	0.000800401	0.999876782
CHASE-20	1	3.00879E-07	0.000400301	0.000800602	0.999876781
CHASE-20	1	4.60347E-07	0.00040046	0.000800921	0.999876779
CHASE-20	1	8.0639E-07	0.000400806	0.000801613	0.999876777
CHASE-20	1	2.16122E-06	0.000402161	0.000804322	0.999876765
CHASE-20	1	4.25138E-06	0.000404251	0.000808503	0.999876747
CHASE-20	1	6.6316E-06	0.000406632	0.000813263	0.999876727
CHASE-20	1	0.00001	0.00041	0.00082	0.999876702
CHASE-20	1	1.40939E-05	0.000414094	0.000828188	0.999876661
CHASE-20	1	2.19846E-05	0.000421985	0.000843969	0.99987659
CHASE-20	1	0.000033	0.000433	0.000866	0.999876486
CHASE-20	1	4.7635E-05	0.000447635	0.00089527	0.999876341
CHASE-20	1	6.87755E-05	0.000468776	0.000937551	0.999876117
CHASE-20	1	0.0001	0.0005	0.001	0.999875762
CHASE-20	1	0.00015	0.00055	0.0011	0.999875081
CHASE-20	1	0.000199144	0.000599144	0.001198289	0.999874303
CHASE-20	1	0.00025	0.00065	0.0013	0.999873364
CHASE-20	1	0.000287526	0.000687526	0.001375051	0.999872576
CHASE-20	1	0.00033	0.00073	0.00146	0.999871578
CHASE-20	1	0.000399387	0.000799387	0.001598775	0.999869683
CHASE-20	1	0.00048	0.00088	0.00176	0.999867024
CHASE-20	1	0.000576637	0.000976637	0.001953274	0.999863091
CHASE-20	1	0.0007	0.0011	0.0022	0.999856689
CHASE-20	1	0.000848801	0.001248801	0.002497602	0.999846484
CHASE-20	1	0.001	0.0014	0.0028	0.999832895
CHASE-20	1	0.00127381	0.00167381	0.003347619	0.999796708
CHASE-20	1	0.001637728	0.002037728	0.004075456	0.999719443
CHASE-20	1	0.001810527	0.002210527	0.004421054	0.999668386
CHASE-20	1	0.0036002	0.0040002	0.0080004	0.998346218
CHASE-20	1	0.0039002	0.0043002	0.0086004	0.99795357
CHASE-20	1	0.0045002	0.0049002	0.0098004	0.996948783
CHASE-20	1	0.0047502	0.0051502	0.0103004	0.996409873
CHASE-20	1	0.0050002	0.0054002	0.0108004	0.995770181
CHASE-20	1	0.0054002	0.0058002	0.0116004	0.994461012
CHASE-20	1	0.0060002	0.0064002	0.0128004	0.991508982
CHASE-20	1	0.0066002	0.0070002	0.0140004	0.986739248
CHASE-20	1	0.0072002	0.0076002	0.0152004	0.97940038
CHASE-20	1	0.0084002	0.0088002	0.0176004	0.954885301
CHASE-20	1	0.0090002	0.0094002	0.0188004	0.937206396
CHASE-20	1	0.0096002	0.0100002	0.0200004	0.915611418
CHASE-20	1	0.0100002	0.0104002	0.0208004	0.89881421
CHASE-20	1	0.0110002	0.0114002	0.0228004	0.847132489
CHASE-20	1	0.0120002	0.0124002	0.0248004	0.780273152
CHASE-20	1	0.0130002	0.0134002	0.0268004	0.698975622
CHASE-20	1	0.014549871	0.014949871	0.029899743	0.550314505
CHASE-20	1	0.0160002	0.0164002	0.0328004	0.398150448
CHASE-20	1	0.0170002	0.0174002	0.0348004	0.29668149
CHASE-20	1	0.0180002	0.0184002	0.0368004	0.206971669
CHASE-20	1	0.0190002	0.0194002	0.0388004	0.135959799
CHASE-20	1	0.0200002	0.0204002	0.0408004	0.086853778
CHASE-20	1	0.0220002	0.0224002	0.0448004	0.038570824
CHASE-20	1	0.0280002	0.0284002	0.0568004	-0.006112257
CHASE-20	1	0.0300002	0.0304002	0.0608004	0.001291397
CHASE-20	1	0.0320002	0.0324002	0.0648004	0.003113362
CHASE-20	1	0.0340002	0.0344002	0.0688004	0.002264902
CHASE-20	1	0.0380002	0.0384002	0.0768004	-0.005351839
CHASE-20	1	0.106797994	0.107197994	0.214395988	0.000123398
CHASE-40	1	2.0049E-07	0.0008002	0.0008002	0.997631462
CHASE-40	1	3.00879E-07	0.000800301	0.000800301	0.997631468
CHASE-40	1	4.60347E-07	0.00080046	0.00080046	0.997631478
CHASE-40	1	8.0639E-07	0.000800806	0.000800806	0.997631499
CHASE-40	1	0.00000132	0.00080132	0.00080132	0.997631275
CHASE-40	1	0.000001321	0.000801321	0.000801321	0.997631275
CHASE-40	1	2.16122E-06	0.000802161	0.000802161	0.997631583
CHASE-40	1	4.25138E-06	0.000804251	0.000804251	0.997631713
CHASE-40	1	6.6316E-06	0.000806632	0.000806632	0.997631862
CHASE-40	1	0.00001	0.00081	0.00081	0.997631819
CHASE-40	1	1.40939E-05	0.000814094	0.000814094	0.997632329
CHASE-40	1	2.19846E-05	0.000821985	0.000821985	0.997632826
CHASE-40	1	0.000033	0.000833	0.000833	0.997633527
CHASE-40	1	4.7635E-05	0.000847635	0.000847635	0.997634465
CHASE-40	1	6.87755E-05	0.000868776	0.000868776	0.997635843
CHASE-40	1	0.0001	0.0009	0.0009	0.997637699
CHASE-40	1	0.00015	0.00095	0.00095	0.997641349
CHASE-40	1	0.000199144	0.000999144	0.000999144	0.997644834
CHASE-40	1	0.00025	0.00105	0.00105	0.997648559
CHASE-40	1	0.000287526	0.001087526	0.001087526	0.997651378
CHASE-40	1	0.00033	0.00113	0.00113	0.997654643
CHASE-40	1	0.000399387	0.001199387	0.001199387	0.997660127
CHASE-40	1	0.00048	0.00128	0.00128	0.997666727
CHASE-40	1	0.000576637	0.001376637	0.001376637	0.997674935
CHASE-40	1	0.0007	0.0015	0.0015	0.997685849
CHASE-40	1	0.000848801	0.001648801	0.001648801	0.997699605
CHASE-40	1	0.001	0.0018	0.0018	0.997714198
CHASE-40	1	0.00127381	0.00207381	0.00207381	0.997742104
CHASE-40	1	0.0015	0.0023	0.0023	0.997766578
CHASE-40	1	0.001637728	0.002437728	0.002437728	0.997782124
CHASE-40	1	0.0024	0.0032	0.0032	0.997877815
CHASE-40	1	0.003	0.0038	0.0038	0.997965234
CHASE-40	1	0.0043	0.0051	0.0051	0.998169235
CHASE-40	1	0.0056	0.0064	0.0064	0.998226074
CHASE-40	1	0.0066002	0.0074002	0.0074002	0.997930974
CHASE-40	1	0.0072002	0.0080002	0.0080002	0.997541724
CHASE-40	1	0.0078002	0.0086002	0.0086002	0.99698532
CHASE-40	1	0.0084002	0.0092002	0.0092002	0.996268558
CHASE-40	1	0.0090002	0.0098002	0.0098002	0.995387543
CHASE-40	1	0.0096002	0.0104002	0.0104002	0.994312828
CHASE-40	1	0.0100002	0.0108002	0.0108002	0.993460672
CHASE-40	1	0.0110002	0.0118002	0.0118002	0.990675834
CHASE-40	1	0.0120002	0.0128002	0.0128002	0.986630902
CHASE-40	1	0.0130002	0.0138002	0.0138002	0.981125273
CHASE-40	1	0.0140002	0.0148002	0.0148002	0.974406062
CHASE-40	1	0.0150002	0.0158002	0.0158002	0.96690066
CHASE-40	1	0.0160002	0.0168002	0.0168002	0.958378618
CHASE-40	1	0.0170002	0.0178002	0.0178002	0.94747237
CHASE-40	1	0.0180002	0.0188002	0.0188002	0.932182531
CHASE-40	1	0.0190002	0.0198002	0.0198002	0.910748731
CHASE-40	1	0.0200002	0.0208002	0.0208002	0.882204033
CHASE-40	1	0.0220002	0.0228002	0.0228002	0.805521012
CHASE-40	1	0.0240002	0.0248002	0.0248002	0.70957536
CHASE-40	1	0.0260002	0.0268002	0.0268002	0.599082731
CHASE-40	1	0.0280002	0.0288002	0.0288002	0.477657727
CHASE-40	1	0.0300002	0.0308002	0.0308002	0.355870623
CHASE-40	1	0.0320002	0.0328002	0.0328002	0.249169361
CHASE-40	1	0.0340002	0.0348002	0.0348002	0.165544809
CHASE-40	1	0.0380002	0.0388002	0.0388002	0.06192956
CHASE-40	1	0.0440002	0.0448002	0.0448002	0.01719133
CHASE-40	1	0.0500002	0.0508002	0.0508002	0.005906851
CHASE-40	1	0.0620002	0.0628002	0.0628002	0.001535615
CHASE-40	1	0.0740002	0.0748002	0.0748002	0.004978997
CHASE-40	1	1.32	1.3208	1.3208	0.001751591
CHASE-40	1	1.321	1.3218	1.3218	-0.000816209
CHASE-40	2	0.00001	0.00161	0.000805	0.98864989
CHASE-40	2	0.000033	0.001633	0.0008165	0.988673908
CHASE-40	2	0.0001	0.0017	0.00085	0.98874507
CHASE-40	2	0.00015	0.00175	0.000875	0.988799285
CHASE-40	2	0.00025	0.00185	0.000925	0.98891037
CHASE-40	2	0.00033	0.00193	0.000965	0.989001596
CHASE-40	2	0.00048	0.00208	0.00104	0.989177637
CHASE-40	2	0.0007	0.0023	0.00115	0.989445564
CHASE-40	2	0.001	0.0026	0.0013	0.989824003
CHASE-40	2	0.0015	0.0031	0.00155	0.990468763
CHASE-40	2	0.0024	0.004	0.002	0.991593347
CHASE-40	2	0.003	0.0046	0.0023	0.992271787
CHASE-40	2	0.0043	0.0059	0.00295	0.9934628
CHASE-40	2	0.0056	0.0072	0.0036	0.994267324
CHASE-40	2	0.0096004	0.0112004	0.0056002	0.995903881
CHASE-40	2	0.0114004	0.0130004	0.0065002	0.996168704
CHASE-40	2	0.0126004	0.0142004	0.0071002	0.995902279
CHASE-40	2	0.0138004	0.0154004	0.0077002	0.995520834
CHASE-40	2	0.0150004	0.0166004	0.0083002	0.995251251
CHASE-40	2	0.0186004	0.0202004	0.0101002	0.990674247
CHASE-40	2	0.0210004	0.0226004	0.0113002	0.981064644
CHASE-40	2	0.0230004	0.0246004	0.0123002	0.971898646
CHASE-40	2	0.0250004	0.0266004	0.0133002	0.96504291
CHASE-40	2	0.0270004	0.0286004	0.0143002	0.959728328
CHASE-40	2	0.030037279	0.031637279	0.015818639	0.939685062
CHASE-40	2	0.032885978	0.034485978	0.017242989	0.907493698
CHASE-40	2	0.035644186	0.037244186	0.018622093	0.87273734
CHASE-40	2	0.0370004	0.0386004	0.0193002	0.847753518
CHASE-40	2	0.0390004	0.0406004	0.0203002	0.801620571
CHASE-40	2	0.0420004	0.0436004	0.0218002	0.731387191
CHASE-40	2	0.0460004	0.0476004	0.0238002	0.60875796
CHASE-40	2	0.048699916	0.050299916	0.025149958	0.494549703
CHASE-40	2	0.051732285	0.053332285	0.026666143	0.379069979
CHASE-40	2	0.056071168	0.057671168	0.028835584	0.253709862
CHASE-40	2	0.059562518	0.061162518	0.030581259	0.16611753
CHASE-40	2	0.0660004	0.0676004	0.0338002	0.04081261
CHASE-40	2	0.0700004	0.0716004	0.0358002	0.000385581
CHASE-40	2	0.0820004	0.0836004	0.0418002	-0.002889272
CHASE-40	2	0.0940004	0.0956004	0.0478002	-0.000495765
CHASE-40	2	0.1	0.1016	0.0508	0.009663156
CHASE-40	3	0.001	0.0034	0.001133333	0.978518849
CHASE-40	3	0.1	0.1024	0.034133333	-0.00305837
CHASE-40	4	0.00001	0.00321	0.0008025	0.959991125
CHASE-40	4	0.000033	0.003233	0.00080825	0.960129898
CHASE-40	4	0.0001	0.0033	0.000825	0.960532243
CHASE-40	4	0.0003	0.0035	0.000875	0.961714235
CHASE-40	4	0.00033	0.00353	0.0008825	0.961888813
CHASE-40	4	0.001	0.0042	0.00105	0.965562399
CHASE-40	4	0.003	0.0062	0.00155	0.973584676
CHASE-40	4	0.01	0.0132	0.0033	0.986475071
CHASE-40	4	0.0126004	0.0158004	0.0039501	0.988090418
CHASE-40	4	0.01323042	0.01643042	0.004107605	0.988530291
CHASE-40	4	0.0138004	0.0170004	0.0042501	0.988931082
CHASE-40	4	0.01449042	0.01769042	0.004422605	0.989375852
CHASE-40	4	0.0150004	0.0182004	0.0045501	0.989648536
CHASE-40	4	0.01575042	0.01895042	0.004737605	0.989941137
CHASE-40	4	0.018593496	0.021793496	0.005448374	0.990480537
CHASE-40	4	0.0193	0.0225	0.005625	0.990648193
CHASE-40	4	0.0230004	0.0262004	0.0065501	0.991488883
CHASE-40	4	0.02415042	0.02735042	0.006837605	0.991514739
CHASE-40	4	0.0250004	0.0282004	0.0070501	0.991447915
CHASE-40	4	0.02625042	0.02945042	0.007362605	0.991323979
CHASE-40	4	0.0270004	0.0302004	0.0075501	0.991246569
CHASE-40	4	0.02835042	0.03155042	0.007887605	0.990906717
CHASE-40	4	0.032150215	0.035350215	0.008837554	0.988428503
CHASE-40	4	0.035794459	0.038994459	0.009748615	0.984404608
CHASE-40	4	0.0390004	0.0422004	0.0105501	0.980329108
CHASE-40	4	0.04095042	0.04415042	0.011037605	0.969579697
CHASE-40	4	0.0420004	0.0452004	0.0113001	0.959306683
CHASE-40	4	0.043	0.0462	0.01155	0.948493443
CHASE-40	4	0.04410042	0.04730042	0.011825105	0.937948222
CHASE-40	4	0.045	0.0482	0.01205	0.932106222
CHASE-40	4	0.0460004	0.0492004	0.0123001	0.929635573
CHASE-40	4	0.047	0.0502	0.01255	0.931226357
CHASE-40	4	0.04830042	0.05150042	0.012875105	0.936726337
CHASE-40	4	0.0494	0.0526	0.01315	0.940649108
CHASE-40	4	0.050470542	0.053670542	0.013417636	0.940680367
CHASE-40	4	0.0513	0.0545	0.013625	0.93738667
CHASE-40	4	0.052122777	0.055322777	0.013830694	0.931702316
CHASE-40	4	0.053254208	0.056454208	0.014113552	0.921926811
CHASE-40	4	0.0550559	0.0582559	0.014563975	0.90817686
CHASE-40	4	0.061758	0.064958	0.0162395	0.858820062
CHASE-40	4	0.066011224	0.069211224	0.017302806	0.819187796
CHASE-40	4	0.0700004	0.0732004	0.0183001	0.765134926
CHASE-40	4	0.07350042	0.07670042	0.019175105	0.717345276
CHASE-40	4	0.078384261	0.081584261	0.020396065	0.640621481
CHASE-40	4	0.0820004	0.0852004	0.0213001	0.579479339
CHASE-40	4	0.08610042	0.08930042	0.022325105	0.49529138
CHASE-40	4	0.089163514	0.092363514	0.023090879	0.421037242
CHASE-40	4	0.09109899	0.09429899	0.023574748	0.374639858
CHASE-40	4	0.0940004	0.0972004	0.0243001	0.313414932
CHASE-40	4	0.09870042	0.10190042	0.025475105	0.228021305
CHASE-40	4	0.1	0.1032	0.0258	0.213180054
CHASE-40	4	0.104745426	0.107945426	0.026986357	0.163378015
CHASE-40	4	0.108543	0.111743	0.02793575	0.119146731
CHASE-40	4	0.112921702	0.116121702	0.029030426	0.066361566
CHASE-40	4	0.120436069	0.123636069	0.030909017	0.021917518
CHASE-40	4	0.1255	0.1287	0.032175	0.00625692
CHASE-40	4	0.1297	0.1329	0.033225	0.001090576
CHASE-40	4	0.13516	0.13836	0.03459	-0.010950763
CHASE-40	4	0.1436	0.1468	0.0367	-0.002341179
CHASE-40	4	0.1484	0.1516	0.0379	-0.003784768
CHASE-40	4	0.155837938	0.159037938	0.039759485	-0.001015729
CHASE-40	4	0.1694	0.1726	0.04315	-0.001890818
CHASE-40	4	0.183071644	0.186271644	0.046567911	0.00245781
CHASE-40	4	0.2080004	0.2112004	0.0528001	0.002591675
CHASE-40	4	0.2320004	0.2352004	0.0588001	-0.000643554
CHASE-40	4	0.24360042	0.24680042	0.061700105	0.004151148
CHASE-40	4	0.2640004	0.2672004	0.0668001	0.007910505
CHASE-40	4	0.27720042	0.28040042	0.070100105	0.001734431
CHASE-40	4	0.3120004	0.3152004	0.0788001	0.001509809
CHASE-40	4	0.32760042	0.33080042	0.082700105	0.004360199
CHASE-40	8	3.12346E-06	0.006403123	0.00080039	0.897090967
CHASE-40	8	3.23456E-06	0.006403235	0.000800404	0.897092184
CHASE-40	8	0.00001	0.00641	0.00080125	0.897166214
CHASE-40	8	0.000033	0.006433	0.000804125	0.897416993
CHASE-40	8	0.0001	0.0065	0.0008125	0.89814007
CHASE-40	8	0.0003	0.0067	0.0008375	0.900237163
CHASE-40	8	0.00033	0.00673	0.00084125	0.900544408
CHASE-40	8	0.001	0.0074	0.000925	0.907027319
CHASE-40	8	0.003	0.0094	0.001175	0.924457248
CHASE-40	8	0.01	0.0164	0.00205	0.953674749
CHASE-40	8	0.018	0.0244	0.00305	0.967835824
CHASE-40	8	0.03542964	0.04182964	0.005228705	0.977936496
CHASE-40	8	0.0487505	0.0551505	0.006893813	0.979477575
CHASE-40	8	0.0575005	0.0639005	0.007987563	0.977775574
CHASE-40	8	0.05980052	0.06620052	0.008275065	0.976837967
CHASE-40	8	0.065306227	0.071706227	0.008963278	0.972318063
CHASE-40	8	0.0690431	0.0754431	0.009430388	0.96843797
CHASE-40	8	0.073166392	0.079566392	0.009945799	0.963103059
CHASE-40	8	0.07671892	0.08311892	0.010389865	0.959156168
CHASE-40	8	0.07754712	0.08394712	0.01049339	0.957960685
CHASE-40	8	0.079230438	0.085630438	0.010703805	0.952452511
CHASE-40	8	0.0811431	0.0875431	0.010942888	0.944012017
CHASE-40	8	0.083600336	0.090000336	0.011250042	0.938017502
CHASE-40	8	0.0852307	0.0916307	0.011453838	0.924227724
CHASE-40	8	0.086436	0.092836	0.0116045	0.901413602
CHASE-40	8	0.0875005	0.0939005	0.011737563	0.875041302
CHASE-40	8	0.0882759	0.0946759	0.011834488	0.856436356
CHASE-40	8	0.0888978	0.0952978	0.011912225	0.844322583
CHASE-40	8	0.090126057	0.096526057	0.012065757	0.832793998
CHASE-40	8	0.0907902	0.0971902	0.012148775	0.834570874
CHASE-40	8	0.092074	0.098474	0.01230925	0.850961884
CHASE-40	8	0.09307648	0.09947648	0.01243456	0.868357707
CHASE-40	8	0.0946965	0.1010965	0.012637063	0.886246177
CHASE-40	8	0.096123489	0.102523489	0.012815436	0.884997725
CHASE-40	8	0.098	0.1044	0.01305	0.873156433
CHASE-40	8	0.1	0.1064	0.0133	0.86654085
CHASE-40	8	0.103626749	0.110026749	0.013753344	0.855088048
CHASE-40	8	0.107019139	0.113419139	0.014177392	0.837637031
CHASE-40	8	0.110522584	0.116922584	0.014615323	0.810303585
CHASE-40	8	0.1175005	0.1239005	0.015487563	0.755867646
CHASE-40	8	0.12220052	0.12860052	0.016075065	0.723656808
CHASE-40	8	0.1271	0.1335	0.0166875	0.68249921
CHASE-40	8	0.133274433	0.139674433	0.017459304	0.627275682
CHASE-40	8	0.13516	0.14156	0.017695	0.608186171
CHASE-40	8	0.1406	0.147	0.018375	0.551984527
CHASE-40	8	0.146	0.1524	0.01905	0.491504446
CHASE-40	8	0.151097242	0.157497242	0.019687155	0.429845856
CHASE-40	8	0.153204	0.159604	0.0199505	0.409269381
CHASE-40	8	0.1597	0.1661	0.0207625	0.357030649
CHASE-40	8	0.166591549	0.172991549	0.021623944	0.296214787
CHASE-40	8	0.173658	0.180058	0.02250725	0.230628866
CHASE-40	8	0.1793	0.1857	0.0232125	0.175020137
CHASE-40	8	0.183674724	0.190074724	0.023759341	0.1292574
CHASE-40	8	0.1936	0.2	0.025	0.068121118
CHASE-40	8	0.205	0.2114	0.026425	0.012378873
CHASE-40	8	0.2151	0.2215	0.0276875	0.01390091
CHASE-40	8	0.225466	0.231866	0.02898325	-0.005023365
CHASE-40	8	0.23281564	0.23921564	0.029901955	0.004380161
CHASE-40	8	0.2491	0.2555	0.0319375	-0.003830134
CHASE-40	8	0.2661	0.2725	0.0340625	-0.005689992
CHASE-40	8	0.2900005	0.2964005	0.037050063	-0.003575683
CHASE-40	8	0.30160052	0.30800052	0.038500065	-0.00044302
CHASE-40	8	0.3900005	0.3964005	0.049550063	0.004882561
CHASE-40	8	0.40560052	0.41200052	0.051500065	0.000496896
CHASE-40	8	0.91	0.9164	0.11455	-0.001867818
CHASE-40	8	0.918	0.9244	0.11555	0.000668627
CHASE-40	8	0.923	0.9294	0.116175	0.000848637
CHASE-40	8	0.941	0.9474	0.118425	-0.00175023
CHASE-40	8	0.949	0.9554	0.119425	-0.003097231
CHASE-40	12	0.0000002	0.0096002	0.000800017	0.839473904
CHASE-40	12	1.51826E-06	0.009601518	0.000800127	0.839495309
CHASE-40	12	2.49087E-06	0.009602491	0.000800208	0.8395111
CHASE-40	12	4.18107E-06	0.009604181	0.000800348	0.839538532
CHASE-40	12	7.11831E-06	0.009607118	0.000800593	0.839586203
CHASE-40	12	1.22226E-05	0.009612223	0.000801019	0.839668984
CHASE-40	12	2.1093E-05	0.009621093	0.000801758	0.839812704
CHASE-40	12	3.65078E-05	0.009636508	0.000803042	0.840062088
CHASE-40	12	6.32957E-05	0.009663296	0.000805275	0.840494235
CHASE-40	12	0.000109848	0.009709848	0.000809154	0.841241477
CHASE-40	12	0.000129911	0.009729911	0.000810826	0.84156202
CHASE-40	12	0.000190746	0.009790746	0.000815896	0.842528269
CHASE-40	12	0.000262162	0.009862162	0.000821847	0.843651124
CHASE-40	12	0.000331331	0.009931331	0.000827611	0.844726388
CHASE-40	12	0.00057564	0.01017564	0.00084797	0.84841904
CHASE-40	12	0.0010002	0.0106002	0.00088335	0.854400786
CHASE-40	12	0.001738001	0.011338001	0.000944833	0.863320197
CHASE-40	12	0.003020152	0.012620152	0.001051679	0.874656473
CHASE-40	12	0.005248275	0.014848275	0.001237356	0.888472829
CHASE-40	12	0.006402895	0.016002895	0.001333575	0.895417602
CHASE-40	12	0.009120308	0.018720308	0.001560026	0.90880479
CHASE-40	12	0.011126776	0.020726776	0.001727231	0.915975794
CHASE-40	12	0.015849132	0.025449132	0.002120761	0.930122635
CHASE-40	12	0.019335941	0.028935941	0.002411328	0.936496958
CHASE-40	12	0.020893161	0.030493161	0.002541097	0.938587411
CHASE-40	12	0.025489657	0.035089657	0.002924138	0.943432601
CHASE-40	12	0.036308006	0.045908006	0.003825667	0.953255998
CHASE-40	12	0.044295767	0.053895767	0.004491314	0.957174589
CHASE-40	12	0.047863209	0.057463209	0.004788601	0.958746992
CHASE-40	12	0.058393115	0.067993115	0.005666093	0.958849535
CHASE-40	12	0.063095934	0.072695934	0.006057995	0.959459949
CHASE-40	12	0.07697704	0.08657704	0.007214753	0.960959364
CHASE-40	12	0.083176577	0.092776577	0.007731381	0.963245387
CHASE-40	12	0.101475424	0.111075424	0.009256285	0.950836886
CHASE-40	12	0.10964802	0.11924802	0.009937335	0.941371872
CHASE-40	12	0.114117	0.123717	0.01030975	0.934380027
CHASE-40	12	0.117680419	0.127280419	0.010606702	0.930775954
CHASE-40	12	0.121586889	0.131186889	0.010932241	0.917087013
CHASE-40	12	0.1249	0.1345	0.011208333	0.900242286
CHASE-40	12	0.127691078	0.137291078	0.011440923	0.888136963
CHASE-40	12	0.1294	0.139	0.011583333	0.876060158
CHASE-40	12	0.1306	0.1402	0.011683333	0.854552886
CHASE-40	12	0.1317	0.1413	0.011775	0.824107977
CHASE-40	12	0.1329	0.1425	0.011875	0.786941287
CHASE-40	12	0.133770584	0.143370584	0.011947549	0.764641853
CHASE-40	12	0.134572	0.144172	0.012014333	0.752452971
CHASE-40	12	0.1353	0.1449	0.012075	0.75008618
CHASE-40	12	0.136123	0.145723	0.012143583	0.757392937
CHASE-40	12	0.1368	0.1464	0.0122	0.769506166
CHASE-40	12	0.1383	0.1479	0.012325	0.801912255
CHASE-40	12	0.1389	0.1485	0.012375	0.812038654
CHASE-40	12	0.13944	0.14904	0.01242	0.818276544
CHASE-40	12	0.1400002	0.1496002	0.012466683	0.821661586
CHASE-40	12	0.14089	0.15049	0.012540833	0.82132801
CHASE-40	12	0.1419	0.1515	0.012625	0.816095491
CHASE-40	12	0.143152665	0.152752665	0.012729389	0.809744103
CHASE-40	12	0.1479047	0.1575047	0.013125392	0.802467923
CHASE-40	12	0.1515	0.1611	0.013425	0.78732807
CHASE-40	12	0.1547	0.1643	0.013691667	0.77037293
CHASE-40	12	0.155330158	0.164930158	0.01374418	0.764994466
CHASE-40	12	0.1600002	0.1696002	0.01413335	0.752471377
CHASE-40	12	0.167	0.1766	0.014716667	0.70179019
CHASE-40	12	0.170800244	0.180400244	0.015033354	0.680744169
CHASE-40	12	0.1779	0.1875	0.015625	0.629229455
CHASE-40	12	0.179919074	0.189519074	0.015793256	0.619243036
CHASE-40	12	0.188951792	0.198551792	0.016545983	0.553098411
CHASE-40	12	0.190546272	0.200146272	0.016678856	0.539195706
CHASE-40	12	0.19206237	0.20166237	0.016805198	0.525876477
CHASE-40	12	0.195200244	0.204800244	0.017066687	0.5031646
CHASE-40	12	0.205025255	0.214625255	0.017885438	0.424549912
CHASE-40	12	0.211831186	0.221431186	0.018452599	0.36394758
CHASE-40	12	0.218863045	0.228463045	0.019038587	0.300248377
CHASE-40	12	0.2200002	0.2296002	0.01913335	0.289469559
CHASE-40	12	0.232466452	0.242066452	0.020172204	0.229262493
CHASE-40	12	0.237480953	0.247080953	0.020590079	0.199278055
CHASE-40	12	0.251188843	0.260788843	0.021732404	0.132694943
CHASE-40	12	0.268400244	0.278000244	0.023166687	0.066303728
CHASE-40	12	0.2800002	0.2896002	0.02413335	0.034272146
CHASE-40	12	0.29905	0.30865	0.025720833	0.002731618
CHASE-40	12	0.306450389	0.316050389	0.026337532	-0.002322187
CHASE-40	12	0.3200002	0.3296002	0.027466683	0.000241018
CHASE-40	12	0.3400002	0.3496002	0.02913335	0.007627218
CHASE-40	12	0.341600244	0.351200244	0.029266687	0.005961663
CHASE-40	12	0.3537	0.3633	0.030275	0.002588668
CHASE-40	12	0.3675	0.3771	0.031425	-0.005439421
CHASE-40	12	0.3800002	0.3896002	0.032466683	-0.000739284
CHASE-40	12	0.390400244	0.400000244	0.033333354	-0.004450002
CHASE-40	12	0.414800244	0.424400244	0.035366687	-0.007789991
CHASE-40	12	0.4200002	0.4296002	0.035800017	-0.003690431
CHASE-40	12	0.4400002	0.4496002	0.037466683	0.004070364
CHASE-40	12	0.463600244	0.473200244	0.039433354	0.00058381
CHASE-40	12	0.4800002	0.4896002	0.040800017	0.003103738
CHASE-40	12	0.512400244	0.522000244	0.04350002	-0.004423413
CHASE-40	12	0.5200002	0.5296002	0.04413335	0.003506619
CHASE-40	12	0.536800244	0.546400244	0.045533354	0.004314043
CHASE-40	12	0.5600002	0.5696002	0.047466683	0.003662137
CHASE-40	12	0.5800002	0.5896002	0.04913335	0.006153385
CHASE-40	12	0.585600244	0.595200244	0.04960002	0.003193069
CHASE-40	12	0.6200002	0.6296002	0.052466683	-0.00955313
CHASE-40	12	0.6600002	0.6696002	0.055800017	0.004356148
CHASE-40	12	0.7000002	0.7096002	0.05913335	0.005256334
CHASE-40	12	0.7400002	0.7496002	0.062466683	0.007188121
CHASE-40	12	0.7600002	0.7696002	0.06413335	0.001074219
CHASE-40	12	0.8000002	0.8096002	0.067466683	0.008851026
CHASE-40	12	0.8400002	0.8496002	0.070800017	0.00447235
CHASE-40	12	0.8800002	0.8896002	0.07413335	0.004234642
CHASE-40	12	0.9200002	0.9296002	0.077466683	0.002617967
CHASE-40	12	0.9600002	0.9696002	0.080800017	-0.006161124
CHASE-40	12	1.0000002	1.0096002	0.08413335	-0.000273379
CHASE-40	15	1.942E-07	0.012000194	0.000800013	0.803470247
CHASE-40	15	0.000000242	0.012000242	0.000800016	0.803470851
CHASE-40	15	1.83709E-06	0.012001837	0.000800122	0.803491014
CHASE-40	15	3.01395E-06	0.012003014	0.000800201	0.803505884
CHASE-40	15	5.0591E-06	0.012005059	0.000800337	0.803531712
CHASE-40	15	8.61315E-06	0.012008613	0.000800574	0.803576559
CHASE-40	15	1.47894E-05	0.012014789	0.000800986	0.803654376
CHASE-40	15	2.55225E-05	0.012025522	0.000801701	0.803789258
CHASE-40	15	4.41744E-05	0.012044174	0.000802945	0.804022609
CHASE-40	15	6.14602E-05	0.01206146	0.000804097	0.804237689
CHASE-40	15	7.65878E-05	0.012076588	0.000805106	0.804424995
CHASE-40	15	0.000132916	0.012132916	0.000808861	0.805114971
CHASE-40	15	0.000230803	0.012230803	0.000815387	0.806286812
CHASE-40	15	0.000400911	0.012400911	0.000826727	0.808245826
CHASE-40	15	0.000696524	0.012696524	0.000846435	0.811442461
CHASE-40	15	0.001143322	0.013143322	0.000876221	0.815877841
CHASE-40	15	0.001210242	0.013210242	0.000880683	0.816510623
CHASE-40	15	0.002102981	0.014102981	0.000940199	0.824531457
CHASE-40	15	0.003654384	0.015654384	0.001043626	0.838236636
CHASE-40	15	0.005096075	0.017096075	0.001139738	0.850384526
CHASE-40	15	0.006350412	0.018350412	0.001223361	0.858905644
CHASE-40	15	0.010706424	0.022706424	0.001513762	0.881856015
CHASE-40	15	0.011035573	0.023035573	0.001535705	0.883393586
CHASE-40	15	0.017081826	0.029081826	0.001938788	0.90244192
CHASE-40	15	0.01917745	0.03117745	0.002078497	0.906543565
CHASE-40	15	0.021332094	0.033332094	0.00222214	0.910090967
CHASE-40	15	0.025280725	0.037280725	0.002485382	0.916034161
CHASE-40	15	0.035145464	0.047145464	0.003143031	0.92890335
CHASE-40	15	0.043932687	0.055932687	0.003728846	0.935319624
CHASE-40	15	0.048958834	0.060958834	0.004063922	0.93831166
CHASE-40	15	0.057914483	0.069914483	0.004660966	0.942389402
CHASE-40	15	0.069147606	0.081147606	0.00540984	0.947404827
CHASE-40	15	0.076346081	0.088346081	0.005889739	0.942533262
CHASE-40	15	0.089336379	0.101336379	0.006755759	0.952017323
CHASE-40	15	0.100643658	0.112643658	0.007509577	0.949575912
CHASE-40	15	0.106468227	0.118468227	0.007897882	0.949101327
CHASE-40	15	0.121213387	0.133213387	0.008880892	0.937920189
CHASE-40	15	0.127588789	0.139588789	0.009305919	0.934609649
CHASE-40	15	0.130510848	0.142510848	0.009500723	0.929608157
CHASE-40	15	0.132674104	0.144674104	0.00964494	0.927184139
CHASE-40	15	0.133432907	0.145432907	0.009695527	0.926471622
CHASE-40	15	0.136354966	0.148354966	0.009890331	0.923736469
CHASE-40	15	0.139277025	0.151277025	0.010085135	0.921147581
CHASE-40	15	0.142199084	0.154199084	0.010279939	0.915557103
CHASE-40	15	0.145121143	0.157121143	0.010474743	0.911424211
CHASE-40	15	0.148043203	0.160043203	0.010669547	0.907249708
CHASE-40	15	0.150965262	0.162965262	0.010864351	0.896258232
CHASE-40	15	0.153887321	0.165887321	0.011059155	0.881115089
CHASE-40	15	0.15680938	0.16880938	0.011253959	0.877150655
CHASE-40	15	0.159731439	0.171731439	0.011448763	0.850977091
CHASE-40	15	0.162653498	0.174653498	0.011643567	0.821797088
CHASE-40	15	0.165575557	0.177575557	0.01183837	0.765493056
CHASE-40	15	0.168497616	0.180497616	0.012033174	0.696402662
CHASE-40	15	0.169400242	0.181400242	0.012093349	0.695361563
CHASE-40	15	0.171419675	0.183419675	0.012227978	0.726908117
CHASE-40	15	0.174341735	0.186341735	0.012422782	0.755376991
CHASE-40	15	0.177263794	0.189263794	0.012617586	0.751414712
CHASE-40	15	0.180185853	0.192185853	0.01281239	0.754207133
CHASE-40	15	0.183107912	0.195107912	0.013007194	0.745651214
CHASE-40	15	0.186029971	0.198029971	0.013201998	0.741558266
CHASE-40	15	0.18895203	0.20095203	0.013396802	0.72607746
CHASE-40	15	0.191874089	0.203874089	0.013591606	0.711702457
CHASE-40	15	0.193600242	0.205600242	0.013706683	0.702288643
CHASE-40	15	0.194796148	0.206796148	0.01378641	0.693404026
CHASE-40	15	0.197718207	0.209718207	0.013981214	0.683007152
CHASE-40	15	0.211531578	0.223531578	0.014902105	0.614528441
CHASE-40	15	0.215781846	0.227781846	0.015185456	0.591321879
CHASE-40	15	0.226407515	0.238407515	0.015893834	0.516404075
CHASE-40	15	0.230560989	0.242560989	0.016170733	0.489851535
CHASE-40	15	0.239158319	0.251158319	0.016743888	0.437711661
CHASE-40	15	0.244471153	0.256471153	0.017098077	0.400107043
CHASE-40	15	0.252971689	0.264971689	0.017664779	0.334518976
CHASE-40	15	0.260409658	0.272409658	0.018160644	0.282281615
CHASE-40	15	0.266200242	0.278200242	0.018546683	0.238268152
CHASE-40	15	0.272097894	0.284097894	0.01893986	0.205263174
CHASE-40	15	0.28059843	0.29259843	0.019506562	0.149450214
CHASE-40	15	0.292286666	0.304286666	0.020285778	0.13671389
CHASE-40	15	0.3039385	0.3159385	0.021062567	0.105225046
CHASE-40	15	0.310350304	0.322350304	0.02149002	0.073547029
CHASE-40	15	0.320975974	0.332975974	0.022198398	0.048188449
CHASE-40	15	0.328413942	0.340413942	0.022694263	0.050990565
CHASE-40	15	0.338800242	0.350800242	0.023386683	0.039260003
CHASE-40	15	0.353915549	0.365915549	0.02439437	0.014165445
CHASE-40	15	0.36772892	0.37972892	0.025315261	0.008507997
CHASE-40	15	0.387200242	0.399200242	0.026613349	-0.00075669
CHASE-40	15	0.411400242	0.423400242	0.028226683	0.001427087
CHASE-40	15	0.459800242	0.471800242	0.031453349	-0.002126637
CHASE-40	15	0.508200242	0.520200242	0.034680016	0.002937506
CHASE-40	15	0.532400242	0.544400242	0.036293349	-0.001280612
CHASE-40	15	0.580800242	0.592800242	0.039520016	0.000778969
CHASE-40	15	0.629200242	0.641200242	0.042746683	0.001103986
CHASE-40	15	0.677600242	0.689600242	0.045973349	0.003409521
CHASE-40	15	0.701800242	0.713800242	0.047586683	2.1451E-05
CHASE-40	15	0.750200242	0.762200242	0.050813349	-0.000640093
CHASE-40	15	0.798600242	0.810600242	0.054040016	-0.005291514
CHASE-40	15	0.847000242	0.859000242	0.057266683	-0.007128473
CHASE-40	15	0.895400242	0.907400242	0.060493349	0.002286046
CHASE-40	15	0.919600242	0.931600242	0.062106683	-0.001302455
CHASE-40	15	0.968000242	0.980000242	0.065333349	0.001212593
CHASE-40	15	1.01640024	1.02840024	0.068560016	0.004316345
CHASE-40	15	1.06480024	1.07680024	0.071786683	0.004449033
CHASE-40	15	1.11320024	1.12520024	0.075013349	-0.00498711
CHASE-40	15	1.16160024	1.17360024	0.078240016	0.002485673
CHASE-40	15	1.21000024	1.22200024	0.081466683	-0.002915063
CHASE-40	16	0.00001	0.01281	0.000800625	0.789785939
CHASE-40	16	0.00003	0.01283	0.000801875	0.790010587
CHASE-40	16	0.0001	0.0129	0.00080625	0.790789324
CHASE-40	16	0.0003	0.0131	0.00081875	0.79295555
CHASE-40	16	0.001	0.0138	0.0008625	0.800064584
CHASE-40	16	0.002571838	0.015371838	0.00096074	0.815435284
CHASE-40	16	0.004	0.0168	0.00105	0.829105392
CHASE-40	16	0.006	0.0188	0.001175	0.844039741
CHASE-40	16	0.008680777	0.021480777	0.001342549	0.859700505
CHASE-40	16	0.013	0.0258	0.0016125	0.879286215
CHASE-40	16	0.018016446	0.030816446	0.001926028	0.89368227
CHASE-40	16	0.025	0.0378	0.0023625	0.905965621
CHASE-40	16	0.034502262	0.047302262	0.002956391	0.919761473
CHASE-40	16	0.044	0.0568	0.00355	0.927663746
CHASE-40	16	0.055	0.0678	0.0042375	0.933708802
CHASE-40	16	0.066	0.0788	0.004925	0.939961587
CHASE-40	16	0.0875005	0.1003005	0.006268781	0.946641579
CHASE-40	16	0.1	0.1128	0.00705	0.94609374
CHASE-40	16	0.1175005	0.1303005	0.008143781	0.944394369
CHASE-40	16	0.12220052	0.13500052	0.008437533	0.939333214
CHASE-40	16	0.134229707	0.147029707	0.009189357	0.930954136
CHASE-40	16	0.14	0.1528	0.00955	0.921602994
CHASE-40	16	0.148	0.1608	0.01005	0.914703745
CHASE-40	16	0.155817638	0.168617638	0.010538602	0.90337571
CHASE-40	16	0.165	0.1778	0.0111125	0.869084548
CHASE-40	16	0.16775	0.18055	0.011284375	0.864276735
CHASE-40	16	0.1705	0.1833	0.01145625	0.839931932
CHASE-40	16	0.173153	0.185953	0.011622063	0.806743943
CHASE-40	16	0.17325	0.18605	0.011628125	0.805754503
CHASE-40	16	0.1747	0.1875	0.01171875	0.789551908
CHASE-40	16	0.176	0.1888	0.0118	0.766498368
CHASE-40	16	0.1769	0.1897	0.01185625	0.744114183
CHASE-40	16	0.1775	0.1903	0.01189375	0.727374878
CHASE-40	16	0.1778	0.1906	0.0119125	0.718932783
CHASE-40	16	0.1782	0.191	0.0119375	0.708059735
CHASE-40	16	0.17875	0.19155	0.011971875	0.694712843
CHASE-40	16	0.179185	0.191985	0.011999063	0.686249584
CHASE-40	16	0.1799	0.1927	0.01204375	0.677801487
CHASE-40	16	0.1806	0.1934	0.0120875	0.676956075
CHASE-40	16	0.1815	0.1943	0.01214375	0.685517219
CHASE-40	16	0.1824	0.1952	0.0122	0.700472862
CHASE-40	16	0.1832	0.196	0.01225	0.714149608
CHASE-40	16	0.18425	0.19705	0.012315625	0.726751621
CHASE-40	16	0.185796	0.198596	0.01241225	0.731764793
CHASE-40	16	0.1876	0.2004	0.012525	0.731348407
CHASE-40	16	0.1895	0.2023	0.01264375	0.735735771
CHASE-40	16	0.1909	0.2037	0.01273125	0.736680482
CHASE-40	16	0.1925	0.2053	0.01283125	0.731458341
CHASE-40	16	0.1936	0.2064	0.0129	0.728097532
CHASE-40	16	0.1947	0.2075	0.01296875	0.727244826
CHASE-40	16	0.19525	0.20805	0.013003125	0.727528559
CHASE-40	16	0.195706286	0.208506286	0.013031643	0.727927788
CHASE-40	16	0.1958	0.2086	0.0130375	0.727990028
CHASE-40	16	0.1969	0.2097	0.01310625	0.728391388
CHASE-40	16	0.1971035	0.2099035	0.013118969	0.728237347
CHASE-40	16	0.198	0.2108	0.013175	0.72600963
CHASE-40	16	0.1991	0.2119	0.01324375	0.719436586
CHASE-40	16	0.2002	0.213	0.0133125	0.711303552
CHASE-40	16	0.20075	0.21355	0.013346875	0.708041358
CHASE-40	16	0.2013	0.2141	0.01338125	0.705667719
CHASE-40	16	0.2024	0.2152	0.01345	0.702796398
CHASE-40	16	0.2035	0.2163	0.01351875	0.699701262
CHASE-40	16	0.20625	0.21905	0.013690625	0.682332018
CHASE-40	16	0.209	0.2218	0.0138625	0.667231806
CHASE-40	16	0.21175	0.22455	0.014034375	0.664892308
CHASE-40	16	0.216241	0.229041	0.014315063	0.644903424
CHASE-40	16	0.2238	0.2366	0.0147875	0.600793418
CHASE-40	16	0.230308837	0.243108837	0.015194302	0.568120595
CHASE-40	16	0.2378651	0.2506651	0.015666569	0.515048523
CHASE-40	16	0.2471	0.2599	0.01624375	0.459759711
CHASE-40	16	0.255567	0.268367	0.016772938	0.408290728
CHASE-40	16	0.2625	0.2753	0.01720625	0.359764337
CHASE-40	16	0.2679	0.2807	0.01754375	0.315610237
CHASE-40	16	0.273389011	0.286189011	0.017886813	0.285396101
CHASE-40	16	0.277680587	0.290480587	0.018155037	0.25472149
CHASE-40	16	0.2811237	0.2939237	0.018370231	0.226152813
CHASE-40	16	0.2855	0.2983	0.01864375	0.201113807
CHASE-40	16	0.2900005	0.3028005	0.018925031	0.176025059
CHASE-40	16	0.2935	0.3063	0.01914375	0.151304294
CHASE-40	16	0.297	0.3098	0.0193625	0.126670646
CHASE-40	16	0.30160052	0.31440052	0.019650033	0.12341951
CHASE-40	16	0.301708406	0.314508406	0.019656775	0.123622061
CHASE-40	16	0.3075	0.3203	0.02001875	0.12207368
CHASE-40	16	0.3125	0.3253	0.02033125	0.109714198
CHASE-40	16	0.316	0.3288	0.02055	0.100447921
CHASE-40	16	0.32	0.3328	0.0208	0.104163355
CHASE-40	16	0.323	0.3358	0.0209875	0.099820611
CHASE-40	16	0.3255	0.3383	0.02114375	0.082671175
CHASE-40	16	0.329	0.3418	0.0213625	0.062796591
CHASE-40	16	0.33206	0.34486	0.02155375	0.05210547
CHASE-40	16	0.33446	0.34726	0.02170375	0.041512969
CHASE-40	16	0.3369	0.3497	0.02185625	0.037126058
CHASE-40	16	0.33818803	0.35098803	0.021936752	0.036482828
CHASE-40	16	0.3427	0.3555	0.02221875	0.03425374
CHASE-40	16	0.345964	0.358764	0.02242275	0.039447006
CHASE-40	16	0.3483	0.3611	0.02256875	0.042442271
CHASE-40	16	0.3509	0.3637	0.02273125	0.045801334
CHASE-40	16	0.354117785	0.366917785	0.022932362	0.04376913
CHASE-40	16	0.3572	0.37	0.023125	0.044736398
CHASE-40	16	0.3608	0.3736	0.02335	0.037742779
CHASE-40	16	0.3639	0.3767	0.02354375	0.035213464
CHASE-40	16	0.3656	0.3784	0.02365	0.027722254
CHASE-40	16	0.3674	0.3802	0.0237625	0.018602261
CHASE-40	16	0.3713	0.3841	0.02400625	0.009216668
CHASE-40	16	0.3737	0.3865	0.02415625	0.002121694
CHASE-40	16	0.37599	0.38879	0.024299375	0.002113146
CHASE-40	16	0.3775	0.3903	0.02439375	0.011242638
CHASE-40	16	0.379	0.3918	0.0244875	0.018067427
CHASE-40	16	0.3805604	0.3933604	0.024585025	0.016673327
CHASE-40	16	0.3838	0.3966	0.0247875	0.010824974
CHASE-40	16	0.3868	0.3996	0.024975	0.0148692
CHASE-40	16	0.3900005	0.4028005	0.025175031	0.011859995
CHASE-40	16	0.3937	0.4065	0.02540625	0.014910079
CHASE-40	16	0.3976	0.4104	0.02565	0.009392153
CHASE-40	16	0.4016	0.4144	0.0259	0.007125012
CHASE-40	16	0.40560052	0.41840052	0.026150033	0.000891594
CHASE-40	16	0.4113	0.4241	0.02650625	-0.00521911
CHASE-40	24	0.00001	0.01921	0.000800417	0.691541938
CHASE-40	24	0.00003	0.01923	0.00080125	0.691748735
CHASE-40	24	0.0001	0.0193	0.000804167	0.692469356
CHASE-40	24	0.0003	0.0195	0.0008125	0.69450458
CHASE-40	24	0.001	0.0202	0.000841667	0.701472523
CHASE-40	24	0.0024	0.0216	0.0009	0.715374625
CHASE-40	24	0.00436	0.02356	0.000981667	0.733232099
CHASE-40	24	0.0077	0.0269	0.001120833	0.75673888
CHASE-40	24	0.014632302	0.033832302	0.001409679	0.79166574
CHASE-40	24	0.017981077	0.037181077	0.001549212	0.80221826
CHASE-40	24	0.024494594	0.043694594	0.001820608	0.824466372
CHASE-40	24	0.029660619	0.048860619	0.002035859	0.835547376
CHASE-40	24	0.041004153	0.060204153	0.002508506	0.853099147
CHASE-40	24	0.051135671	0.070335671	0.002930653	0.864170032
CHASE-40	24	0.061015594	0.080215594	0.003342316	0.875796976
CHASE-40	24	0.076091642	0.095291642	0.003970485	0.888628943
CHASE-40	24	0.09079331	0.10999331	0.004583055	0.897857967
CHASE-40	24	0.111572428	0.130772428	0.005448851	0.905504699
CHASE-40	24	0.137107093	0.156307093	0.006512796	0.908428421
CHASE-40	24	0.15885126	0.17805126	0.007418803	0.895263185
CHASE-40	24	0.195206243	0.214406243	0.008933593	0.879327075
CHASE-40	24	0.222859612	0.242059612	0.010085817	0.849651566
CHASE-40	24	0.239881492	0.259081492	0.010795062	0.821243626
CHASE-40	24	0.258203492	0.277403492	0.011558479	0.735859058
CHASE-40	24	0.265	0.2842	0.011841667	0.615652234
CHASE-40	24	0.27	0.2892	0.01205	0.540346848
CHASE-40	24	0.277924916	0.297124916	0.012380205	0.591111204
CHASE-40	24	0.286	0.3052	0.012716667	0.602646065
CHASE-40	24	0.294781198	0.313981198	0.01308255	0.59051574
CHASE-40	24	0.312659822	0.331859822	0.013827493	0.526198605
CHASE-40	24	0.331622793	0.350822793	0.014617616	0.458589059
CHASE-40	24	0.341531308	0.360731308	0.015030471	0.424815505
CHASE-40	24	0.356951938	0.376151938	0.015672997	0.343676479
CHASE-40	24	0.389913425	0.409113425	0.017046393	0.187085439
CHASE-40	24	0.413561865	0.432761865	0.018031744	0.103495069
CHASE-40	24	0.445149465	0.464349465	0.019347894	0.011881535
CHASE-40	24	0.472147998	0.491347998	0.020472833	0.020608091
CHASE-40	24	0.515746866	0.534946866	0.022289453	0.002900636
CHASE-40	24	0.588808763	0.608008763	0.025333698	0.00335859
CHASE-40	24	0.682189462	0.701389462	0.029224561	-0.003182114
CHASE-40	32	0.000000244	0.025600244	0.000800008	0.606994549
CHASE-40	32	3.0061E-05	0.025630061	0.000800939	0.607270365
CHASE-40	32	7.72208E-05	0.025677221	0.000802413	0.607714558
CHASE-40	32	8.12195E-05	0.025681219	0.000802538	0.607749214
CHASE-40	32	0.000109848	0.025709848	0.000803433	0.60802037
CHASE-40	32	0.000190746	0.025790746	0.000805961	0.608780389
CHASE-40	32	0.000256035	0.025856035	0.000808001	0.609395684
CHASE-40	32	0.000331331	0.025931331	0.000810354	0.610107595
CHASE-40	32	0.00057564	0.02617564	0.000817989	0.612435084
CHASE-40	32	0.0010002	0.0266002	0.000831256	0.616542425
CHASE-40	32	0.001738001	0.027338001	0.000854313	0.623787282
CHASE-40	32	0.003020152	0.028620152	0.00089438	0.635878354
CHASE-40	32	0.005248275	0.030848275	0.000964009	0.652490863
CHASE-40	32	0.006402895	0.032002895	0.00100009	0.659621507
CHASE-40	32	0.009120308	0.034720308	0.00108501	0.675790219
CHASE-40	32	0.009851935	0.035451935	0.001107873	0.679427202
CHASE-40	32	0.015648232	0.041248232	0.001289007	0.708588661
CHASE-40	32	0.015849132	0.041449132	0.001295285	0.709678339
CHASE-40	32	0.020893161	0.046493161	0.001452911	0.730906745
CHASE-40	32	0.036308006	0.061908006	0.001934625	0.767714994
CHASE-40	32	0.047863209	0.073463209	0.002295725	0.788519704
CHASE-40	32	0.063095934	0.088695934	0.002771748	0.812568734
CHASE-40	32	0.083176577	0.108776577	0.003399268	0.834146262
CHASE-40	32	0.10964802	0.13524802	0.004226501	0.851776163
CHASE-40	32	0.133770584	0.159370584	0.004980331	0.859723326
CHASE-40	32	0.1348	0.1604	0.0050125	0.859321319
CHASE-40	32	0.1400002	0.1656002	0.005175006	0.859742359
CHASE-40	32	0.147711617	0.173311617	0.005415988	0.86077324
CHASE-40	32	0.1544	0.18	0.005625	0.860466616
CHASE-40	32	0.1565	0.1821	0.005690625	0.85746705
CHASE-40	32	0.15801	0.18361	0.005737813	0.851027315
CHASE-40	32	0.1600002	0.1856002	0.005800006	0.840615388
CHASE-40	32	0.16187	0.18747	0.005858438	0.835949703
CHASE-40	32	0.1635	0.1891	0.005909375	0.839107795
CHASE-40	32	0.16508	0.19068	0.00595875	0.846200498
CHASE-40	32	0.1666	0.1922	0.00600625	0.853728908
CHASE-40	32	0.17167	0.19727	0.006164688	0.861056297
CHASE-40	32	0.1771	0.2027	0.006334375	0.862043241
CHASE-40	32	0.187762004	0.213362004	0.006667563	0.862188498
CHASE-40	32	0.190546272	0.216146272	0.006754571	0.861504032
CHASE-40	32	0.19859	0.22419	0.007005938	0.864095578
CHASE-40	32	0.20207	0.22767	0.007114688	0.854891782
CHASE-40	32	0.2052	0.2308	0.0072125	0.850483935
CHASE-40	32	0.20833	0.23393	0.007310313	0.851559376
CHASE-40	32	0.21123	0.23683	0.007400938	0.839211563
CHASE-40	32	0.21379	0.23939	0.007480938	0.856910793
CHASE-40	32	0.21678	0.24238	0.007574375	0.859496385
CHASE-40	32	0.2200002	0.2456002	0.007675006	0.861105962
CHASE-40	32	0.22376	0.24936	0.0077925	0.855443923
CHASE-40	32	0.22695	0.25255	0.007892188	0.854800661
CHASE-40	32	0.23562	0.26122	0.008163125	0.854970972
CHASE-40	32	0.251188843	0.276788843	0.008649651	0.839154026
CHASE-40	32	0.26505	0.29065	0.009082813	0.822756014
CHASE-40	32	0.2800002	0.3056002	0.009550006	0.80709323
CHASE-40	32	0.29895	0.32455	0.010142188	0.781525325
CHASE-40	32	0.3200002	0.3456002	0.010800006	0.749529406
CHASE-40	32	0.330003	0.355603	0.011112594	0.723402762
CHASE-40	32	0.3400002	0.3656002	0.011425006	0.685165625
CHASE-40	32	0.34542	0.37102	0.011594375	0.62385206
CHASE-40	32	0.34925	0.37485	0.011714063	0.553992143
CHASE-40	32	0.3509	0.3765	0.011765625	0.532281192
CHASE-40	32	0.35298	0.37858	0.011830625	0.505297524
CHASE-40	32	0.35377	0.37937	0.011855313	0.49291897
CHASE-40	32	0.35524	0.38084	0.01190125	0.468531976
CHASE-40	32	0.35627	0.38187	0.011933438	0.453403501
CHASE-40	32	0.3582	0.3838	0.01199375	0.432572483
CHASE-40	32	0.360223484	0.385823484	0.012056984	0.422471721
CHASE-40	32	0.362107	0.387707	0.012115844	0.42811268
CHASE-40	32	0.36407	0.38967	0.012177188	0.44737966
CHASE-40	32	0.3641	0.3897	0.012178125	0.447747029
CHASE-40	32	0.36658	0.39218	0.012255625	0.471438573
CHASE-40	32	0.36834	0.39394	0.012310625	0.469960373
CHASE-40	32	0.36862	0.39422	0.012319375	0.469000045
CHASE-40	32	0.3724	0.398	0.0124375	0.476729736
CHASE-40	32	0.37301	0.39861	0.012456563	0.479773908
CHASE-40	32	0.37678	0.40238	0.012574375	0.477682884
CHASE-40	32	0.37767	0.40327	0.012602188	0.477303644
CHASE-40	32	0.3800002	0.4056002	0.012675006	0.484568142
CHASE-40	32	0.3808	0.4064	0.0127	0.486638522
CHASE-40	32	0.38258	0.40818	0.012755625	0.483307509
CHASE-40	32	0.38506	0.41066	0.012833125	0.472247961
CHASE-40	32	0.38562	0.41122	0.012850625	0.472037746
CHASE-40	32	0.390400532	0.416000532	0.013000017	0.462248713
CHASE-40	32	0.396177	0.421777	0.013180531	0.453288221
CHASE-40	32	0.40311	0.42871	0.013397188	0.443293576
CHASE-40	32	0.4048	0.4304	0.01345	0.440033496
CHASE-40	32	0.414542171	0.440142171	0.013754443	0.408844308
CHASE-40	32	0.414800244	0.440400244	0.013762508	0.407792704
CHASE-40	32	0.4200002	0.4456002	0.013925006	0.394012079
CHASE-40	32	0.42898	0.45458	0.014205625	0.384554419
CHASE-40	32	0.4400002	0.4656002	0.014550006	0.336345384
CHASE-40	32	0.448742826	0.474342826	0.014823213	0.315569221
CHASE-40	32	0.45461	0.48021	0.015006563	0.293614173
CHASE-40	32	0.4597	0.4853	0.015165625	0.294486674
CHASE-40	32	0.468860859	0.494460859	0.015451902	0.264244175
CHASE-40	32	0.4800002	0.5056002	0.015800006	0.194658404
CHASE-40	32	0.493002498	0.518602498	0.016206328	0.161734144
CHASE-40	32	0.4987	0.5243	0.016384375	0.147672731
CHASE-40	32	0.50019	0.52579	0.016430938	0.148529431
CHASE-40	32	0.5200002	0.5456002	0.017050006	0.087533666
CHASE-40	32	0.5422	0.5678	0.01774375	0.060835849
CHASE-40	32	0.5600002	0.5856002	0.018300006	0.021617165
CHASE-40	32	0.5800002	0.6056002	0.018925006	-0.008176861
CHASE-40	32	0.6200002	0.6456002	0.020175006	0.002463577
CHASE-40	32	0.639864135	0.665464135	0.020795754	-0.010485456
CHASE-40	32	0.6600002	0.6856002	0.021425006	0.022884241
CHASE-40	32	0.686135609	0.711735609	0.022241738	-0.008670184
CHASE-40	32	0.7000002	0.7256002	0.022675006	-0.001780506
CHASE-40	32	0.724359871	0.749959871	0.023436246	-0.027601326
CHASE-40	32	0.7400002	0.7656002	0.023925006	0.007042666
CHASE-40	32	0.756400244	0.782000244	0.024437508	0.015168301
CHASE-40	32	0.7600002	0.7856002	0.024550006	0.013162897
CHASE-40	32	0.8000002	0.8256002	0.025800006	0.008188421
CHASE-40	32	0.8400002	0.8656002	0.027050006	0.000777908
CHASE-40	32	0.8800002	0.9056002	0.028300006	0.003724575
CHASE-40	32	0.9200002	0.9456002	0.029550006	0.005729983
CHASE-40	32	0.9600002	0.9856002	0.030800006	0.004811347
CHASE-40	32	1.0000002	1.0256002	0.032050006	0.009660669
CHASE-40	36	0.00001	0.02881	0.000800278	0.574034046
CHASE-40	36	0.00003	0.02883	0.000800833	0.574226047
CHASE-40	36	0.0001	0.0289	0.000802778	0.574885786
CHASE-40	36	0.001	0.0298	0.000827778	0.582777872
CHASE-40	36	0.00584498	0.03464498	0.000962361	0.616802539
CHASE-40	36	0.01	0.0388	0.001077778	0.638405478
CHASE-40	36	0.0197969	0.0485969	0.001349914	0.687193477
CHASE-40	36	0.0267729	0.0555729	0.001543692	0.707243385
CHASE-40	36	0.0354928	0.0642928	0.001785911	0.728616321
CHASE-40	36	0.0433408	0.0721408	0.002003911	0.74465521
CHASE-40	36	0.05	0.0788	0.002188889	0.759500558
CHASE-40	36	0.0607807	0.0895807	0.002488353	0.776577161
CHASE-40	36	0.073	0.1018	0.002827778	0.792714201
CHASE-40	36	0.0860685	0.1148685	0.003190792	0.806130906
CHASE-40	36	0.1	0.1288	0.003577778	0.818442584
CHASE-40	36	0.1131	0.1419	0.003941667	0.826023343
CHASE-40	36	0.128796	0.157596	0.004377667	0.831545444
CHASE-40	36	0.141004	0.169804	0.004716778	0.833750646
CHASE-40	36	0.15	0.1788	0.004966667	0.835472246
CHASE-40	36	0.161932	0.190732	0.005298111	0.835466362
CHASE-40	36	0.177628	0.206428	0.005734111	0.828269118
CHASE-40	36	0.18722	0.21602	0.006000556	0.830252152
CHASE-40	36	0.2	0.2288	0.006355556	0.840987205
CHASE-40	36	0.21	0.2388	0.006633333	0.841360708
CHASE-40	36	0.21676	0.24556	0.006821111	0.843953667
CHASE-40	36	0.2247	0.2535	0.007041667	0.842615617
CHASE-40	36	0.235	0.2638	0.007327778	0.823411271
CHASE-40	36	0.245	0.2738	0.007605556	0.840051738
CHASE-40	36	0.25637	0.28517	0.007921389	0.8318011
CHASE-40	36	0.277924031	0.306724031	0.008520112	0.816640722
CHASE-40	36	0.28	0.3088	0.008577778	0.821930133
CHASE-40	36	0.305	0.3338	0.009272222	0.791275261
CHASE-40	36	0.323251	0.352051	0.009779194	0.769213284
CHASE-40	36	0.337	0.3658	0.010161111	0.749574566
CHASE-40	36	0.351	0.3798	0.01055	0.731147897
CHASE-40	36	0.366	0.3948	0.010966667	0.707411097
CHASE-40	36	0.37591821	0.40471821	0.011242173	0.68513448
CHASE-40	36	0.381	0.4098	0.011383333	0.662085769
CHASE-40	36	0.388	0.4168	0.011577778	0.596953235
CHASE-40	36	0.39253	0.42133	0.011703611	0.513881169
CHASE-40	36	0.397	0.4258	0.011827778	0.467311195
CHASE-40	36	0.4003	0.4291	0.011919444	0.420548995
CHASE-40	36	0.404	0.4328	0.012022222	0.390549325
CHASE-40	36	0.405	0.4338	0.01205	0.389756207
CHASE-40	36	0.40637	0.43517	0.012088056	0.393119402
CHASE-40	36	0.40818	0.43698	0.012138333	0.403038685
CHASE-40	36	0.4125	0.4413	0.012258333	0.428508536
CHASE-40	36	0.418	0.4468	0.012411111	0.43366854
CHASE-40	36	0.422	0.4508	0.012522222	0.430594486
CHASE-40	36	0.42535	0.45415	0.012615278	0.433842336
CHASE-40	36	0.432	0.4608	0.0128	0.425195228
CHASE-40	36	0.4392	0.468	0.013	0.408123686
CHASE-40	36	0.447	0.4758	0.013216667	0.393907242
CHASE-40	36	0.462	0.4908	0.013633333	0.374537139
CHASE-40	36	0.47167	0.50047	0.013901944	0.343727629
CHASE-40	36	0.481	0.5098	0.014161111	0.34281592
CHASE-40	36	0.48677	0.51557	0.014321389	0.327408397
CHASE-40	36	0.49387	0.52267	0.014518611	0.294432236
CHASE-40	36	0.5	0.5288	0.014688889	0.271901047
CHASE-40	36	0.5165	0.5453	0.015147222	0.251546768
CHASE-40	36	0.5249	0.5537	0.015380556	0.229650614
CHASE-40	36	0.5317	0.5605	0.015569444	0.194145136
CHASE-40	36	0.5392	0.568	0.015777778	0.156791888
CHASE-40	36	0.5449	0.5737	0.015936111	0.122151575
CHASE-40	36	0.5487	0.5775	0.016041667	0.117006343
CHASE-40	36	0.55	0.5788	0.016077778	0.114347807
CHASE-40	36	0.55932	0.58812	0.016336667	0.107809817
CHASE-40	36	0.5597	0.5885	0.016347222	0.106978758
CHASE-40	36	0.567	0.5958	0.01655	0.113162762
CHASE-40	36	0.5704	0.5992	0.016644444	0.105795496
CHASE-40	36	0.5757	0.6045	0.016791667	0.074788908
CHASE-40	36	0.5819	0.6107	0.016963889	0.06337987
CHASE-40	36	0.587	0.6158	0.017105556	0.056046503
CHASE-40	36	0.605	0.6338	0.017605556	0.040000202
CHASE-40	36	0.618	0.6468	0.017966667	0.040372931
CHASE-40	36	0.6309	0.6597	0.018325	0.010764441
CHASE-40	36	0.6442	0.673	0.018694444	-0.016221795
CHASE-40	36	0.653	0.6818	0.018938889	-0.018571891
CHASE-40	36	0.6608	0.6896	0.019155556	-0.001532817
CHASE-40	36	0.667	0.6958	0.019327778	0.012100916
CHASE-40	36	0.6715	0.7003	0.019452778	0.029817959
CHASE-40	36	0.6752	0.704	0.019555556	0.045093113
CHASE-40	36	0.6841	0.7129	0.019802778	0.031198298
CHASE-40	36	0.6898	0.7186	0.019961111	0.014480231
CHASE-40	36	0.7	0.7288	0.020244444	0.003844471
CHASE-40	36	0.7079	0.7367	0.020463889	0.002890375
CHASE-40	36	0.7145	0.7433	0.020647222	0.015877228
CHASE-40	36	0.7194	0.7482	0.020783333	-0.010390184
CHASE-40	36	0.7253	0.7541	0.020947222	-0.030317245
CHASE-40	36	0.7325	0.7613	0.021147222	-0.019462197
CHASE-40	36	0.7442	0.773	0.021472222	0.021158885
CHASE-40	36	0.7475	0.7763	0.021563889	-0.002961268
CHASE-40	36	0.75	0.7788	0.021633333	-0.008409976
CHASE-40	36	0.7728	0.8016	0.022266667	-0.015406379
CHASE-40	36	0.8	0.8288	0.023022222	-0.005932576
CHASE-40	36	0.95	0.9788	0.027188889	-0.013894033
CHASE-40	48	0.00001	0.03841	0.000800208	0.487542287
CHASE-40	48	0.00003	0.03843	0.000800625	0.487669763
CHASE-40	48	0.0001	0.0385	0.000802083	0.488118207
CHASE-40	48	0.001	0.0394	0.000820833	0.494182728
CHASE-40	48	0.00271036	0.04111036	0.000856466	0.506250411
CHASE-40	48	0.00665447	0.04505447	0.000938635	0.529451238
CHASE-40	48	0.013006728	0.051406728	0.001070974	0.558844566
CHASE-40	48	0.020832742	0.059232742	0.001234015	0.584956686
CHASE-40	48	0.036	0.0744	0.00155	0.631987589
CHASE-40	48	0.056730227	0.095130227	0.00198188	0.678934023
CHASE-40	48	0.0770055	0.1154055	0.002404281	0.708009031
CHASE-40	48	0.0978586	0.1362586	0.002838721	0.732900469
CHASE-40	48	0.1121	0.1505	0.003135417	0.743046999
CHASE-40	48	0.1129	0.1513	0.003152083	0.743493869
CHASE-40	48	0.125	0.1634	0.003404167	0.748761268
CHASE-40	48	0.1337	0.1721	0.003585417	0.751832133
CHASE-40	48	0.1401	0.1785	0.00371875	0.753227192
CHASE-40	48	0.1412	0.1796	0.003741667	0.753675285
CHASE-40	48	0.1501	0.1885	0.003927083	0.754790334
CHASE-40	48	0.1565	0.1949	0.004060417	0.75634462
CHASE-40	48	0.1635	0.2019	0.00420625	0.759700843
CHASE-40	48	0.163597557	0.201997557	0.004208282	0.75971795
CHASE-40	48	0.1784	0.2168	0.004516667	0.764507371
CHASE-40	48	0.18884	0.22724	0.004734167	0.769219314
CHASE-40	48	0.2001	0.2385	0.00496875	0.774143016
CHASE-40	48	0.2143	0.2527	0.005264583	0.779745212
CHASE-40	48	0.21601	0.25441	0.005300208	0.779968358
CHASE-40	48	0.2201	0.2585	0.005385417	0.780365192
CHASE-40	48	0.226241	0.264641	0.005513354	0.782463503
CHASE-40	48	0.22946	0.26786	0.005580417	0.782003403
CHASE-40	48	0.232133	0.270533	0.005636104	0.782580611
CHASE-40	48	0.23476	0.27316	0.005690833	0.781050666
CHASE-40	48	0.237	0.2754	0.0057375	0.771260668
CHASE-40	48	0.2386	0.277	0.005770833	0.761437775
CHASE-40	48	0.240086	0.278486	0.005801792	0.753597177
CHASE-40	48	0.241902	0.280302	0.005839625	0.746843448
CHASE-40	48	0.243798	0.282198	0.005879125	0.744538393
CHASE-40	48	0.245097	0.283497	0.005906188	0.747856656
CHASE-40	48	0.246491	0.284891	0.005935229	0.756176144
CHASE-40	48	0.248819	0.287219	0.005983729	0.77383845
CHASE-40	48	0.250246	0.288646	0.006013458	0.781216469
CHASE-40	48	0.25623	0.29463	0.006138125	0.788304763
CHASE-40	48	0.262372091	0.300772091	0.006266085	0.789344575
CHASE-40	48	0.2701	0.3085	0.006427083	0.789225928
CHASE-40	48	0.2801	0.3185	0.006635417	0.787800645
CHASE-40	48	0.290473626	0.328873626	0.006851534	0.790144876
CHASE-40	48	0.3001	0.3385	0.007052083	0.784892826
CHASE-40	48	0.3091	0.3475	0.007239583	0.774608863
CHASE-40	48	0.3101	0.3485	0.007260417	0.776836028
CHASE-40	48	0.32	0.3584	0.007466667	0.770602035
CHASE-40	48	0.32688	0.36528	0.00761	0.780301529
CHASE-40	48	0.331348	0.369748	0.007703083	0.779296987
CHASE-40	48	0.34424	0.38264	0.007971667	0.767171371
CHASE-40	48	0.35135	0.38975	0.008119792	0.766935117
CHASE-40	48	0.35377	0.39217	0.008170208	0.765319129
CHASE-40	48	0.35627	0.39467	0.008222292	0.759363341
CHASE-40	48	0.356666409	0.395066409	0.00823055	0.758873509
CHASE-40	48	0.3641	0.4025	0.008385417	0.755997984
CHASE-40	48	0.36834	0.40674	0.00847375	0.745513773
CHASE-40	48	0.3724	0.4108	0.008558333	0.743541435
CHASE-40	48	0.37678	0.41518	0.008649583	0.73780906
CHASE-40	48	0.381194	0.419594	0.008741542	0.732920206
CHASE-40	48	0.38258	0.42098	0.008770417	0.732369049
CHASE-40	48	0.38506	0.42346	0.008822083	0.718105126
CHASE-40	48	0.389307	0.427707	0.008910563	0.714226291
CHASE-40	48	0.39297	0.43137	0.008986875	0.728764274
CHASE-40	48	0.396177	0.434577	0.009053688	0.719832366
CHASE-40	48	0.399801044	0.438201044	0.009129188	0.71685973
CHASE-40	48	0.40311	0.44151	0.009198125	0.714547421
CHASE-40	48	0.421	0.4594	0.009570833	0.692751366
CHASE-40	48	0.42898	0.46738	0.009737083	0.682333072
CHASE-40	48	0.441	0.4794	0.0099875	0.666555513
CHASE-40	48	0.456	0.4944	0.0103	0.659114104
CHASE-40	48	0.471	0.5094	0.0106125	0.637249872
CHASE-40	48	0.485067183	0.523467183	0.010905566	0.618934157
CHASE-40	48	0.500784005	0.539184005	0.011233	0.607905569
CHASE-40	48	0.505	0.5434	0.011320833	0.58282792
CHASE-40	48	0.511	0.5494	0.011445833	0.554420788
CHASE-40	48	0.516	0.5544	0.01155	0.512253353
CHASE-40	48	0.519	0.5574	0.0116125	0.470321687
CHASE-40	48	0.523	0.5614	0.011695833	0.420018401
CHASE-40	48	0.526	0.5644	0.011758333	0.39743239
CHASE-40	48	0.530732	0.569132	0.011856917	0.351309627
CHASE-40	48	0.535	0.5734	0.011945833	0.32667203
CHASE-40	48	0.53731	0.57571	0.011993958	0.314532858
CHASE-40	48	0.54	0.5784	0.01205	0.318166682
CHASE-40	48	0.545	0.5834	0.012154167	0.336162778
CHASE-40	48	0.55074	0.58914	0.01227375	0.351176439
CHASE-40	48	0.56	0.5984	0.012466667	0.318065961
CHASE-40	48	0.58	0.6184	0.012883333	0.310558655
CHASE-40	48	0.58522	0.62362	0.012992083	0.288721253
CHASE-40	48	0.59	0.6284	0.013091667	0.276559876
CHASE-40	48	0.59754049	0.63594049	0.01324876	0.278369073
CHASE-40	48	0.61034	0.64874	0.013515417	0.264459502
CHASE-40	48	0.623	0.6614	0.013779167	0.252734497
CHASE-40	48	0.63438	0.67278	0.01401625	0.236633175
CHASE-40	48	0.645	0.6834	0.0142375	0.229647882
CHASE-40	48	0.661618247	0.700018247	0.014583713	0.183472049
CHASE-40	48	0.67388	0.71228	0.014839167	0.160584179
CHASE-40	48	0.692305976	0.730705976	0.015223041	0.129128752
CHASE-40	48	0.707762275	0.746162275	0.015545047	0.117874508
CHASE-40	48	0.71058	0.74898	0.01560375	0.070932049
CHASE-40	48	0.713	0.7514	0.015654167	0.058667361
CHASE-40	48	0.719892	0.758292	0.01579775	0.052084402
CHASE-40	48	0.742	0.7804	0.016258333	0.009036596
CHASE-40	48	0.790379647	0.828779647	0.017266243	-0.010562687
CHASE-40	48	1.07668907	1.11508907	0.023231022	0.02228322
CHASE-40	96	0.0000002	0.0768002	0.000800002	0.283751576
CHASE-40	96	0.0000004	0.0768004	0.000800004	0.283752365
CHASE-40	96	0.000005	0.076805	0.000800052	0.283770515
CHASE-40	96	6.32957E-05	0.076863296	0.000800659	0.284000461
CHASE-40	96	0.000126591	0.076926591	0.000801319	0.284249865
CHASE-40	96	0.001	0.0778	0.000810417	0.287621586
CHASE-40	96	0.005248275	0.082048275	0.00085467	0.300901027
CHASE-40	96	0.010496549	0.087296549	0.000909339	0.312521887
CHASE-40	96	0.018	0.0948	0.0009875	0.329914108
CHASE-40	96	0.03	0.1068	0.0011125	0.349403646
CHASE-40	96	0.041	0.1178	0.001227083	0.374458496
CHASE-40	96	0.056	0.1328	0.001383333	0.408239912
CHASE-40	96	0.08	0.1568	0.001633333	0.442140582
CHASE-40	96	0.10964802	0.18644802	0.001942167	0.47207566
CHASE-40	96	0.149	0.2258	0.002352083	0.504377643
CHASE-40	96	0.178	0.2548	0.002654167	0.534725884
CHASE-40	96	0.199466048	0.276266048	0.002877771	0.559088832
CHASE-40	96	0.22	0.2968	0.003091667	0.581004491
CHASE-40	96	0.27392146	0.35072146	0.003653349	0.609763126
CHASE-40	96	0.3200002	0.3968002	0.004133335	0.627294957
CHASE-40	96	0.3400002	0.4168002	0.004341669	0.637595562
CHASE-40	96	0.373195343	0.449995343	0.004687451	0.654352909
CHASE-40	96	0.422832284	0.499632284	0.005204503	0.660216722
CHASE-40	96	0.46	0.5368	0.005591667	0.664698199
CHASE-40	96	0.517	0.5938	0.006185417	0.670944992
CHASE-40	96	0.543822328	0.620622328	0.006464816	0.665272207
CHASE-40	96	0.5800002	0.6568002	0.006841669	0.662108905
CHASE-40	96	0.598	0.6748	0.007029167	0.660104255
CHASE-40	96	0.608970813	0.685770813	0.007143446	0.624288841
CHASE-40	96	0.6200002	0.6968002	0.007258335	0.61738205
CHASE-40	96	0.636891593	0.713691593	0.007434287	0.611849137
CHASE-40	96	0.651	0.7278	0.00758125	0.632875055
CHASE-40	96	0.667914681	0.744714681	0.007757445	0.628801832
CHASE-40	96	0.682	0.7588	0.007904167	0.61404967
CHASE-40	96	0.698937769	0.775737769	0.008080602	0.621479432
CHASE-40	96	0.712	0.7888	0.008216667	0.622837671
CHASE-40	96	0.733063167	0.809863167	0.008436075	0.600414768
CHASE-40	96	0.75	0.8268	0.0086125	0.579686001
CHASE-40	96	0.789	0.8658	0.00901875	0.551769245
CHASE-40	96	0.821	0.8978	0.009352083	0.513592605
CHASE-40	96	0.851070247	0.927870247	0.009665315	0.482255314
CHASE-40	96	0.8800002	0.9568002	0.009966669	0.437773092
CHASE-40	96	0.9200002	0.9968002	0.010383335	0.405280758
CHASE-40	96	0.94068599	1.01748599	0.010598812	0.364651709
CHASE-40	96	0.962	1.0388	0.010820833	0.34671953
CHASE-40	96	0.965407574	1.042207574	0.010856329	0.349693601
CHASE-40	96	0.983948762	1.060748762	0.011049466	0.343422425
CHASE-40	96	1	1.0768	0.011216667	0.370651985
CHASE-40	96	1.01176054	1.08856054	0.011339172	0.352718618
CHASE-40	96	1.02103114	1.09783114	0.011435741	0.298931231
CHASE-40	96	1.039	1.1158	0.011622917	0.195796306
CHASE-40	96	1.04575272	1.12255272	0.011693258	0.203085596
CHASE-40	96	1.064	1.1408	0.011883333	0.214624108
CHASE-40	96	1.08362406	1.16042406	0.012087751	0.185411768
CHASE-40	96	1.1	1.1768	0.012258333	0.194854218
CHASE-40	96	1.1301587	1.2069587	0.012572486	0.181887005
CHASE-40	96	1.15	1.2268	0.012779167	0.154435742
CHASE-40	96	1.183	1.2598	0.013122917	0.106616998
CHASE-40	96	1.19530718	1.27210718	0.013251116	0.051612548
CHASE-40	96	1.209	1.2858	0.01339375	0.021366875
CHASE-40	96	1.227	1.3038	0.01358125	-0.009530963
CHASE-40	96	1.24184181	1.31864181	0.013735852	0.006832629
CHASE-40	96	1.254	1.3308	0.0138625	0.017493857
CHASE-40	96	1.26976259	1.34656259	0.014026694	-0.069936083
CHASE-40	96	1.279	1.3558	0.014122917	-0.059240122
CHASE-40	96	1.304	1.3808	0.014383333	-0.072236997
CHASE-40	96	1.335	1.4118	0.01470625	-0.065731705
CHASE-40	96	1.359	1.4358	0.01495625	-0.073692429
CHASE-40	96	1.37524109	1.45204109	0.015125428	-0.055271141
CHASE-40	96	1.39075264	1.46755264	0.015287007	-0.037135182
CHASE-40	96	1.4	1.4768	0.015383333	-0.127182842
CHASE-40	96	1.40316187	1.47996187	0.015416269	-0.143054448
CHASE-40	96	1.40626418	1.48306418	0.015448585	-0.084448875
CHASE-40	96	1.41039609	1.48719609	0.015491626	-0.033722041
CHASE-40	96	1.41867342	1.49547342	0.015577848	-0.037045508
CHASE-40	96	1.427	1.5038	0.015664583	-0.08644848
CHASE-40	96	1.44349189	1.52029189	0.015836374	-0.024157503
CHASE-40	96	1.4465942	1.5233942	0.01586869	-0.032115807
CHASE-40	96	1.45279881	1.52959881	0.015933321	0.015551888
CHASE-40	96	1.46292946	1.53972946	0.016038849	0.035202473
CHASE-40	96	1.498	1.5748	0.016404167	0.037481745
CHASE-40	96	1.529	1.6058	0.016727083	0.034648674
CHASE-40	96	1.54018441	1.61698441	0.016843588	0.010534436
CHASE-40	96	1.558	1.6348	0.017029167	-0.01028679
CHASE-40	96	1.621	1.6978	0.017685417	-0.00088884
CHASE-40	96	1.686	1.7628	0.0183625	-0.001711999
CHASE-40	96	1.71029045	1.78709045	0.018615526	-0.04097583
CHASE-40	96	1.73486688	1.81166688	0.01887153	-0.033400174
CHASE-40	96	1.75372277	1.83052277	0.019067946	-0.026734868
CHASE-40	96	1.77543893	1.85223893	0.019294156	0.010400956
CHASE-40	96	1.791	1.8678	0.01945625	0.001177592
CHASE-40	96	1.84	1.9168	0.019966667	-0.002238162
CHASE-40	96	1.877	1.9538	0.020352083	-0.006771782
CHASE-40	96	1.923	1.9998	0.02083125	-0.010128371
CHASE-40	96	1.963	2.0398	0.021247917	-0.016416175
CHASE-40	96	1.97899253	2.05579253	0.021414506	-0.00458294
CHASE-40	96	2	2.0768	0.021633333	-0.042534417
CHASE-40	96	2.01741902	2.09421902	0.021814781	-0.004352179
CHASE-40	96	2.03603287	2.11283287	0.022008676	-0.004548314
CHASE-40	96	2.058	2.1348	0.0222375	0.00629525
CHASE-40	96	2.09187443	2.16867443	0.022590359	-0.012232729
CHASE-40	96	2.12	2.1968	0.022883333	0.026460302
CHASE-40	96	2.14461368	2.22141368	0.023139726	0.009380925
CHASE-40	96	2.16131421	2.23811421	0.02331369	0.006653201
CHASE-40	96	2.209	2.2858	0.023810417	-0.013624805
CHASE-40	96	2.25402015	2.33082015	0.024279377	0.004517146
CHASE-40	96	2.305	2.3818	0.024810417	-0.001493125
CHASE-40	96	2.551	2.6278	0.027372917	0.006872166
CHASE-40	96	2.677	2.7538	0.028685417	0.006868793
CHASE-40	96	2.797	2.8738	0.029935417	0.00191213
CHASE-40	96	3.5	3.5768	0.037258333	-0.005362118
CHASE-40	192	0.007	0.1606	0.000836458	0.076490328
CHASE-40	192	0.03	0.1836	0.00095625	0.097449265
CHASE-40	192	0.07	0.2236	0.001164583	0.142509543
CHASE-40	192	0.15	0.3036	0.00158125	0.219629208
CHASE-40	192	0.260438395	0.414038395	0.00215645	0.322257623
CHASE-40	192	0.380851821	0.534451821	0.002783603	0.364424581
CHASE-40	192	0.49	0.6436	0.003352083	0.391689706
CHASE-40	192	0.504434021	0.658034021	0.003427261	0.400713827
CHASE-40	192	0.628016221	0.781616221	0.004070918	0.432168746
CHASE-40	192	0.63	0.7836	0.00408125	0.433471378
CHASE-40	192	0.742092097	0.895692097	0.004665063	0.469968461
CHASE-40	192	0.85	1.0036	0.005227083	0.507097828
CHASE-40	192	0.929049784	1.082649784	0.005638801	0.510212708
CHASE-40	192	1.02	1.1736	0.0061125	0.520988888
CHASE-40	192	1.1128387	1.2664387	0.006596035	0.518128981
CHASE-40	192	1.20473315	1.35833315	0.007074652	0.48428136
CHASE-40	192	1.33	1.4836	0.007727083	0.476592998
CHASE-40	192	1.5	1.6536	0.0086125	0.396488677
CHASE-40	192	1.5944924	1.7480924	0.009104648	0.359965442
CHASE-40	192	1.69906195	1.85266195	0.009649281	0.351407925
CHASE-40	192	1.8	1.9536	0.010175	0.271968266
CHASE-40	192	1.90186351	2.05546351	0.010705539	0.161527219
CHASE-40	192	1.99692674	2.15052674	0.01120066	0.169403802
CHASE-40	192	2.1014963	2.2550963	0.011745293	0.037796006
CHASE-40	192	2.2	2.3536	0.012258333	0.067352735
CHASE-40	192	2.31	2.4636	0.01283125	-0.020917501
CHASE-40	192	2.39619231	2.54979231	0.013280168	0.014168475
CHASE-40	192	2.47	2.6236	0.013664583	-0.039758108
CHASE-40	192	2.60216264	2.75576264	0.01435293	-0.082017361
CHASE-40	192	2.71	2.8636	0.014914583	-0.111809317
CHASE-40	192	2.8	2.9536	0.015383333	0.089555055
CHASE-40	192	2.99192189	3.14552189	0.016382927	0.059787233
CHASE-40	192	3.25809893	3.41169893	0.017769265	0.030335625
CHASE-40	192	3.5	3.6536	0.019029167	-0.045685989
CHASE-40	384	0.001	0.3082	0.000802604	-0.028698843
CHASE-40	384	0.04	0.3472	0.000904167	-0.023392957
CHASE-40	384	0.12	0.4272	0.0011125	0.001273927
CHASE-40	384	0.2	0.5072	0.001320833	0.0199925
CHASE-40	384	0.33	0.6372	0.001659375	0.023623781
CHASE-40	384	0.46	0.7672	0.001997917	0.066803576
CHASE-40	384	0.7	1.0072	0.002622917	0.181739012
CHASE-40	384	0.86	1.1672	0.003039583	0.256293845
CHASE-40	384	1.01	1.3172	0.003430208	0.293035324
CHASE-40	384	1.16	1.4672	0.003820833	0.309523932
CHASE-40	384	1.35	1.6572	0.004315625	0.335859618
CHASE-40	384	1.64	1.9472	0.005070833	0.353564808
CHASE-40	384	2	2.3072	0.006008333	0.31132787
CHASE-40	384	2.17	2.4772	0.006451042	0.371113823
CHASE-40	384	2.36	2.6672	0.006945833	0.377568211
CHASE-40	384	2.55	2.8572	0.007440625	0.27193552
CHASE-40	384	2.72	3.0272	0.007883333	0.294322723
CHASE-40	384	2.94	3.2472	0.00845625	0.227572029
CHASE-40	384	3.16	3.4672	0.009029167	0.284220048
CHASE-40	384	3.33	3.6372	0.009471875	0.23002511
CHASE-40	384	3.5	3.8072	0.009914583	0.171533866
CHASE-40	384	4.2	4.5072	0.0117375	0.06373827
CHASE-40	384	4.8	5.1072	0.0133	0.023148993
CHASE-5	1	2.0049E-07	0.0001002	0.000801604	0.9998535
CHASE-5	1	3.00879E-07	0.000100301	0.000802407	0.999853501
CHASE-5	1	4.60347E-07	0.00010046	0.000803683	0.999853502
CHASE-5	1	8.0639E-07	0.000100806	0.000806451	0.999853504
CHASE-5	1	2.16122E-06	0.000102161	0.00081729	0.999853515
CHASE-5	1	4.25138E-06	0.000104251	0.000834011	0.999853531
CHASE-5	1	6.6316E-06	0.000106632	0.000853053	0.99985355
CHASE-5	1	0.00001	0.00011	0.00088	0.999853579
CHASE-5	1	1.40939E-05	0.000114094	0.000912751	0.999853615
CHASE-5	1	2.19846E-05	0.000121985	0.000975877	0.99985369
CHASE-5	1	0.000033	0.000133	0.001064	0.999853808
CHASE-5	1	4.7635E-05	0.000147635	0.00118108	0.99985399
CHASE-5	1	6.87755E-05	0.000168776	0.001350204	0.999854306
CHASE-5	1	0.0001	0.0002	0.0016	0.9998549
CHASE-5	1	0.00015	0.00025	0.002	0.999856199
CHASE-5	1	0.000199144	0.000299144	0.002393156	0.999857924
CHASE-5	1	0.00025	0.00035	0.0028	0.999860173
CHASE-5	1	0.000287526	0.000387526	0.003100205	0.999862098
CHASE-5	1	0.00033	0.00043	0.00344	0.999864475
CHASE-5	1	0.000399387	0.000499387	0.003995099	0.999868467
CHASE-5	1	0.00048	0.00058	0.00464	0.999872159
CHASE-5	1	0.000576637	0.000676637	0.005413097	0.999871992
CHASE-5	1	0.0007	0.0008	0.0064	0.999854365
CHASE-5	1	0.000848801	0.000948801	0.007590409	0.999777635
CHASE-5	1	0.001	0.0011	0.0088	0.999579536
CHASE-5	1	0.0012002	0.0013002	0.0104016	0.998971803
CHASE-5	1	0.00127381	0.00137381	0.010990477	0.99859746
CHASE-5	1	0.0015002	0.0016002	0.0128016	0.996669416
CHASE-5	1	0.001637728	0.001737728	0.013901822	0.994714743
CHASE-5	1	0.0017502	0.0018502	0.0148016	0.992529014
CHASE-5	1	0.0020002	0.0021002	0.0168016	0.985219152
CHASE-5	1	0.0022502	0.0023502	0.0188016	0.973529181
CHASE-5	1	0.0025002	0.0026002	0.0208016	0.956257304
CHASE-5	1	0.0027502	0.0028502	0.0228016	0.932360506
CHASE-5	1	0.0030002	0.0031002	0.0248016	0.90109924
CHASE-5	1	0.0033002	0.0034002	0.0272016	0.853448556
CHASE-5	1	0.0036002	0.0037002	0.0296016	0.79514027
CHASE-5	1	0.0039002	0.0040002	0.0320016	0.727579409
CHASE-5	1	0.0042002	0.0043002	0.0344016	0.653045072
CHASE-5	1	0.0045002	0.0046002	0.0368016	0.574410673
CHASE-5	1	0.0047502	0.0048502	0.0388016	0.507999438
CHASE-5	1	0.0050002	0.0051002	0.0408016	0.442664044
CHASE-5	1	0.0054002	0.0055002	0.0440016	0.344189411
CHASE-5	1	0.0060002	0.0061002	0.0488016	0.219066887
CHASE-5	1	0.0066002	0.0067002	0.0536016	0.126829302
CHASE-5	1	0.0072002	0.0073002	0.0584016	0.066673485
CHASE-5	1	0.0078002	0.0079002	0.0632016	0.03380284
CHASE-5	1	0.0084002	0.0085002	0.0680016	0.020471436
CHASE-5	1	0.0090002	0.0091002	0.0728016	0.016157253
CHASE-5	1	0.0096002	0.0097002	0.0776016	0.012078709
CHASE-5	1	0.0100002	0.0101002	0.0808016	0.00828707
CHASE-5	1	0.0110002	0.0111002	0.0888016	0.001332607
CHASE-5	1	0.0120002	0.0121002	0.0968016	0.00243665
CHASE-5	1	0.0130002	0.0131002	0.1048016	0.004172331
CHASE-5	1	0.0140002	0.0141002	0.1128016	0.001741967
CHASE-5	1	0.0150002	0.0151002	0.1208016	-0.000607103
CHASE-5	1	0.0160002	0.0161002	0.1288016	-0.001187012
CHASE-5	1	0.0170002	0.0171002	0.1368016	-0.002279285
CHASE-5	1	0.0180002	0.0181002	0.1448016	-0.001616088
CHASE-5	1	0.0190002	0.0191002	0.1528016	0.00129059
CHASE-5	1	0.0200002	0.0201002	0.1608016	0.006029807
CHASE-5	1	0.0220002	0.0221002	0.1768016	0.003386787
CHASE-5	1	0.0240002	0.0241002	0.1928016	-0.003813374
CHASE-5	1	0.0260002	0.0261002	0.2088016	-0.006675408
CHASE-5	1	0.0280002	0.0281002	0.2248016	-0.002881908
CHASE-5	1	0.0300002	0.0301002	0.2408016	0.001159086
CHASE-5	1	0.0320002	0.0321002	0.2568016	-0.003753324
CHASE-5	1	0.0340002	0.0341002	0.2728016	-0.001429284
CHASE-5	1	0.0380002	0.0381002	0.3048016	-0.000210372
