# Supplementary material for: Storing quantum coherence in a quantum dot nuclear spin ensemble for over 100 milliseconds
Source: Nat Commun. 2025 Dec 4;17:239. doi: 10.1038/s41467-025-66948-6 (PMC12783769; doi:10.1038/s41467-025-66948-6)
Supplement: Supplementary file 3 — Source Data [file 41467_2025_66948_MOESM3_ESM.zip › Fig3c.xls]

## Sheet: Sheet1
Set pulse sequence cycle type	Set number of sequence cycles	Set spin free evolution time T_FreeEvol, excluding Rf pulses (s)	Set total evolution time T_EvolTot, including Rf pulses (s)	Set CHASE-40 (or equivalent) cycle time T_Cycle, including Rf pulses (s)	Computed echo amplitude
CHASE-10	1	2.0049e-07	0.0002002	0.000800802	0.99998
CHASE-10	1	3.00879e-07	0.000200301	0.000801204	0.99998
CHASE-10	1	4.60347e-07	0.00020046	0.000801841	0.99998
CHASE-10	1	8.0639e-07	0.000200806	0.000803226	0.99998
CHASE-10	1	2.16122e-06	0.000202161	0.000808645	0.99998
CHASE-10	1	4.25138e-06	0.000204251	0.000817006	0.99998
CHASE-10	1	6.6316e-06	0.000206632	0.000826526	0.99998
CHASE-10	1	1e-05	0.00021	0.00084	0.99998
CHASE-10	1	1.40939e-05	0.000214094	0.000856375	0.99998
CHASE-10	1	2.19846e-05	0.000221985	0.000887938	0.99998
CHASE-10	1	3.3e-05	0.000233	0.000932	0.99998
CHASE-10	1	4.7635e-05	0.000247635	0.00099054	0.99998
CHASE-10	1	6.87755e-05	0.000268776	0.0010751	0.99998
CHASE-10	1	0.0001	0.0003	0.0012	0.99998
CHASE-10	1	0.00015	0.00035	0.0014	0.99998
CHASE-10	1	0.000199144	0.000399144	0.00159658	0.99998
CHASE-10	1	0.00025	0.00045	0.0018	0.99998
CHASE-10	1	0.000287526	0.000487526	0.0019501	0.99998
CHASE-10	1	0.00033	0.00053	0.00212	0.99998
CHASE-10	1	0.000399387	0.000599387	0.00239755	0.99998
CHASE-10	1	0.00048	0.00068	0.00272	0.999979
CHASE-10	1	0.000576637	0.000776637	0.00310655	0.999978
CHASE-10	1	0.0007	0.0009	0.0036	0.999973
CHASE-10	1	0.000848801	0.0010488	0.0041952	0.999961
CHASE-10	1	0.001	0.0012	0.0048	0.999936
CHASE-10	1	0.00127381	0.00147381	0.00589524	0.999835
CHASE-10	1	0.00163773	0.00183773	0.00735091	0.999494
CHASE-10	1	0.0020002	0.0022002	0.0088008	0.998748
CHASE-10	1	0.0022502	0.0024502	0.0098008	0.997887
CHASE-10	1	0.0025002	0.0027002	0.0108008	0.996663
CHASE-10	1	0.0027502	0.0029502	0.0118008	0.995006
CHASE-10	1	0.0030002	0.0032002	0.0128008	0.992848
CHASE-10	1	0.0033002	0.0035002	0.0140008	0.989487
CHASE-10	1	0.0036002	0.0038002	0.0152008	0.985128
CHASE-10	1	0.0039002	0.0041002	0.0164008	0.979546
CHASE-10	1	0.0042002	0.0044002	0.0176008	0.972434
CHASE-10	1	0.0045002	0.0047002	0.0188008	0.963386
CHASE-10	1	0.0047502	0.0049502	0.0198008	0.954011
CHASE-10	1	0.0050002	0.0052002	0.0208008	0.942622
CHASE-10	1	0.0054002	0.0056002	0.0224008	0.919355
CHASE-10	1	0.0060002	0.0062002	0.0248008	0.870322
CHASE-10	1	0.0066002	0.0068002	0.0272008	0.801971
CHASE-10	1	0.0072002	0.0074002	0.0296008	0.714879
CHASE-10	1	0.0078002	0.0080002	0.0320008	0.613656
CHASE-10	1	0.0084002	0.0086002	0.0344008	0.506067
CHASE-10	1	0.0090002	0.0092002	0.0368008	0.401143
CHASE-10	1	0.0096002	0.0098002	0.0392008	0.307008
CHASE-10	1	0.0100002	0.0102002	0.0408008	0.252998
CHASE-10	1	0.0110002	0.0112002	0.0448008	0.151292
CHASE-10	1	0.0120002	0.0122002	0.0488008	0.0874659
CHASE-10	1	0.0130002	0.0132002	0.0528008	0.0457752
CHASE-10	1	0.0140002	0.0142002	0.0568008	0.0177375
CHASE-10	1	0.0150002	0.0152002	0.0608008	0.000491703
CHASE-10	1	0.0160002	0.0162002	0.0648008	-0.00542571
CHASE-10	1	0.0170002	0.0172002	0.0688008	-0.00112916
CHASE-10	1	0.0180002	0.0182002	0.0728008	0.00489161
CHASE-10	1	0.0190002	0.0192002	0.0768008	0.0065368
CHASE-10	1	0.0200002	0.0202002	0.0808008	0.00638328
CHASE-10	1	0.0220002	0.0222002	0.0888008	0.00697784
CHASE-10	1	0.0240002	0.0242002	0.0968008	0.0114754
CHASE-10	1	0.0260002	0.0262002	0.104801	0.00895526
CHASE-10	1	0.0280002	0.0282002	0.112801	0.00428184
CHASE-10	1	0.0300002	0.0302002	0.120801	-0.00135824
CHASE-10	1	0.0320002	0.0322002	0.128801	-0.00236947
CHASE-10	1	0.0340002	0.0342002	0.136801	-0.0023831
CHASE-10	1	0.0380002	0.0382002	0.152801	0.00208643
CHASE-10	1	0.55	0.5502	2.2008	-0.00103683
CHASE-10	1	0.551	0.5512	2.2048	0.00449773
CHASE-20	1	2.0049e-07	0.0004002	0.000800401	0.999877
CHASE-20	1	3.00879e-07	0.000400301	0.000800602	0.999877
CHASE-20	1	4.60347e-07	0.00040046	0.000800921	0.999877
CHASE-20	1	8.0639e-07	0.000400806	0.000801613	0.999877
CHASE-20	1	2.16122e-06	0.000402161	0.000804322	0.999877
CHASE-20	1	4.25138e-06	0.000404251	0.000808503	0.999877
CHASE-20	1	6.6316e-06	0.000406632	0.000813263	0.999877
CHASE-20	1	1e-05	0.00041	0.00082	0.999877
CHASE-20	1	1.40939e-05	0.000414094	0.000828188	0.999877
CHASE-20	1	2.19846e-05	0.000421985	0.000843969	0.999877
CHASE-20	1	3.3e-05	0.000433	0.000866	0.999876
CHASE-20	1	4.7635e-05	0.000447635	0.00089527	0.999876
CHASE-20	1	6.87755e-05	0.000468776	0.000937551	0.999876
CHASE-20	1	0.0001	0.0005	0.001	0.999876
CHASE-20	1	0.00015	0.00055	0.0011	0.999875
CHASE-20	1	0.000199144	0.000599144	0.00119829	0.999874
CHASE-20	1	0.00025	0.00065	0.0013	0.999873
CHASE-20	1	0.000287526	0.000687526	0.00137505	0.999873
CHASE-20	1	0.00033	0.00073	0.00146	0.999872
CHASE-20	1	0.000399387	0.000799387	0.00159877	0.99987
CHASE-20	1	0.00048	0.00088	0.00176	0.999867
CHASE-20	1	0.000576637	0.000976637	0.00195327	0.999863
CHASE-20	1	0.0007	0.0011	0.0022	0.999857
CHASE-20	1	0.000848801	0.0012488	0.0024976	0.999846
CHASE-20	1	0.001	0.0014	0.0028	0.999833
CHASE-20	1	0.00127381	0.00167381	0.00334762	0.999797
CHASE-20	1	0.00163773	0.00203773	0.00407546	0.999719
CHASE-20	1	0.00181053	0.00221053	0.00442105	0.999668
CHASE-20	1	0.0036002	0.0040002	0.0080004	0.998346
CHASE-20	1	0.0039002	0.0043002	0.0086004	0.997954
CHASE-20	1	0.0045002	0.0049002	0.0098004	0.996949
CHASE-20	1	0.0047502	0.0051502	0.0103004	0.99641
CHASE-20	1	0.0050002	0.0054002	0.0108004	0.99577
CHASE-20	1	0.0054002	0.0058002	0.0116004	0.994461
CHASE-20	1	0.0060002	0.0064002	0.0128004	0.991509
CHASE-20	1	0.0066002	0.0070002	0.0140004	0.986739
CHASE-20	1	0.0072002	0.0076002	0.0152004	0.9794
CHASE-20	1	0.0084002	0.0088002	0.0176004	0.954885
CHASE-20	1	0.0090002	0.0094002	0.0188004	0.937206
CHASE-20	1	0.0096002	0.0100002	0.0200004	0.915611
CHASE-20	1	0.0100002	0.0104002	0.0208004	0.898814
CHASE-20	1	0.0110002	0.0114002	0.0228004	0.847132
CHASE-20	1	0.0120002	0.0124002	0.0248004	0.780273
CHASE-20	1	0.0130002	0.0134002	0.0268004	0.698976
CHASE-20	1	0.0145499	0.0149499	0.0298997	0.550315
CHASE-20	1	0.0160002	0.0164002	0.0328004	0.39815
CHASE-20	1	0.0170002	0.0174002	0.0348004	0.296681
CHASE-20	1	0.0180002	0.0184002	0.0368004	0.206972
CHASE-20	1	0.0190002	0.0194002	0.0388004	0.13596
CHASE-20	1	0.0200002	0.0204002	0.0408004	0.0868538
CHASE-20	1	0.0220002	0.0224002	0.0448004	0.0385708
CHASE-20	1	0.0280002	0.0284002	0.0568004	-0.00611226
CHASE-20	1	0.0300002	0.0304002	0.0608004	0.0012914
CHASE-20	1	0.0320002	0.0324002	0.0648004	0.00311336
CHASE-20	1	0.0340002	0.0344002	0.0688004	0.0022649
CHASE-20	1	0.0380002	0.0384002	0.0768004	-0.00535184
CHASE-20	1	0.106798	0.107198	0.214396	0.000123398
CHASE-40	1	2.0049e-07	0.0008002	0.0008002	0.997631
CHASE-40	1	3.00879e-07	0.000800301	0.000800301	0.997631
CHASE-40	1	4.60347e-07	0.00080046	0.00080046	0.997631
CHASE-40	1	8.0639e-07	0.000800806	0.000800806	0.997631
CHASE-40	1	1.32e-06	0.00080132	0.00080132	0.997631
CHASE-40	1	1.321e-06	0.000801321	0.000801321	0.997631
CHASE-40	1	2.16122e-06	0.000802161	0.000802161	0.997632
CHASE-40	1	4.25138e-06	0.000804251	0.000804251	0.997632
CHASE-40	1	6.6316e-06	0.000806632	0.000806632	0.997632
CHASE-40	1	1e-05	0.00081	0.00081	0.997632
CHASE-40	1	1.40939e-05	0.000814094	0.000814094	0.997632
CHASE-40	1	2.19846e-05	0.000821985	0.000821985	0.997633
CHASE-40	1	3.3e-05	0.000833	0.000833	0.997634
CHASE-40	1	4.7635e-05	0.000847635	0.000847635	0.997634
CHASE-40	1	6.87755e-05	0.000868776	0.000868776	0.997636
CHASE-40	1	0.0001	0.0009	0.0009	0.997638
CHASE-40	1	0.00015	0.00095	0.00095	0.997641
CHASE-40	1	0.000199144	0.000999144	0.000999144	0.997645
CHASE-40	1	0.00025	0.00105	0.00105	0.997649
CHASE-40	1	0.000287526	0.00108753	0.00108753	0.997651
CHASE-40	1	0.00033	0.00113	0.00113	0.997655
CHASE-40	1	0.000399387	0.00119939	0.00119939	0.99766
CHASE-40	1	0.00048	0.00128	0.00128	0.997667
CHASE-40	1	0.000576637	0.00137664	0.00137664	0.997675
CHASE-40	1	0.0007	0.0015	0.0015	0.997686
CHASE-40	1	0.000848801	0.0016488	0.0016488	0.9977
CHASE-40	1	0.001	0.0018	0.0018	0.997714
CHASE-40	1	0.00127381	0.00207381	0.00207381	0.997742
CHASE-40	1	0.0015	0.0023	0.0023	0.997767
CHASE-40	1	0.00163773	0.00243773	0.00243773	0.997782
CHASE-40	1	0.0024	0.0032	0.0032	0.997878
CHASE-40	1	0.003	0.0038	0.0038	0.997965
CHASE-40	1	0.0043	0.0051	0.0051	0.998169
CHASE-40	1	0.0056	0.0064	0.0064	0.998226
CHASE-40	1	0.0066002	0.0074002	0.0074002	0.997931
CHASE-40	1	0.0072002	0.0080002	0.0080002	0.997542
CHASE-40	1	0.0078002	0.0086002	0.0086002	0.996985
CHASE-40	1	0.0084002	0.0092002	0.0092002	0.996269
CHASE-40	1	0.0090002	0.0098002	0.0098002	0.995388
CHASE-40	1	0.0096002	0.0104002	0.0104002	0.994313
CHASE-40	1	0.0100002	0.0108002	0.0108002	0.993461
CHASE-40	1	0.0110002	0.0118002	0.0118002	0.990676
CHASE-40	1	0.0120002	0.0128002	0.0128002	0.986631
CHASE-40	1	0.0130002	0.0138002	0.0138002	0.981125
CHASE-40	1	0.0140002	0.0148002	0.0148002	0.974406
CHASE-40	1	0.0150002	0.0158002	0.0158002	0.966901
CHASE-40	1	0.0160002	0.0168002	0.0168002	0.958379
CHASE-40	1	0.0170002	0.0178002	0.0178002	0.947472
CHASE-40	1	0.0180002	0.0188002	0.0188002	0.932183
CHASE-40	1	0.0190002	0.0198002	0.0198002	0.910749
CHASE-40	1	0.0200002	0.0208002	0.0208002	0.882204
CHASE-40	1	0.0220002	0.0228002	0.0228002	0.805521
CHASE-40	1	0.0240002	0.0248002	0.0248002	0.709575
CHASE-40	1	0.0260002	0.0268002	0.0268002	0.599083
CHASE-40	1	0.0280002	0.0288002	0.0288002	0.477658
CHASE-40	1	0.0300002	0.0308002	0.0308002	0.355871
CHASE-40	1	0.0320002	0.0328002	0.0328002	0.249169
CHASE-40	1	0.0340002	0.0348002	0.0348002	0.165545
CHASE-40	1	0.0380002	0.0388002	0.0388002	0.0619296
CHASE-40	1	0.0440002	0.0448002	0.0448002	0.0171913
CHASE-40	1	0.0500002	0.0508002	0.0508002	0.00590685
CHASE-40	1	0.0620002	0.0628002	0.0628002	0.00153561
CHASE-40	1	0.0740002	0.0748002	0.0748002	0.004979
CHASE-40	1	1.32	1.3208	1.3208	0.00175159
CHASE-40	1	1.321	1.3218	1.3218	-0.000816209
CHASE-40	2	1e-05	0.00161	0.000805	0.98865
CHASE-40	2	3.3e-05	0.001633	0.0008165	0.988674
CHASE-40	2	0.0001	0.0017	0.00085	0.988745
CHASE-40	2	0.00015	0.00175	0.000875	0.988799
CHASE-40	2	0.00025	0.00185	0.000925	0.98891
CHASE-40	2	0.00033	0.00193	0.000965	0.989002
CHASE-40	2	0.00048	0.00208	0.00104	0.989178
CHASE-40	2	0.0007	0.0023	0.00115	0.989446
CHASE-40	2	0.001	0.0026	0.0013	0.989824
CHASE-40	2	0.0015	0.0031	0.00155	0.990469
CHASE-40	2	0.0024	0.004	0.002	0.991593
CHASE-40	2	0.003	0.0046	0.0023	0.992272
CHASE-40	2	0.0043	0.0059	0.00295	0.993463
CHASE-40	2	0.0056	0.0072	0.0036	0.994267
CHASE-40	2	0.0096004	0.0112004	0.0056002	0.995904
CHASE-40	2	0.0114004	0.0130004	0.0065002	0.996169
CHASE-40	2	0.0126004	0.0142004	0.0071002	0.995902
CHASE-40	2	0.0138004	0.0154004	0.0077002	0.995521
CHASE-40	2	0.0150004	0.0166004	0.0083002	0.995251
CHASE-40	2	0.0186004	0.0202004	0.0101002	0.990674
CHASE-40	2	0.0210004	0.0226004	0.0113002	0.981065
CHASE-40	2	0.0230004	0.0246004	0.0123002	0.971899
CHASE-40	2	0.0250004	0.0266004	0.0133002	0.965043
CHASE-40	2	0.0270004	0.0286004	0.0143002	0.959728
CHASE-40	2	0.0300373	0.0316373	0.0158186	0.939685
CHASE-40	2	0.032886	0.034486	0.017243	0.907494
CHASE-40	2	0.0356442	0.0372442	0.0186221	0.872737
CHASE-40	2	0.0370004	0.0386004	0.0193002	0.847754
CHASE-40	2	0.0390004	0.0406004	0.0203002	0.801621
CHASE-40	2	0.0420004	0.0436004	0.0218002	0.731387
CHASE-40	2	0.0460004	0.0476004	0.0238002	0.608758
CHASE-40	2	0.0486999	0.0502999	0.02515	0.49455
CHASE-40	2	0.0517323	0.0533323	0.0266661	0.37907
CHASE-40	2	0.0560712	0.0576712	0.0288356	0.25371
CHASE-40	2	0.0595625	0.0611625	0.0305813	0.166118
CHASE-40	2	0.0660004	0.0676004	0.0338002	0.0408126
CHASE-40	2	0.0700004	0.0716004	0.0358002	0.000385581
CHASE-40	2	0.0820004	0.0836004	0.0418002	-0.00288927
CHASE-40	2	0.0940004	0.0956004	0.0478002	-0.000495765
CHASE-40	2	0.1	0.1016	0.0508	0.00966316
CHASE-40	3	0.001	0.0034	0.00113333	0.978519
CHASE-40	3	0.1	0.1024	0.0341333	-0.00305837
CHASE-40	4	1e-05	0.00321	0.0008025	0.959991
CHASE-40	4	3.3e-05	0.003233	0.00080825	0.96013
CHASE-40	4	0.0001	0.0033	0.000825	0.960532
CHASE-40	4	0.0003	0.0035	0.000875	0.961714
CHASE-40	4	0.00033	0.00353	0.0008825	0.961889
CHASE-40	4	0.001	0.0042	0.00105	0.965562
CHASE-40	4	0.003	0.0062	0.00155	0.973585
CHASE-40	4	0.01	0.0132	0.0033	0.986475
CHASE-40	4	0.0126004	0.0158004	0.0039501	0.98809
CHASE-40	4	0.0132304	0.0164304	0.00410761	0.98853
CHASE-40	4	0.0138004	0.0170004	0.0042501	0.988931
CHASE-40	4	0.0144904	0.0176904	0.0044226	0.989376
CHASE-40	4	0.0150004	0.0182004	0.0045501	0.989649
CHASE-40	4	0.0157504	0.0189504	0.00473761	0.989941
CHASE-40	4	0.0185935	0.0217935	0.00544837	0.990481
CHASE-40	4	0.0193	0.0225	0.005625	0.990648
CHASE-40	4	0.0230004	0.0262004	0.0065501	0.991489
CHASE-40	4	0.0241504	0.0273504	0.00683761	0.991515
CHASE-40	4	0.0250004	0.0282004	0.0070501	0.991448
CHASE-40	4	0.0262504	0.0294504	0.0073626	0.991324
CHASE-40	4	0.0270004	0.0302004	0.0075501	0.991247
CHASE-40	4	0.0283504	0.0315504	0.00788761	0.990907
CHASE-40	4	0.0321502	0.0353502	0.00883755	0.988429
CHASE-40	4	0.0357945	0.0389945	0.00974861	0.984405
CHASE-40	4	0.0390004	0.0422004	0.0105501	0.980329
CHASE-40	4	0.0409504	0.0441504	0.0110376	0.96958
CHASE-40	4	0.0420004	0.0452004	0.0113001	0.959307
CHASE-40	4	0.043	0.0462	0.01155	0.948493
CHASE-40	4	0.0441004	0.0473004	0.0118251	0.937948
CHASE-40	4	0.045	0.0482	0.01205	0.932106
CHASE-40	4	0.0460004	0.0492004	0.0123001	0.929636
CHASE-40	4	0.047	0.0502	0.01255	0.931226
CHASE-40	4	0.0483004	0.0515004	0.0128751	0.936726
CHASE-40	4	0.0494	0.0526	0.01315	0.940649
CHASE-40	4	0.0504705	0.0536705	0.0134176	0.94068
CHASE-40	4	0.0513	0.0545	0.013625	0.937387
CHASE-40	4	0.0521228	0.0553228	0.0138307	0.931702
CHASE-40	4	0.0532542	0.0564542	0.0141136	0.921927
CHASE-40	4	0.0550559	0.0582559	0.014564	0.908177
CHASE-40	4	0.061758	0.064958	0.0162395	0.85882
CHASE-40	4	0.0660112	0.0692112	0.0173028	0.819188
CHASE-40	4	0.0700004	0.0732004	0.0183001	0.765135
CHASE-40	4	0.0735004	0.0767004	0.0191751	0.717345
CHASE-40	4	0.0783843	0.0815843	0.0203961	0.640621
CHASE-40	4	0.0820004	0.0852004	0.0213001	0.579479
CHASE-40	4	0.0861004	0.0893004	0.0223251	0.495291
CHASE-40	4	0.0891635	0.0923635	0.0230909	0.421037
CHASE-40	4	0.091099	0.094299	0.0235747	0.37464
CHASE-40	4	0.0940004	0.0972004	0.0243001	0.313415
CHASE-40	4	0.0987004	0.1019	0.0254751	0.228021
CHASE-40	4	0.1	0.1032	0.0258	0.21318
CHASE-40	4	0.104745	0.107945	0.0269864	0.163378
CHASE-40	4	0.108543	0.111743	0.0279357	0.119147
CHASE-40	4	0.112922	0.116122	0.0290304	0.0663616
CHASE-40	4	0.120436	0.123636	0.030909	0.0219175
CHASE-40	4	0.1255	0.1287	0.032175	0.00625692
CHASE-40	4	0.1297	0.1329	0.033225	0.00109058
CHASE-40	4	0.13516	0.13836	0.03459	-0.0109508
CHASE-40	4	0.1436	0.1468	0.0367	-0.00234118
CHASE-40	4	0.1484	0.1516	0.0379	-0.00378477
CHASE-40	4	0.155838	0.159038	0.0397595	-0.00101573
CHASE-40	4	0.1694	0.1726	0.04315	-0.00189082
CHASE-40	4	0.183072	0.186272	0.0465679	0.00245781
CHASE-40	4	0.208	0.2112	0.0528001	0.00259168
CHASE-40	4	0.232	0.2352	0.0588001	-0.000643554
CHASE-40	4	0.2436	0.2468	0.0617001	0.00415115
CHASE-40	4	0.264	0.2672	0.0668001	0.0079105
CHASE-40	4	0.2772	0.2804	0.0701001	0.00173443
CHASE-40	4	0.312	0.3152	0.0788001	0.00150981
CHASE-40	4	0.3276	0.3308	0.0827001	0.0043602
CHASE-40	8	3.12346e-06	0.00640312	0.00080039	0.897091
CHASE-40	8	3.23456e-06	0.00640323	0.000800404	0.897092
CHASE-40	8	1e-05	0.00641	0.00080125	0.897166
CHASE-40	8	3.3e-05	0.006433	0.000804125	0.897417
CHASE-40	8	0.0001	0.0065	0.0008125	0.89814
CHASE-40	8	0.0003	0.0067	0.0008375	0.900237
CHASE-40	8	0.00033	0.00673	0.00084125	0.900544
CHASE-40	8	0.001	0.0074	0.000925	0.907027
CHASE-40	8	0.003	0.0094	0.001175	0.924457
CHASE-40	8	0.01	0.0164	0.00205	0.953675
CHASE-40	8	0.018	0.0244	0.00305	0.967836
CHASE-40	8	0.0354296	0.0418296	0.0052287	0.977936
CHASE-40	8	0.0487505	0.0551505	0.00689381	0.979478
CHASE-40	8	0.0575005	0.0639005	0.00798756	0.977776
CHASE-40	8	0.0598005	0.0662005	0.00827506	0.976838
CHASE-40	8	0.0653062	0.0717062	0.00896328	0.972318
CHASE-40	8	0.0690431	0.0754431	0.00943039	0.968438
CHASE-40	8	0.0731664	0.0795664	0.0099458	0.963103
CHASE-40	8	0.0767189	0.0831189	0.0103899	0.959156
CHASE-40	8	0.0775471	0.0839471	0.0104934	0.957961
CHASE-40	8	0.0792304	0.0856304	0.0107038	0.952453
CHASE-40	8	0.0811431	0.0875431	0.0109429	0.944012
CHASE-40	8	0.0836003	0.0900003	0.01125	0.938018
CHASE-40	8	0.0852307	0.0916307	0.0114538	0.924228
CHASE-40	8	0.086436	0.092836	0.0116045	0.901414
CHASE-40	8	0.0875005	0.0939005	0.0117376	0.875041
CHASE-40	8	0.0882759	0.0946759	0.0118345	0.856436
CHASE-40	8	0.0888978	0.0952978	0.0119122	0.844323
CHASE-40	8	0.0901261	0.0965261	0.0120658	0.832794
CHASE-40	8	0.0907902	0.0971902	0.0121488	0.834571
CHASE-40	8	0.092074	0.098474	0.0123093	0.850962
CHASE-40	8	0.0930765	0.0994765	0.0124346	0.868358
CHASE-40	8	0.0946965	0.101097	0.0126371	0.886246
CHASE-40	8	0.0961235	0.102523	0.0128154	0.884998
CHASE-40	8	0.098	0.1044	0.01305	0.873156
CHASE-40	8	0.1	0.1064	0.0133	0.866541
CHASE-40	8	0.103627	0.110027	0.0137533	0.855088
CHASE-40	8	0.107019	0.113419	0.0141774	0.837637
CHASE-40	8	0.110523	0.116923	0.0146153	0.810304
CHASE-40	8	0.117501	0.123901	0.0154876	0.755868
CHASE-40	8	0.122201	0.128601	0.0160751	0.723657
CHASE-40	8	0.1271	0.1335	0.0166875	0.682499
CHASE-40	8	0.133274	0.139674	0.0174593	0.627276
CHASE-40	8	0.13516	0.14156	0.017695	0.608186
CHASE-40	8	0.1406	0.147	0.018375	0.551985
CHASE-40	8	0.146	0.1524	0.01905	0.491504
CHASE-40	8	0.151097	0.157497	0.0196872	0.429846
CHASE-40	8	0.153204	0.159604	0.0199505	0.409269
CHASE-40	8	0.1597	0.1661	0.0207625	0.357031
CHASE-40	8	0.166592	0.172992	0.0216239	0.296215
CHASE-40	8	0.173658	0.180058	0.0225072	0.230629
CHASE-40	8	0.1793	0.1857	0.0232125	0.17502
CHASE-40	8	0.183675	0.190075	0.0237593	0.129257
CHASE-40	8	0.1936	0.2	0.025	0.0681211
CHASE-40	8	0.205	0.2114	0.026425	0.0123789
CHASE-40	8	0.2151	0.2215	0.0276875	0.0139009
CHASE-40	8	0.225466	0.231866	0.0289832	-0.00502336
CHASE-40	8	0.232816	0.239216	0.029902	0.00438016
CHASE-40	8	0.2491	0.2555	0.0319375	-0.00383013
CHASE-40	8	0.2661	0.2725	0.0340625	-0.00568999
CHASE-40	8	0.290001	0.296401	0.0370501	-0.00357568
CHASE-40	8	0.301601	0.308001	0.0385001	-0.00044302
CHASE-40	8	0.390001	0.396401	0.0495501	0.00488256
CHASE-40	8	0.405601	0.412001	0.0515001	0.000496896
CHASE-40	8	0.91	0.9164	0.11455	-0.00186782
CHASE-40	8	0.918	0.9244	0.11555	0.000668627
CHASE-40	8	0.923	0.9294	0.116175	0.000848637
CHASE-40	8	0.941	0.9474	0.118425	-0.00175023
CHASE-40	8	0.949	0.9554	0.119425	-0.00309723
CHASE-40	12	2e-07	0.0096002	0.000800017	0.839474
CHASE-40	12	1.51826e-06	0.00960152	0.000800127	0.839495
CHASE-40	12	2.49087e-06	0.00960249	0.000800208	0.839511
CHASE-40	12	4.18107e-06	0.00960418	0.000800348	0.839539
CHASE-40	12	7.11831e-06	0.00960712	0.000800593	0.839586
CHASE-40	12	1.22226e-05	0.00961222	0.000801019	0.839669
CHASE-40	12	2.1093e-05	0.00962109	0.000801758	0.839813
CHASE-40	12	3.65078e-05	0.00963651	0.000803042	0.840062
CHASE-40	12	6.32957e-05	0.0096633	0.000805275	0.840494
CHASE-40	12	0.000109848	0.00970985	0.000809154	0.841241
CHASE-40	12	0.000129911	0.00972991	0.000810826	0.841562
CHASE-40	12	0.000190746	0.00979075	0.000815896	0.842528
CHASE-40	12	0.000262162	0.00986216	0.000821847	0.843651
CHASE-40	12	0.000331331	0.00993133	0.000827611	0.844726
CHASE-40	12	0.00057564	0.0101756	0.00084797	0.848419
CHASE-40	12	0.0010002	0.0106002	0.00088335	0.854401
CHASE-40	12	0.001738	0.011338	0.000944833	0.86332
CHASE-40	12	0.00302015	0.0126202	0.00105168	0.874656
CHASE-40	12	0.00524827	0.0148483	0.00123736	0.888473
CHASE-40	12	0.0064029	0.0160029	0.00133357	0.895418
CHASE-40	12	0.00912031	0.0187203	0.00156003	0.908805
CHASE-40	12	0.0111268	0.0207268	0.00172723	0.915976
CHASE-40	12	0.0158491	0.0254491	0.00212076	0.930123
CHASE-40	12	0.0193359	0.0289359	0.00241133	0.936497
CHASE-40	12	0.0208932	0.0304932	0.0025411	0.938587
CHASE-40	12	0.0254897	0.0350897	0.00292414	0.943433
CHASE-40	12	0.036308	0.045908	0.00382567	0.953256
CHASE-40	12	0.0442958	0.0538958	0.00449131	0.957175
CHASE-40	12	0.0478632	0.0574632	0.0047886	0.958747
CHASE-40	12	0.0583931	0.0679931	0.00566609	0.95885
CHASE-40	12	0.0630959	0.0726959	0.00605799	0.95946
CHASE-40	12	0.076977	0.086577	0.00721475	0.960959
CHASE-40	12	0.0831766	0.0927766	0.00773138	0.963245
CHASE-40	12	0.101475	0.111075	0.00925629	0.950837
CHASE-40	12	0.109648	0.119248	0.00993734	0.941372
CHASE-40	12	0.114117	0.123717	0.0103098	0.93438
CHASE-40	12	0.11768	0.12728	0.0106067	0.930776
CHASE-40	12	0.121587	0.131187	0.0109322	0.917087
CHASE-40	12	0.1249	0.1345	0.0112083	0.900242
CHASE-40	12	0.127691	0.137291	0.0114409	0.888137
CHASE-40	12	0.1294	0.139	0.0115833	0.87606
CHASE-40	12	0.1306	0.1402	0.0116833	0.854553
CHASE-40	12	0.1317	0.1413	0.011775	0.824108
CHASE-40	12	0.1329	0.1425	0.011875	0.786941
CHASE-40	12	0.133771	0.143371	0.0119475	0.764642
CHASE-40	12	0.134572	0.144172	0.0120143	0.752453
CHASE-40	12	0.1353	0.1449	0.012075	0.750086
CHASE-40	12	0.136123	0.145723	0.0121436	0.757393
CHASE-40	12	0.1368	0.1464	0.0122	0.769506
CHASE-40	12	0.1383	0.1479	0.012325	0.801912
CHASE-40	12	0.1389	0.1485	0.012375	0.812039
CHASE-40	12	0.13944	0.14904	0.01242	0.818277
CHASE-40	12	0.14	0.1496	0.0124667	0.821662
CHASE-40	12	0.14089	0.15049	0.0125408	0.821328
CHASE-40	12	0.1419	0.1515	0.012625	0.816095
CHASE-40	12	0.143153	0.152753	0.0127294	0.809744
CHASE-40	12	0.147905	0.157505	0.0131254	0.802468
CHASE-40	12	0.1515	0.1611	0.013425	0.787328
CHASE-40	12	0.1547	0.1643	0.0136917	0.770373
CHASE-40	12	0.15533	0.16493	0.0137442	0.764994
CHASE-40	12	0.16	0.1696	0.0141334	0.752471
CHASE-40	12	0.167	0.1766	0.0147167	0.70179
CHASE-40	12	0.1708	0.1804	0.0150334	0.680744
CHASE-40	12	0.1779	0.1875	0.015625	0.629229
CHASE-40	12	0.179919	0.189519	0.0157933	0.619243
CHASE-40	12	0.188952	0.198552	0.016546	0.553098
CHASE-40	12	0.190546	0.200146	0.0166789	0.539196
CHASE-40	12	0.192062	0.201662	0.0168052	0.525876
CHASE-40	12	0.1952	0.2048	0.0170667	0.503165
CHASE-40	12	0.205025	0.214625	0.0178854	0.42455
CHASE-40	12	0.211831	0.221431	0.0184526	0.363948
CHASE-40	12	0.218863	0.228463	0.0190386	0.300248
CHASE-40	12	0.22	0.2296	0.0191333	0.28947
CHASE-40	12	0.232466	0.242066	0.0201722	0.229262
CHASE-40	12	0.237481	0.247081	0.0205901	0.199278
CHASE-40	12	0.251189	0.260789	0.0217324	0.132695
CHASE-40	12	0.2684	0.278	0.0231667	0.0663037
CHASE-40	12	0.28	0.2896	0.0241334	0.0342721
CHASE-40	12	0.29905	0.30865	0.0257208	0.00273162
CHASE-40	12	0.30645	0.31605	0.0263375	-0.00232219
CHASE-40	12	0.32	0.3296	0.0274667	0.000241018
CHASE-40	12	0.34	0.3496	0.0291333	0.00762722
CHASE-40	12	0.3416	0.3512	0.0292667	0.00596166
CHASE-40	12	0.3537	0.3633	0.030275	0.00258867
CHASE-40	12	0.3675	0.3771	0.031425	-0.00543942
CHASE-40	12	0.38	0.3896	0.0324667	-0.000739284
CHASE-40	12	0.3904	0.4	0.0333334	-0.00445
CHASE-40	12	0.4148	0.4244	0.0353667	-0.00778999
CHASE-40	12	0.42	0.4296	0.0358	-0.00369043
CHASE-40	12	0.44	0.4496	0.0374667	0.00407036
CHASE-40	12	0.4636	0.4732	0.0394334	0.00058381
CHASE-40	12	0.48	0.4896	0.0408	0.00310374
CHASE-40	12	0.5124	0.522	0.0435	-0.00442341
CHASE-40	12	0.52	0.5296	0.0441334	0.00350662
CHASE-40	12	0.5368	0.5464	0.0455334	0.00431404
CHASE-40	12	0.56	0.5696	0.0474667	0.00366214
CHASE-40	12	0.58	0.5896	0.0491334	0.00615338
CHASE-40	12	0.5856	0.5952	0.0496	0.00319307
CHASE-40	12	0.62	0.6296	0.0524667	-0.00955313
CHASE-40	12	0.66	0.6696	0.0558	0.00435615
CHASE-40	12	0.7	0.7096	0.0591334	0.00525633
CHASE-40	12	0.74	0.7496	0.0624667	0.00718812
CHASE-40	12	0.76	0.7696	0.0641333	0.00107422
CHASE-40	12	0.8	0.8096	0.0674667	0.00885103
CHASE-40	12	0.84	0.8496	0.0708	0.00447235
CHASE-40	12	0.88	0.8896	0.0741333	0.00423464
CHASE-40	12	0.92	0.9296	0.0774667	0.00261797
CHASE-40	12	0.96	0.9696	0.0808	-0.00616112
CHASE-40	12	1	1.0096	0.0841333	-0.000273379
CHASE-40	15	1.942e-07	0.0120002	0.000800013	0.80347
CHASE-40	15	2.42e-07	0.0120002	0.000800016	0.803471
CHASE-40	15	1.83709e-06	0.0120018	0.000800122	0.803491
CHASE-40	15	3.01395e-06	0.012003	0.000800201	0.803506
CHASE-40	15	5.0591e-06	0.0120051	0.000800337	0.803532
CHASE-40	15	8.61315e-06	0.0120086	0.000800574	0.803577
CHASE-40	15	1.47894e-05	0.0120148	0.000800986	0.803654
CHASE-40	15	2.55225e-05	0.0120255	0.000801701	0.803789
CHASE-40	15	4.41744e-05	0.0120442	0.000802945	0.804023
CHASE-40	15	6.14602e-05	0.0120615	0.000804097	0.804238
CHASE-40	15	7.65878e-05	0.0120766	0.000805106	0.804425
CHASE-40	15	0.000132916	0.0121329	0.000808861	0.805115
CHASE-40	15	0.000230803	0.0122308	0.000815387	0.806287
CHASE-40	15	0.000400911	0.0124009	0.000826727	0.808246
CHASE-40	15	0.000696524	0.0126965	0.000846435	0.811442
CHASE-40	15	0.00114332	0.0131433	0.000876221	0.815878
CHASE-40	15	0.00121024	0.0132102	0.000880683	0.816511
CHASE-40	15	0.00210298	0.014103	0.000940199	0.824531
CHASE-40	15	0.00365438	0.0156544	0.00104363	0.838237
CHASE-40	15	0.00509607	0.0170961	0.00113974	0.850385
CHASE-40	15	0.00635041	0.0183504	0.00122336	0.858906
CHASE-40	15	0.0107064	0.0227064	0.00151376	0.881856
CHASE-40	15	0.0110356	0.0230356	0.0015357	0.883394
CHASE-40	15	0.0170818	0.0290818	0.00193879	0.902442
CHASE-40	15	0.0191774	0.0311774	0.0020785	0.906544
CHASE-40	15	0.0213321	0.0333321	0.00222214	0.910091
CHASE-40	15	0.0252807	0.0372807	0.00248538	0.916034
CHASE-40	15	0.0351455	0.0471455	0.00314303	0.928903
CHASE-40	15	0.0439327	0.0559327	0.00372885	0.93532
CHASE-40	15	0.0489588	0.0609588	0.00406392	0.938312
CHASE-40	15	0.0579145	0.0699145	0.00466097	0.942389
CHASE-40	15	0.0691476	0.0811476	0.00540984	0.947405
CHASE-40	15	0.0763461	0.0883461	0.00588974	0.942533
CHASE-40	15	0.0893364	0.101336	0.00675576	0.952017
CHASE-40	15	0.100644	0.112644	0.00750958	0.949576
CHASE-40	15	0.106468	0.118468	0.00789788	0.949101
CHASE-40	15	0.121213	0.133213	0.00888089	0.93792
CHASE-40	15	0.127589	0.139589	0.00930592	0.93461
CHASE-40	15	0.130511	0.142511	0.00950072	0.929608
CHASE-40	15	0.132674	0.144674	0.00964494	0.927184
CHASE-40	15	0.133433	0.145433	0.00969553	0.926472
CHASE-40	15	0.136355	0.148355	0.00989033	0.923736
CHASE-40	15	0.139277	0.151277	0.0100851	0.921148
CHASE-40	15	0.142199	0.154199	0.0102799	0.915557
CHASE-40	15	0.145121	0.157121	0.0104747	0.911424
CHASE-40	15	0.148043	0.160043	0.0106695	0.90725
CHASE-40	15	0.150965	0.162965	0.0108644	0.896258
CHASE-40	15	0.153887	0.165887	0.0110592	0.881115
CHASE-40	15	0.156809	0.168809	0.011254	0.877151
CHASE-40	15	0.159731	0.171731	0.0114488	0.850977
CHASE-40	15	0.162653	0.174653	0.0116436	0.821797
CHASE-40	15	0.165576	0.177576	0.0118384	0.765493
CHASE-40	15	0.168498	0.180498	0.0120332	0.696403
CHASE-40	15	0.1694	0.1814	0.0120933	0.695362
CHASE-40	15	0.17142	0.18342	0.012228	0.726908
CHASE-40	15	0.174342	0.186342	0.0124228	0.755377
CHASE-40	15	0.177264	0.189264	0.0126176	0.751415
CHASE-40	15	0.180186	0.192186	0.0128124	0.754207
CHASE-40	15	0.183108	0.195108	0.0130072	0.745651
CHASE-40	15	0.18603	0.19803	0.013202	0.741558
CHASE-40	15	0.188952	0.200952	0.0133968	0.726077
CHASE-40	15	0.191874	0.203874	0.0135916	0.711702
CHASE-40	15	0.1936	0.2056	0.0137067	0.702289
CHASE-40	15	0.194796	0.206796	0.0137864	0.693404
CHASE-40	15	0.197718	0.209718	0.0139812	0.683007
CHASE-40	15	0.211532	0.223532	0.0149021	0.614528
CHASE-40	15	0.215782	0.227782	0.0151855	0.591322
CHASE-40	15	0.226408	0.238408	0.0158938	0.516404
CHASE-40	15	0.230561	0.242561	0.0161707	0.489852
CHASE-40	15	0.239158	0.251158	0.0167439	0.437712
CHASE-40	15	0.244471	0.256471	0.0170981	0.400107
CHASE-40	15	0.252972	0.264972	0.0176648	0.334519
CHASE-40	15	0.26041	0.27241	0.0181606	0.282282
CHASE-40	15	0.2662	0.2782	0.0185467	0.238268
CHASE-40	15	0.272098	0.284098	0.0189399	0.205263
CHASE-40	15	0.280598	0.292598	0.0195066	0.14945
CHASE-40	15	0.292287	0.304287	0.0202858	0.136714
CHASE-40	15	0.303939	0.315939	0.0210626	0.105225
CHASE-40	15	0.31035	0.32235	0.02149	0.073547
CHASE-40	15	0.320976	0.332976	0.0221984	0.0481884
CHASE-40	15	0.328414	0.340414	0.0226943	0.0509906
CHASE-40	15	0.3388	0.3508	0.0233867	0.03926
CHASE-40	15	0.353916	0.365916	0.0243944	0.0141654
CHASE-40	15	0.367729	0.379729	0.0253153	0.008508
CHASE-40	15	0.3872	0.3992	0.0266133	-0.00075669
CHASE-40	15	0.4114	0.4234	0.0282267	0.00142709
CHASE-40	15	0.4598	0.4718	0.0314533	-0.00212664
CHASE-40	15	0.5082	0.5202	0.03468	0.00293751
CHASE-40	15	0.5324	0.5444	0.0362933	-0.00128061
CHASE-40	15	0.5808	0.5928	0.03952	0.000778969
CHASE-40	15	0.6292	0.6412	0.0427467	0.00110399
CHASE-40	15	0.6776	0.6896	0.0459733	0.00340952
CHASE-40	15	0.7018	0.7138	0.0475867	2.1451e-05
CHASE-40	15	0.7502	0.7622	0.0508133	-0.000640093
CHASE-40	15	0.7986	0.8106	0.05404	-0.00529151
CHASE-40	15	0.847	0.859	0.0572667	-0.00712847
CHASE-40	15	0.8954	0.9074	0.0604933	0.00228605
CHASE-40	15	0.9196	0.9316	0.0621067	-0.00130246
CHASE-40	15	0.968	0.98	0.0653333	0.00121259
CHASE-40	15	1.0164	1.0284	0.06856	0.00431634
CHASE-40	15	1.0648	1.0768	0.0717867	0.00444903
CHASE-40	15	1.1132	1.1252	0.0750133	-0.00498711
CHASE-40	15	1.1616	1.1736	0.07824	0.00248567
CHASE-40	15	1.21	1.222	0.0814667	-0.00291506
CHASE-40	16	1e-05	0.01281	0.000800625	0.789786
CHASE-40	16	3e-05	0.01283	0.000801875	0.790011
CHASE-40	16	0.0001	0.0129	0.00080625	0.790789
CHASE-40	16	0.0003	0.0131	0.00081875	0.792956
CHASE-40	16	0.001	0.0138	0.0008625	0.800065
CHASE-40	16	0.00257184	0.0153718	0.00096074	0.815435
CHASE-40	16	0.004	0.0168	0.00105	0.829105
CHASE-40	16	0.006	0.0188	0.001175	0.84404
CHASE-40	16	0.00868078	0.0214808	0.00134255	0.859701
CHASE-40	16	0.013	0.0258	0.0016125	0.879286
CHASE-40	16	0.0180164	0.0308164	0.00192603	0.893682
CHASE-40	16	0.025	0.0378	0.0023625	0.905966
CHASE-40	16	0.0345023	0.0473023	0.00295639	0.919761
CHASE-40	16	0.044	0.0568	0.00355	0.927664
CHASE-40	16	0.055	0.0678	0.0042375	0.933709
CHASE-40	16	0.066	0.0788	0.004925	0.939962
CHASE-40	16	0.0875005	0.1003	0.00626878	0.946642
CHASE-40	16	0.1	0.1128	0.00705	0.946094
CHASE-40	16	0.117501	0.130301	0.00814378	0.944394
CHASE-40	16	0.122201	0.135001	0.00843753	0.939333
CHASE-40	16	0.13423	0.14703	0.00918936	0.930954
CHASE-40	16	0.14	0.1528	0.00955	0.921603
CHASE-40	16	0.148	0.1608	0.01005	0.914704
CHASE-40	16	0.155818	0.168618	0.0105386	0.903376
CHASE-40	16	0.165	0.1778	0.0111125	0.869085
CHASE-40	16	0.16775	0.18055	0.0112844	0.864277
CHASE-40	16	0.1705	0.1833	0.0114563	0.839932
CHASE-40	16	0.173153	0.185953	0.0116221	0.806744
CHASE-40	16	0.17325	0.18605	0.0116281	0.805755
CHASE-40	16	0.1747	0.1875	0.0117188	0.789552
CHASE-40	16	0.176	0.1888	0.0118	0.766498
CHASE-40	16	0.1769	0.1897	0.0118563	0.744114
CHASE-40	16	0.1775	0.1903	0.0118937	0.727375
CHASE-40	16	0.1778	0.1906	0.0119125	0.718933
CHASE-40	16	0.1782	0.191	0.0119375	0.70806
CHASE-40	16	0.17875	0.19155	0.0119719	0.694713
CHASE-40	16	0.179185	0.191985	0.0119991	0.68625
CHASE-40	16	0.1799	0.1927	0.0120438	0.677801
CHASE-40	16	0.1806	0.1934	0.0120875	0.676956
CHASE-40	16	0.1815	0.1943	0.0121438	0.685517
CHASE-40	16	0.1824	0.1952	0.0122	0.700473
CHASE-40	16	0.1832	0.196	0.01225	0.71415
CHASE-40	16	0.18425	0.19705	0.0123156	0.726752
CHASE-40	16	0.185796	0.198596	0.0124123	0.731765
CHASE-40	16	0.1876	0.2004	0.012525	0.731348
CHASE-40	16	0.1895	0.2023	0.0126438	0.735736
CHASE-40	16	0.1909	0.2037	0.0127313	0.73668
CHASE-40	16	0.1925	0.2053	0.0128313	0.731458
CHASE-40	16	0.1936	0.2064	0.0129	0.728098
CHASE-40	16	0.1947	0.2075	0.0129688	0.727245
CHASE-40	16	0.19525	0.20805	0.0130031	0.727529
CHASE-40	16	0.195706	0.208506	0.0130316	0.727928
CHASE-40	16	0.1958	0.2086	0.0130375	0.72799
CHASE-40	16	0.1969	0.2097	0.0131063	0.728391
CHASE-40	16	0.197104	0.209904	0.013119	0.728237
CHASE-40	16	0.198	0.2108	0.013175	0.72601
CHASE-40	16	0.1991	0.2119	0.0132438	0.719437
CHASE-40	16	0.2002	0.213	0.0133125	0.711304
CHASE-40	16	0.20075	0.21355	0.0133469	0.708041
CHASE-40	16	0.2013	0.2141	0.0133813	0.705668
CHASE-40	16	0.2024	0.2152	0.01345	0.702796
CHASE-40	16	0.2035	0.2163	0.0135188	0.699701
CHASE-40	16	0.20625	0.21905	0.0136906	0.682332
CHASE-40	16	0.209	0.2218	0.0138625	0.667232
CHASE-40	16	0.21175	0.22455	0.0140344	0.664892
CHASE-40	16	0.216241	0.229041	0.0143151	0.644903
CHASE-40	16	0.2238	0.2366	0.0147875	0.600793
CHASE-40	16	0.230309	0.243109	0.0151943	0.568121
CHASE-40	16	0.237865	0.250665	0.0156666	0.515049
CHASE-40	16	0.2471	0.2599	0.0162438	0.45976
CHASE-40	16	0.255567	0.268367	0.0167729	0.408291
CHASE-40	16	0.2625	0.2753	0.0172062	0.359764
CHASE-40	16	0.2679	0.2807	0.0175437	0.31561
CHASE-40	16	0.273389	0.286189	0.0178868	0.285396
CHASE-40	16	0.277681	0.290481	0.018155	0.254721
CHASE-40	16	0.281124	0.293924	0.0183702	0.226153
CHASE-40	16	0.2855	0.2983	0.0186438	0.201114
CHASE-40	16	0.290001	0.302801	0.018925	0.176025
CHASE-40	16	0.2935	0.3063	0.0191438	0.151304
CHASE-40	16	0.297	0.3098	0.0193625	0.126671
CHASE-40	16	0.301601	0.314401	0.01965	0.12342
CHASE-40	16	0.301708	0.314508	0.0196568	0.123622
CHASE-40	16	0.3075	0.3203	0.0200188	0.122074
CHASE-40	16	0.3125	0.3253	0.0203312	0.109714
CHASE-40	16	0.316	0.3288	0.02055	0.100448
CHASE-40	16	0.32	0.3328	0.0208	0.104163
CHASE-40	16	0.323	0.3358	0.0209875	0.0998206
CHASE-40	16	0.3255	0.3383	0.0211437	0.0826712
CHASE-40	16	0.329	0.3418	0.0213625	0.0627966
CHASE-40	16	0.33206	0.34486	0.0215537	0.0521055
CHASE-40	16	0.33446	0.34726	0.0217037	0.041513
CHASE-40	16	0.3369	0.3497	0.0218563	0.0371261
CHASE-40	16	0.338188	0.350988	0.0219368	0.0364828
CHASE-40	16	0.3427	0.3555	0.0222187	0.0342537
CHASE-40	16	0.345964	0.358764	0.0224227	0.039447
CHASE-40	16	0.3483	0.3611	0.0225688	0.0424423
CHASE-40	16	0.3509	0.3637	0.0227312	0.0458013
CHASE-40	16	0.354118	0.366918	0.0229324	0.0437691
CHASE-40	16	0.3572	0.37	0.023125	0.0447364
CHASE-40	16	0.3608	0.3736	0.02335	0.0377428
CHASE-40	16	0.3639	0.3767	0.0235437	0.0352135
CHASE-40	16	0.3656	0.3784	0.02365	0.0277223
CHASE-40	16	0.3674	0.3802	0.0237625	0.0186023
CHASE-40	16	0.3713	0.3841	0.0240062	0.00921667
CHASE-40	16	0.3737	0.3865	0.0241563	0.00212169
CHASE-40	16	0.37599	0.38879	0.0242994	0.00211315
CHASE-40	16	0.3775	0.3903	0.0243937	0.0112426
CHASE-40	16	0.379	0.3918	0.0244875	0.0180674
CHASE-40	16	0.38056	0.39336	0.024585	0.0166733
CHASE-40	16	0.3838	0.3966	0.0247875	0.010825
CHASE-40	16	0.3868	0.3996	0.024975	0.0148692
CHASE-40	16	0.390001	0.402801	0.025175	0.01186
CHASE-40	16	0.3937	0.4065	0.0254062	0.0149101
CHASE-40	16	0.3976	0.4104	0.02565	0.00939215
CHASE-40	16	0.4016	0.4144	0.0259	0.00712501
CHASE-40	16	0.405601	0.418401	0.02615	0.000891594
CHASE-40	16	0.4113	0.4241	0.0265063	-0.00521911
CHASE-40	24	1e-05	0.01921	0.000800417	0.691542
CHASE-40	24	3e-05	0.01923	0.00080125	0.691749
CHASE-40	24	0.0001	0.0193	0.000804167	0.692469
CHASE-40	24	0.0003	0.0195	0.0008125	0.694505
CHASE-40	24	0.001	0.0202	0.000841667	0.701473
CHASE-40	24	0.0024	0.0216	0.0009	0.715375
CHASE-40	24	0.00436	0.02356	0.000981667	0.733232
CHASE-40	24	0.0077	0.0269	0.00112083	0.756739
CHASE-40	24	0.0146323	0.0338323	0.00140968	0.791666
CHASE-40	24	0.0179811	0.0371811	0.00154921	0.802218
CHASE-40	24	0.0244946	0.0436946	0.00182061	0.824466
CHASE-40	24	0.0296606	0.0488606	0.00203586	0.835547
CHASE-40	24	0.0410042	0.0602042	0.00250851	0.853099
CHASE-40	24	0.0511357	0.0703357	0.00293065	0.86417
CHASE-40	24	0.0610156	0.0802156	0.00334232	0.875797
CHASE-40	24	0.0760916	0.0952916	0.00397049	0.888629
CHASE-40	24	0.0907933	0.109993	0.00458305	0.897858
CHASE-40	24	0.111572	0.130772	0.00544885	0.905505
CHASE-40	24	0.137107	0.156307	0.0065128	0.908428
CHASE-40	24	0.158851	0.178051	0.0074188	0.895263
CHASE-40	24	0.195206	0.214406	0.00893359	0.879327
CHASE-40	24	0.22286	0.24206	0.0100858	0.849652
CHASE-40	24	0.239881	0.259081	0.0107951	0.821244
CHASE-40	24	0.258203	0.277403	0.0115585	0.735859
CHASE-40	24	0.265	0.2842	0.0118417	0.615652
CHASE-40	24	0.27	0.2892	0.01205	0.540347
CHASE-40	24	0.277925	0.297125	0.0123802	0.591111
CHASE-40	24	0.286	0.3052	0.0127167	0.602646
CHASE-40	24	0.294781	0.313981	0.0130825	0.590516
CHASE-40	24	0.31266	0.33186	0.0138275	0.526199
CHASE-40	24	0.331623	0.350823	0.0146176	0.458589
CHASE-40	24	0.341531	0.360731	0.0150305	0.424816
CHASE-40	24	0.356952	0.376152	0.015673	0.343676
CHASE-40	24	0.389913	0.409113	0.0170464	0.187085
CHASE-40	24	0.413562	0.432762	0.0180317	0.103495
CHASE-40	24	0.445149	0.464349	0.0193479	0.0118815
CHASE-40	24	0.472148	0.491348	0.0204728	0.0206081
CHASE-40	24	0.515747	0.534947	0.0222895	0.00290064
CHASE-40	24	0.588809	0.608009	0.0253337	0.00335859
CHASE-40	24	0.682189	0.701389	0.0292246	-0.00318211
CHASE-40	32	2.44e-07	0.0256002	0.000800008	0.606995
CHASE-40	32	3.0061e-05	0.0256301	0.000800939	0.60727
CHASE-40	32	7.72208e-05	0.0256772	0.000802413	0.607715
CHASE-40	32	8.12195e-05	0.0256812	0.000802538	0.607749
CHASE-40	32	0.000109848	0.0257098	0.000803433	0.60802
CHASE-40	32	0.000190746	0.0257907	0.000805961	0.60878
CHASE-40	32	0.000256035	0.025856	0.000808001	0.609396
CHASE-40	32	0.000331331	0.0259313	0.000810354	0.610108
CHASE-40	32	0.00057564	0.0261756	0.000817989	0.612435
CHASE-40	32	0.0010002	0.0266002	0.000831256	0.616542
CHASE-40	32	0.001738	0.027338	0.000854313	0.623787
CHASE-40	32	0.00302015	0.0286202	0.00089438	0.635878
CHASE-40	32	0.00524827	0.0308483	0.000964009	0.652491
CHASE-40	32	0.0064029	0.0320029	0.00100009	0.659622
CHASE-40	32	0.00912031	0.0347203	0.00108501	0.67579
CHASE-40	32	0.00985193	0.0354519	0.00110787	0.679427
CHASE-40	32	0.0156482	0.0412482	0.00128901	0.708589
CHASE-40	32	0.0158491	0.0414491	0.00129529	0.709678
CHASE-40	32	0.0208932	0.0464932	0.00145291	0.730907
CHASE-40	32	0.036308	0.061908	0.00193463	0.767715
CHASE-40	32	0.0478632	0.0734632	0.00229573	0.78852
CHASE-40	32	0.0630959	0.0886959	0.00277175	0.812569
CHASE-40	32	0.0831766	0.108777	0.00339927	0.834146
CHASE-40	32	0.109648	0.135248	0.0042265	0.851776
CHASE-40	32	0.133771	0.159371	0.00498033	0.859723
CHASE-40	32	0.1348	0.1604	0.0050125	0.859321
CHASE-40	32	0.14	0.1656	0.00517501	0.859742
CHASE-40	32	0.147712	0.173312	0.00541599	0.860773
CHASE-40	32	0.1544	0.18	0.005625	0.860467
CHASE-40	32	0.1565	0.1821	0.00569062	0.857467
CHASE-40	32	0.15801	0.18361	0.00573781	0.851027
CHASE-40	32	0.16	0.1856	0.00580001	0.840615
CHASE-40	32	0.16187	0.18747	0.00585844	0.83595
CHASE-40	32	0.1635	0.1891	0.00590937	0.839108
CHASE-40	32	0.16508	0.19068	0.00595875	0.8462
CHASE-40	32	0.1666	0.1922	0.00600625	0.853729
CHASE-40	32	0.17167	0.19727	0.00616469	0.861056
CHASE-40	32	0.1771	0.2027	0.00633437	0.862043
CHASE-40	32	0.187762	0.213362	0.00666756	0.862188
CHASE-40	32	0.190546	0.216146	0.00675457	0.861504
CHASE-40	32	0.19859	0.22419	0.00700594	0.864096
CHASE-40	32	0.20207	0.22767	0.00711469	0.854892
CHASE-40	32	0.2052	0.2308	0.0072125	0.850484
CHASE-40	32	0.20833	0.23393	0.00731031	0.851559
CHASE-40	32	0.21123	0.23683	0.00740094	0.839212
CHASE-40	32	0.21379	0.23939	0.00748094	0.856911
CHASE-40	32	0.21678	0.24238	0.00757438	0.859496
CHASE-40	32	0.22	0.2456	0.00767501	0.861106
CHASE-40	32	0.22376	0.24936	0.0077925	0.855444
CHASE-40	32	0.22695	0.25255	0.00789219	0.854801
CHASE-40	32	0.23562	0.26122	0.00816313	0.854971
CHASE-40	32	0.251189	0.276789	0.00864965	0.839154
CHASE-40	32	0.26505	0.29065	0.00908281	0.822756
CHASE-40	32	0.28	0.3056	0.00955001	0.807093
CHASE-40	32	0.29895	0.32455	0.0101422	0.781525
CHASE-40	32	0.32	0.3456	0.0108	0.749529
CHASE-40	32	0.330003	0.355603	0.0111126	0.723403
CHASE-40	32	0.34	0.3656	0.011425	0.685166
CHASE-40	32	0.34542	0.37102	0.0115944	0.623852
CHASE-40	32	0.34925	0.37485	0.0117141	0.553992
CHASE-40	32	0.3509	0.3765	0.0117656	0.532281
CHASE-40	32	0.35298	0.37858	0.0118306	0.505298
CHASE-40	32	0.35377	0.37937	0.0118553	0.492919
CHASE-40	32	0.35524	0.38084	0.0119013	0.468532
CHASE-40	32	0.35627	0.38187	0.0119334	0.453404
CHASE-40	32	0.3582	0.3838	0.0119938	0.432572
CHASE-40	32	0.360223	0.385823	0.012057	0.422472
CHASE-40	32	0.362107	0.387707	0.0121158	0.428113
CHASE-40	32	0.36407	0.38967	0.0121772	0.44738
CHASE-40	32	0.3641	0.3897	0.0121781	0.447747
CHASE-40	32	0.36658	0.39218	0.0122556	0.471439
CHASE-40	32	0.36834	0.39394	0.0123106	0.46996
CHASE-40	32	0.36862	0.39422	0.0123194	0.469
CHASE-40	32	0.3724	0.398	0.0124375	0.47673
CHASE-40	32	0.37301	0.39861	0.0124566	0.479774
CHASE-40	32	0.37678	0.40238	0.0125744	0.477683
CHASE-40	32	0.37767	0.40327	0.0126022	0.477304
CHASE-40	32	0.38	0.4056	0.012675	0.484568
CHASE-40	32	0.3808	0.4064	0.0127	0.486639
CHASE-40	32	0.38258	0.40818	0.0127556	0.483308
CHASE-40	32	0.38506	0.41066	0.0128331	0.472248
CHASE-40	32	0.38562	0.41122	0.0128506	0.472038
CHASE-40	32	0.390401	0.416001	0.013	0.462249
CHASE-40	32	0.396177	0.421777	0.0131805	0.453288
CHASE-40	32	0.40311	0.42871	0.0133972	0.443294
CHASE-40	32	0.4048	0.4304	0.01345	0.440033
CHASE-40	32	0.414542	0.440142	0.0137544	0.408844
CHASE-40	32	0.4148	0.4404	0.0137625	0.407793
CHASE-40	32	0.42	0.4456	0.013925	0.394012
CHASE-40	32	0.42898	0.45458	0.0142056	0.384554
CHASE-40	32	0.44	0.4656	0.01455	0.336345
CHASE-40	32	0.448743	0.474343	0.0148232	0.315569
CHASE-40	32	0.45461	0.48021	0.0150066	0.293614
CHASE-40	32	0.4597	0.4853	0.0151656	0.294487
CHASE-40	32	0.468861	0.494461	0.0154519	0.264244
CHASE-40	32	0.48	0.5056	0.0158	0.194658
CHASE-40	32	0.493002	0.518602	0.0162063	0.161734
CHASE-40	32	0.4987	0.5243	0.0163844	0.147673
CHASE-40	32	0.50019	0.52579	0.0164309	0.148529
CHASE-40	32	0.52	0.5456	0.01705	0.0875337
CHASE-40	32	0.5422	0.5678	0.0177437	0.0608358
CHASE-40	32	0.56	0.5856	0.0183	0.0216172
CHASE-40	32	0.58	0.6056	0.018925	-0.00817686
CHASE-40	32	0.62	0.6456	0.020175	0.00246358
CHASE-40	32	0.639864	0.665464	0.0207958	-0.0104855
CHASE-40	32	0.66	0.6856	0.021425	0.0228842
CHASE-40	32	0.686136	0.711736	0.0222417	-0.00867018
CHASE-40	32	0.7	0.7256	0.022675	-0.00178051
CHASE-40	32	0.72436	0.74996	0.0234362	-0.0276013
CHASE-40	32	0.74	0.7656	0.023925	0.00704267
CHASE-40	32	0.7564	0.782	0.0244375	0.0151683
CHASE-40	32	0.76	0.7856	0.02455	0.0131629
CHASE-40	32	0.8	0.8256	0.0258	0.00818842
CHASE-40	32	0.84	0.8656	0.02705	0.000777908
CHASE-40	32	0.88	0.9056	0.0283	0.00372458
CHASE-40	32	0.92	0.9456	0.02955	0.00572998
CHASE-40	32	0.96	0.9856	0.0308	0.00481135
CHASE-40	32	1	1.0256	0.03205	0.00966067
CHASE-40	36	1e-05	0.02881	0.000800278	0.574034
CHASE-40	36	3e-05	0.02883	0.000800833	0.574226
CHASE-40	36	0.0001	0.0289	0.000802778	0.574886
CHASE-40	36	0.001	0.0298	0.000827778	0.582778
CHASE-40	36	0.00584498	0.034645	0.000962361	0.616803
CHASE-40	36	0.01	0.0388	0.00107778	0.638405
CHASE-40	36	0.0197969	0.0485969	0.00134991	0.687193
CHASE-40	36	0.0267729	0.0555729	0.00154369	0.707243
CHASE-40	36	0.0354928	0.0642928	0.00178591	0.728616
CHASE-40	36	0.0433408	0.0721408	0.00200391	0.744655
CHASE-40	36	0.05	0.0788	0.00218889	0.759501
CHASE-40	36	0.0607807	0.0895807	0.00248835	0.776577
CHASE-40	36	0.073	0.1018	0.00282778	0.792714
CHASE-40	36	0.0860685	0.114868	0.00319079	0.806131
CHASE-40	36	0.1	0.1288	0.00357778	0.818443
CHASE-40	36	0.1131	0.1419	0.00394167	0.826023
CHASE-40	36	0.128796	0.157596	0.00437767	0.831545
CHASE-40	36	0.141004	0.169804	0.00471678	0.833751
CHASE-40	36	0.15	0.1788	0.00496667	0.835472
CHASE-40	36	0.161932	0.190732	0.00529811	0.835466
CHASE-40	36	0.177628	0.206428	0.00573411	0.828269
CHASE-40	36	0.18722	0.21602	0.00600056	0.830252
CHASE-40	36	0.2	0.2288	0.00635556	0.840987
CHASE-40	36	0.21	0.2388	0.00663333	0.841361
CHASE-40	36	0.21676	0.24556	0.00682111	0.843954
CHASE-40	36	0.2247	0.2535	0.00704167	0.842616
CHASE-40	36	0.235	0.2638	0.00732778	0.823411
CHASE-40	36	0.245	0.2738	0.00760556	0.840052
CHASE-40	36	0.25637	0.28517	0.00792139	0.831801
CHASE-40	36	0.277924	0.306724	0.00852011	0.816641
CHASE-40	36	0.28	0.3088	0.00857778	0.82193
CHASE-40	36	0.305	0.3338	0.00927222	0.791275
CHASE-40	36	0.323251	0.352051	0.00977919	0.769213
CHASE-40	36	0.337	0.3658	0.0101611	0.749575
CHASE-40	36	0.351	0.3798	0.01055	0.731148
CHASE-40	36	0.366	0.3948	0.0109667	0.707411
CHASE-40	36	0.375918	0.404718	0.0112422	0.685134
CHASE-40	36	0.381	0.4098	0.0113833	0.662086
CHASE-40	36	0.388	0.4168	0.0115778	0.596953
CHASE-40	36	0.39253	0.42133	0.0117036	0.513881
CHASE-40	36	0.397	0.4258	0.0118278	0.467311
CHASE-40	36	0.4003	0.4291	0.0119194	0.420549
CHASE-40	36	0.404	0.4328	0.0120222	0.390549
CHASE-40	36	0.405	0.4338	0.01205	0.389756
CHASE-40	36	0.40637	0.43517	0.0120881	0.393119
CHASE-40	36	0.40818	0.43698	0.0121383	0.403039
CHASE-40	36	0.4125	0.4413	0.0122583	0.428509
CHASE-40	36	0.418	0.4468	0.0124111	0.433669
CHASE-40	36	0.422	0.4508	0.0125222	0.430594
CHASE-40	36	0.42535	0.45415	0.0126153	0.433842
CHASE-40	36	0.432	0.4608	0.0128	0.425195
CHASE-40	36	0.4392	0.468	0.013	0.408124
CHASE-40	36	0.447	0.4758	0.0132167	0.393907
CHASE-40	36	0.462	0.4908	0.0136333	0.374537
CHASE-40	36	0.47167	0.50047	0.0139019	0.343728
CHASE-40	36	0.481	0.5098	0.0141611	0.342816
CHASE-40	36	0.48677	0.51557	0.0143214	0.327408
CHASE-40	36	0.49387	0.52267	0.0145186	0.294432
CHASE-40	36	0.5	0.5288	0.0146889	0.271901
CHASE-40	36	0.5165	0.5453	0.0151472	0.251547
CHASE-40	36	0.5249	0.5537	0.0153806	0.229651
CHASE-40	36	0.5317	0.5605	0.0155694	0.194145
CHASE-40	36	0.5392	0.568	0.0157778	0.156792
CHASE-40	36	0.5449	0.5737	0.0159361	0.122152
CHASE-40	36	0.5487	0.5775	0.0160417	0.117006
CHASE-40	36	0.55	0.5788	0.0160778	0.114348
CHASE-40	36	0.55932	0.58812	0.0163367	0.10781
CHASE-40	36	0.5597	0.5885	0.0163472	0.106979
CHASE-40	36	0.567	0.5958	0.01655	0.113163
CHASE-40	36	0.5704	0.5992	0.0166444	0.105795
CHASE-40	36	0.5757	0.6045	0.0167917	0.0747889
CHASE-40	36	0.5819	0.6107	0.0169639	0.0633799
CHASE-40	36	0.587	0.6158	0.0171056	0.0560465
CHASE-40	36	0.605	0.6338	0.0176056	0.0400002
CHASE-40	36	0.618	0.6468	0.0179667	0.0403729
CHASE-40	36	0.6309	0.6597	0.018325	0.0107644
CHASE-40	36	0.6442	0.673	0.0186944	-0.0162218
CHASE-40	36	0.653	0.6818	0.0189389	-0.0185719
CHASE-40	36	0.6608	0.6896	0.0191556	-0.00153282
CHASE-40	36	0.667	0.6958	0.0193278	0.0121009
CHASE-40	36	0.6715	0.7003	0.0194528	0.029818
CHASE-40	36	0.6752	0.704	0.0195556	0.0450931
CHASE-40	36	0.6841	0.7129	0.0198028	0.0311983
CHASE-40	36	0.6898	0.7186	0.0199611	0.0144802
CHASE-40	36	0.7	0.7288	0.0202444	0.00384447
CHASE-40	36	0.7079	0.7367	0.0204639	0.00289037
CHASE-40	36	0.7145	0.7433	0.0206472	0.0158772
CHASE-40	36	0.7194	0.7482	0.0207833	-0.0103902
CHASE-40	36	0.7253	0.7541	0.0209472	-0.0303172
CHASE-40	36	0.7325	0.7613	0.0211472	-0.0194622
CHASE-40	36	0.7442	0.773	0.0214722	0.0211589
CHASE-40	36	0.7475	0.7763	0.0215639	-0.00296127
CHASE-40	36	0.75	0.7788	0.0216333	-0.00840998
CHASE-40	36	0.7728	0.8016	0.0222667	-0.0154064
CHASE-40	36	0.8	0.8288	0.0230222	-0.00593258
CHASE-40	36	0.95	0.9788	0.0271889	-0.013894
CHASE-40	48	1e-05	0.03841	0.000800208	0.487542
CHASE-40	48	3e-05	0.03843	0.000800625	0.48767
CHASE-40	48	0.0001	0.0385	0.000802083	0.488118
CHASE-40	48	0.001	0.0394	0.000820833	0.494183
CHASE-40	48	0.00271036	0.0411104	0.000856466	0.50625
CHASE-40	48	0.00665447	0.0450545	0.000938635	0.529451
CHASE-40	48	0.0130067	0.0514067	0.00107097	0.558845
CHASE-40	48	0.0208327	0.0592327	0.00123402	0.584957
CHASE-40	48	0.036	0.0744	0.00155	0.631988
CHASE-40	48	0.0567302	0.0951302	0.00198188	0.678934
CHASE-40	48	0.0770055	0.115405	0.00240428	0.708009
CHASE-40	48	0.0978586	0.136259	0.00283872	0.7329
CHASE-40	48	0.1121	0.1505	0.00313542	0.743047
CHASE-40	48	0.1129	0.1513	0.00315208	0.743494
CHASE-40	48	0.125	0.1634	0.00340417	0.748761
CHASE-40	48	0.1337	0.1721	0.00358542	0.751832
CHASE-40	48	0.1401	0.1785	0.00371875	0.753227
CHASE-40	48	0.1412	0.1796	0.00374167	0.753675
CHASE-40	48	0.1501	0.1885	0.00392708	0.75479
CHASE-40	48	0.1565	0.1949	0.00406042	0.756345
CHASE-40	48	0.1635	0.2019	0.00420625	0.759701
CHASE-40	48	0.163598	0.201998	0.00420828	0.759718
CHASE-40	48	0.1784	0.2168	0.00451667	0.764507
CHASE-40	48	0.18884	0.22724	0.00473417	0.769219
CHASE-40	48	0.2001	0.2385	0.00496875	0.774143
CHASE-40	48	0.2143	0.2527	0.00526458	0.779745
CHASE-40	48	0.21601	0.25441	0.00530021	0.779968
CHASE-40	48	0.2201	0.2585	0.00538542	0.780365
CHASE-40	48	0.226241	0.264641	0.00551335	0.782464
CHASE-40	48	0.22946	0.26786	0.00558042	0.782003
CHASE-40	48	0.232133	0.270533	0.0056361	0.782581
CHASE-40	48	0.23476	0.27316	0.00569083	0.781051
CHASE-40	48	0.237	0.2754	0.0057375	0.771261
CHASE-40	48	0.2386	0.277	0.00577083	0.761438
CHASE-40	48	0.240086	0.278486	0.00580179	0.753597
CHASE-40	48	0.241902	0.280302	0.00583963	0.746843
CHASE-40	48	0.243798	0.282198	0.00587913	0.744538
CHASE-40	48	0.245097	0.283497	0.00590619	0.747857
CHASE-40	48	0.246491	0.284891	0.00593523	0.756176
CHASE-40	48	0.248819	0.287219	0.00598373	0.773838
CHASE-40	48	0.250246	0.288646	0.00601346	0.781216
CHASE-40	48	0.25623	0.29463	0.00613812	0.788305
CHASE-40	48	0.262372	0.300772	0.00626609	0.789345
CHASE-40	48	0.2701	0.3085	0.00642708	0.789226
CHASE-40	48	0.2801	0.3185	0.00663542	0.787801
CHASE-40	48	0.290474	0.328874	0.00685153	0.790145
CHASE-40	48	0.3001	0.3385	0.00705208	0.784893
CHASE-40	48	0.3091	0.3475	0.00723958	0.774609
CHASE-40	48	0.3101	0.3485	0.00726042	0.776836
CHASE-40	48	0.32	0.3584	0.00746667	0.770602
CHASE-40	48	0.32688	0.36528	0.00761	0.780302
CHASE-40	48	0.331348	0.369748	0.00770308	0.779297
CHASE-40	48	0.34424	0.38264	0.00797167	0.767171
CHASE-40	48	0.35135	0.38975	0.00811979	0.766935
CHASE-40	48	0.35377	0.39217	0.00817021	0.765319
CHASE-40	48	0.35627	0.39467	0.00822229	0.759363
CHASE-40	48	0.356666	0.395066	0.00823055	0.758874
CHASE-40	48	0.3641	0.4025	0.00838542	0.755998
CHASE-40	48	0.36834	0.40674	0.00847375	0.745514
CHASE-40	48	0.3724	0.4108	0.00855833	0.743541
CHASE-40	48	0.37678	0.41518	0.00864958	0.737809
CHASE-40	48	0.381194	0.419594	0.00874154	0.73292
CHASE-40	48	0.38258	0.42098	0.00877042	0.732369
CHASE-40	48	0.38506	0.42346	0.00882208	0.718105
CHASE-40	48	0.389307	0.427707	0.00891056	0.714226
CHASE-40	48	0.39297	0.43137	0.00898688	0.728764
CHASE-40	48	0.396177	0.434577	0.00905369	0.719832
CHASE-40	48	0.399801	0.438201	0.00912919	0.71686
CHASE-40	48	0.40311	0.44151	0.00919813	0.714547
CHASE-40	48	0.421	0.4594	0.00957083	0.692751
CHASE-40	48	0.42898	0.46738	0.00973708	0.682333
CHASE-40	48	0.441	0.4794	0.0099875	0.666556
CHASE-40	48	0.456	0.4944	0.0103	0.659114
CHASE-40	48	0.471	0.5094	0.0106125	0.63725
CHASE-40	48	0.485067	0.523467	0.0109056	0.618934
CHASE-40	48	0.500784	0.539184	0.011233	0.607906
CHASE-40	48	0.505	0.5434	0.0113208	0.582828
CHASE-40	48	0.511	0.5494	0.0114458	0.554421
CHASE-40	48	0.516	0.5544	0.01155	0.512253
CHASE-40	48	0.519	0.5574	0.0116125	0.470322
CHASE-40	48	0.523	0.5614	0.0116958	0.420018
CHASE-40	48	0.526	0.5644	0.0117583	0.397432
CHASE-40	48	0.530732	0.569132	0.0118569	0.35131
CHASE-40	48	0.535	0.5734	0.0119458	0.326672
CHASE-40	48	0.53731	0.57571	0.011994	0.314533
CHASE-40	48	0.54	0.5784	0.01205	0.318167
CHASE-40	48	0.545	0.5834	0.0121542	0.336163
CHASE-40	48	0.55074	0.58914	0.0122737	0.351176
CHASE-40	48	0.56	0.5984	0.0124667	0.318066
CHASE-40	48	0.58	0.6184	0.0128833	0.310559
CHASE-40	48	0.58522	0.62362	0.0129921	0.288721
CHASE-40	48	0.59	0.6284	0.0130917	0.27656
CHASE-40	48	0.59754	0.63594	0.0132488	0.278369
CHASE-40	48	0.61034	0.64874	0.0135154	0.26446
CHASE-40	48	0.623	0.6614	0.0137792	0.252734
CHASE-40	48	0.63438	0.67278	0.0140163	0.236633
CHASE-40	48	0.645	0.6834	0.0142375	0.229648
CHASE-40	48	0.661618	0.700018	0.0145837	0.183472
CHASE-40	48	0.67388	0.71228	0.0148392	0.160584
CHASE-40	48	0.692306	0.730706	0.015223	0.129129
CHASE-40	48	0.707762	0.746162	0.015545	0.117875
CHASE-40	48	0.71058	0.74898	0.0156038	0.070932
CHASE-40	48	0.713	0.7514	0.0156542	0.0586674
CHASE-40	48	0.719892	0.758292	0.0157977	0.0520844
CHASE-40	48	0.742	0.7804	0.0162583	0.0090366
CHASE-40	48	0.79038	0.82878	0.0172662	-0.0105627
CHASE-40	48	1.07669	1.11509	0.023231	0.0222832
CHASE-40	96	2e-07	0.0768002	0.000800002	0.283752
CHASE-40	96	4e-07	0.0768004	0.000800004	0.283752
CHASE-40	96	5e-06	0.076805	0.000800052	0.283771
CHASE-40	96	6.32957e-05	0.0768633	0.000800659	0.284
CHASE-40	96	0.000126591	0.0769266	0.000801319	0.28425
CHASE-40	96	0.001	0.0778	0.000810417	0.287622
CHASE-40	96	0.00524827	0.0820483	0.00085467	0.300901
CHASE-40	96	0.0104965	0.0872965	0.000909339	0.312522
CHASE-40	96	0.018	0.0948	0.0009875	0.329914
CHASE-40	96	0.03	0.1068	0.0011125	0.349404
CHASE-40	96	0.041	0.1178	0.00122708	0.374458
CHASE-40	96	0.056	0.1328	0.00138333	0.40824
CHASE-40	96	0.08	0.1568	0.00163333	0.442141
CHASE-40	96	0.109648	0.186448	0.00194217	0.472076
CHASE-40	96	0.149	0.2258	0.00235208	0.504378
CHASE-40	96	0.178	0.2548	0.00265417	0.534726
CHASE-40	96	0.199466	0.276266	0.00287777	0.559089
CHASE-40	96	0.22	0.2968	0.00309167	0.581004
CHASE-40	96	0.273921	0.350721	0.00365335	0.609763
CHASE-40	96	0.32	0.3968	0.00413334	0.627295
CHASE-40	96	0.34	0.4168	0.00434167	0.637596
CHASE-40	96	0.373195	0.449995	0.00468745	0.654353
CHASE-40	96	0.422832	0.499632	0.0052045	0.660217
CHASE-40	96	0.46	0.5368	0.00559167	0.664698
CHASE-40	96	0.517	0.5938	0.00618542	0.670945
CHASE-40	96	0.543822	0.620622	0.00646482	0.665272
CHASE-40	96	0.58	0.6568	0.00684167	0.662109
CHASE-40	96	0.598	0.6748	0.00702917	0.660104
CHASE-40	96	0.608971	0.685771	0.00714345	0.624289
CHASE-40	96	0.62	0.6968	0.00725834	0.617382
CHASE-40	96	0.636892	0.713692	0.00743429	0.611849
CHASE-40	96	0.651	0.7278	0.00758125	0.632875
CHASE-40	96	0.667915	0.744715	0.00775744	0.628802
CHASE-40	96	0.682	0.7588	0.00790417	0.61405
CHASE-40	96	0.698938	0.775738	0.0080806	0.621479
CHASE-40	96	0.712	0.7888	0.00821667	0.622838
CHASE-40	96	0.733063	0.809863	0.00843607	0.600415
CHASE-40	96	0.75	0.8268	0.0086125	0.579686
CHASE-40	96	0.789	0.8658	0.00901875	0.551769
CHASE-40	96	0.821	0.8978	0.00935208	0.513593
CHASE-40	96	0.85107	0.92787	0.00966532	0.482255
CHASE-40	96	0.88	0.9568	0.00996667	0.437773
CHASE-40	96	0.92	0.9968	0.0103833	0.405281
CHASE-40	96	0.940686	1.01749	0.0105988	0.364652
CHASE-40	96	0.962	1.0388	0.0108208	0.34672
CHASE-40	96	0.965408	1.04221	0.0108563	0.349694
CHASE-40	96	0.983949	1.06075	0.0110495	0.343422
CHASE-40	96	1	1.0768	0.0112167	0.370652
CHASE-40	96	1.01176	1.08856	0.0113392	0.352719
CHASE-40	96	1.02103	1.09783	0.0114357	0.298931
CHASE-40	96	1.039	1.1158	0.0116229	0.195796
CHASE-40	96	1.04575	1.12255	0.0116933	0.203086
CHASE-40	96	1.064	1.1408	0.0118833	0.214624
CHASE-40	96	1.08362	1.16042	0.0120878	0.185412
CHASE-40	96	1.1	1.1768	0.0122583	0.194854
CHASE-40	96	1.13016	1.20696	0.0125725	0.181887
CHASE-40	96	1.15	1.2268	0.0127792	0.154436
CHASE-40	96	1.183	1.2598	0.0131229	0.106617
CHASE-40	96	1.19531	1.27211	0.0132511	0.0516125
CHASE-40	96	1.209	1.2858	0.0133938	0.0213669
CHASE-40	96	1.227	1.3038	0.0135813	-0.00953096
CHASE-40	96	1.24184	1.31864	0.0137359	0.00683263
CHASE-40	96	1.254	1.3308	0.0138625	0.0174939
CHASE-40	96	1.26976	1.34656	0.0140267	-0.0699361
CHASE-40	96	1.279	1.3558	0.0141229	-0.0592401
CHASE-40	96	1.304	1.3808	0.0143833	-0.072237
CHASE-40	96	1.335	1.4118	0.0147062	-0.0657317
CHASE-40	96	1.359	1.4358	0.0149562	-0.0736924
CHASE-40	96	1.37524	1.45204	0.0151254	-0.0552711
CHASE-40	96	1.39075	1.46755	0.015287	-0.0371352
CHASE-40	96	1.4	1.4768	0.0153833	-0.127183
CHASE-40	96	1.40316	1.47996	0.0154163	-0.143054
CHASE-40	96	1.40626	1.48306	0.0154486	-0.0844489
CHASE-40	96	1.4104	1.4872	0.0154916	-0.033722
CHASE-40	96	1.41867	1.49547	0.0155778	-0.0370455
CHASE-40	96	1.427	1.5038	0.0156646	-0.0864485
CHASE-40	96	1.44349	1.52029	0.0158364	-0.0241575
CHASE-40	96	1.44659	1.52339	0.0158687	-0.0321158
CHASE-40	96	1.4528	1.5296	0.0159333	0.0155519
CHASE-40	96	1.46293	1.53973	0.0160388	0.0352025
CHASE-40	96	1.498	1.5748	0.0164042	0.0374817
CHASE-40	96	1.529	1.6058	0.0167271	0.0346487
CHASE-40	96	1.54018	1.61698	0.0168436	0.0105344
CHASE-40	96	1.558	1.6348	0.0170292	-0.0102868
CHASE-40	96	1.621	1.6978	0.0176854	-0.00088884
CHASE-40	96	1.686	1.7628	0.0183625	-0.001712
CHASE-40	96	1.71029	1.78709	0.0186155	-0.0409758
CHASE-40	96	1.73487	1.81167	0.0188715	-0.0334002
CHASE-40	96	1.75372	1.83052	0.0190679	-0.0267349
CHASE-40	96	1.77544	1.85224	0.0192942	0.010401
CHASE-40	96	1.791	1.8678	0.0194562	0.00117759
CHASE-40	96	1.84	1.9168	0.0199667	-0.00223816
CHASE-40	96	1.877	1.9538	0.0203521	-0.00677178
CHASE-40	96	1.923	1.9998	0.0208312	-0.0101284
CHASE-40	96	1.963	2.0398	0.0212479	-0.0164162
CHASE-40	96	1.97899	2.05579	0.0214145	-0.00458294
CHASE-40	96	2	2.0768	0.0216333	-0.0425344
CHASE-40	96	2.01742	2.09422	0.0218148	-0.00435218
CHASE-40	96	2.03603	2.11283	0.0220087	-0.00454831
CHASE-40	96	2.058	2.1348	0.0222375	0.00629525
CHASE-40	96	2.09187	2.16867	0.0225904	-0.0122327
CHASE-40	96	2.12	2.1968	0.0228833	0.0264603
CHASE-40	96	2.14461	2.22141	0.0231397	0.00938092
CHASE-40	96	2.16131	2.23811	0.0233137	0.0066532
CHASE-40	96	2.209	2.2858	0.0238104	-0.0136248
CHASE-40	96	2.25402	2.33082	0.0242794	0.00451715
CHASE-40	96	2.305	2.3818	0.0248104	-0.00149312
CHASE-40	96	2.551	2.6278	0.0273729	0.00687217
CHASE-40	96	2.677	2.7538	0.0286854	0.00686879
CHASE-40	96	2.797	2.8738	0.0299354	0.00191213
CHASE-40	96	3.5	3.5768	0.0372583	-0.00536212
CHASE-40	192	0.007	0.1606	0.000836458	0.0764903
CHASE-40	192	0.03	0.1836	0.00095625	0.0974493
CHASE-40	192	0.07	0.2236	0.00116458	0.14251
CHASE-40	192	0.15	0.3036	0.00158125	0.219629
CHASE-40	192	0.260438	0.414038	0.00215645	0.322258
CHASE-40	192	0.380852	0.534452	0.0027836	0.364425
CHASE-40	192	0.49	0.6436	0.00335208	0.39169
CHASE-40	192	0.504434	0.658034	0.00342726	0.400714
CHASE-40	192	0.628016	0.781616	0.00407092	0.432169
CHASE-40	192	0.63	0.7836	0.00408125	0.433471
CHASE-40	192	0.742092	0.895692	0.00466506	0.469968
CHASE-40	192	0.85	1.0036	0.00522708	0.507098
CHASE-40	192	0.92905	1.08265	0.0056388	0.510213
CHASE-40	192	1.02	1.1736	0.0061125	0.520989
CHASE-40	192	1.11284	1.26644	0.00659603	0.518129
CHASE-40	192	1.20473	1.35833	0.00707465	0.484281
CHASE-40	192	1.33	1.4836	0.00772708	0.476593
CHASE-40	192	1.5	1.6536	0.0086125	0.396489
CHASE-40	192	1.59449	1.74809	0.00910465	0.359965
CHASE-40	192	1.69906	1.85266	0.00964928	0.351408
CHASE-40	192	1.8	1.9536	0.010175	0.271968
CHASE-40	192	1.90186	2.05546	0.0107055	0.161527
CHASE-40	192	1.99693	2.15053	0.0112007	0.169404
CHASE-40	192	2.1015	2.2551	0.0117453	0.037796
CHASE-40	192	2.2	2.3536	0.0122583	0.0673527
CHASE-40	192	2.31	2.4636	0.0128313	-0.0209175
CHASE-40	192	2.39619	2.54979	0.0132802	0.0141685
CHASE-40	192	2.47	2.6236	0.0136646	-0.0397581
CHASE-40	192	2.60216	2.75576	0.0143529	-0.0820174
CHASE-40	192	2.71	2.8636	0.0149146	-0.111809
CHASE-40	192	2.8	2.9536	0.0153833	0.0895551
CHASE-40	192	2.99192	3.14552	0.0163829	0.0597872
CHASE-40	192	3.2581	3.4117	0.0177693	0.0303356
CHASE-40	192	3.5	3.6536	0.0190292	-0.045686
CHASE-40	384	0.001	0.3082	0.000802604	-0.0286988
CHASE-40	384	0.04	0.3472	0.000904167	-0.023393
CHASE-40	384	0.12	0.4272	0.0011125	0.00127393
CHASE-40	384	0.2	0.5072	0.00132083	0.0199925
CHASE-40	384	0.33	0.6372	0.00165937	0.0236238
CHASE-40	384	0.46	0.7672	0.00199792	0.0668036
CHASE-40	384	0.7	1.0072	0.00262292	0.181739
CHASE-40	384	0.86	1.1672	0.00303958	0.256294
CHASE-40	384	1.01	1.3172	0.00343021	0.293035
CHASE-40	384	1.16	1.4672	0.00382083	0.309524
CHASE-40	384	1.35	1.6572	0.00431563	0.33586
CHASE-40	384	1.64	1.9472	0.00507083	0.353565
CHASE-40	384	2	2.3072	0.00600833	0.311328
CHASE-40	384	2.17	2.4772	0.00645104	0.371114
CHASE-40	384	2.36	2.6672	0.00694583	0.377568
CHASE-40	384	2.55	2.8572	0.00744062	0.271936
CHASE-40	384	2.72	3.0272	0.00788333	0.294323
CHASE-40	384	2.94	3.2472	0.00845625	0.227572
CHASE-40	384	3.16	3.4672	0.00902917	0.28422
CHASE-40	384	3.33	3.6372	0.00947187	0.230025
CHASE-40	384	3.5	3.8072	0.00991458	0.171534
CHASE-40	384	4.2	4.5072	0.0117375	0.0637383
CHASE-40	384	4.8	5.1072	0.0133	0.023149
CHASE-5	1	2.0049e-07	0.0001002	0.000801604	0.999853
CHASE-5	1	3.00879e-07	0.000100301	0.000802407	0.999854
CHASE-5	1	4.60347e-07	0.00010046	0.000803683	0.999854
CHASE-5	1	8.0639e-07	0.000100806	0.000806451	0.999854
CHASE-5	1	2.16122e-06	0.000102161	0.00081729	0.999854
CHASE-5	1	4.25138e-06	0.000104251	0.000834011	0.999854
CHASE-5	1	6.6316e-06	0.000106632	0.000853053	0.999854
CHASE-5	1	1e-05	0.00011	0.00088	0.999854
CHASE-5	1	1.40939e-05	0.000114094	0.000912751	0.999854
CHASE-5	1	2.19846e-05	0.000121985	0.000975877	0.999854
CHASE-5	1	3.3e-05	0.000133	0.001064	0.999854
CHASE-5	1	4.7635e-05	0.000147635	0.00118108	0.999854
CHASE-5	1	6.87755e-05	0.000168776	0.0013502	0.999854
CHASE-5	1	0.0001	0.0002	0.0016	0.999855
CHASE-5	1	0.00015	0.00025	0.002	0.999856
CHASE-5	1	0.000199144	0.000299144	0.00239316	0.999858
CHASE-5	1	0.00025	0.00035	0.0028	0.99986
CHASE-5	1	0.000287526	0.000387526	0.0031002	0.999862
CHASE-5	1	0.00033	0.00043	0.00344	0.999864
CHASE-5	1	0.000399387	0.000499387	0.0039951	0.999868
CHASE-5	1	0.00048	0.00058	0.00464	0.999872
CHASE-5	1	0.000576637	0.000676637	0.0054131	0.999872
CHASE-5	1	0.0007	0.0008	0.0064	0.999854
CHASE-5	1	0.000848801	0.000948801	0.00759041	0.999778
CHASE-5	1	0.001	0.0011	0.0088	0.99958
CHASE-5	1	0.0012002	0.0013002	0.0104016	0.998972
CHASE-5	1	0.00127381	0.00137381	0.0109905	0.998597
CHASE-5	1	0.0015002	0.0016002	0.0128016	0.996669
CHASE-5	1	0.00163773	0.00173773	0.0139018	0.994715
CHASE-5	1	0.0017502	0.0018502	0.0148016	0.992529
CHASE-5	1	0.0020002	0.0021002	0.0168016	0.985219
CHASE-5	1	0.0022502	0.0023502	0.0188016	0.973529
CHASE-5	1	0.0025002	0.0026002	0.0208016	0.956257
CHASE-5	1	0.0027502	0.0028502	0.0228016	0.932361
CHASE-5	1	0.0030002	0.0031002	0.0248016	0.901099
CHASE-5	1	0.0033002	0.0034002	0.0272016	0.853449
CHASE-5	1	0.0036002	0.0037002	0.0296016	0.79514
CHASE-5	1	0.0039002	0.0040002	0.0320016	0.727579
CHASE-5	1	0.0042002	0.0043002	0.0344016	0.653045
CHASE-5	1	0.0045002	0.0046002	0.0368016	0.574411
CHASE-5	1	0.0047502	0.0048502	0.0388016	0.507999
CHASE-5	1	0.0050002	0.0051002	0.0408016	0.442664
CHASE-5	1	0.0054002	0.0055002	0.0440016	0.344189
CHASE-5	1	0.0060002	0.0061002	0.0488016	0.219067
CHASE-5	1	0.0066002	0.0067002	0.0536016	0.126829
CHASE-5	1	0.0072002	0.0073002	0.0584016	0.0666735
CHASE-5	1	0.0078002	0.0079002	0.0632016	0.0338028
CHASE-5	1	0.0084002	0.0085002	0.0680016	0.0204714
CHASE-5	1	0.0090002	0.0091002	0.0728016	0.0161573
CHASE-5	1	0.0096002	0.0097002	0.0776016	0.0120787
CHASE-5	1	0.0100002	0.0101002	0.0808016	0.00828707
CHASE-5	1	0.0110002	0.0111002	0.0888016	0.00133261
CHASE-5	1	0.0120002	0.0121002	0.0968016	0.00243665
CHASE-5	1	0.0130002	0.0131002	0.104802	0.00417233
CHASE-5	1	0.0140002	0.0141002	0.112802	0.00174197
CHASE-5	1	0.0150002	0.0151002	0.120802	-0.000607103
CHASE-5	1	0.0160002	0.0161002	0.128802	-0.00118701
CHASE-5	1	0.0170002	0.0171002	0.136802	-0.00227929
CHASE-5	1	0.0180002	0.0181002	0.144802	-0.00161609
CHASE-5	1	0.0190002	0.0191002	0.152802	0.00129059
CHASE-5	1	0.0200002	0.0201002	0.160802	0.00602981
CHASE-5	1	0.0220002	0.0221002	0.176802	0.00338679
CHASE-5	1	0.0240002	0.0241002	0.192802	-0.00381337
CHASE-5	1	0.0260002	0.0261002	0.208802	-0.00667541
CHASE-5	1	0.0280002	0.0281002	0.224802	-0.00288191
CHASE-5	1	0.0300002	0.0301002	0.240802	0.00115909
CHASE-5	1	0.0320002	0.0321002	0.256802	-0.00375332
CHASE-5	1	0.0340002	0.0341002	0.272802	-0.00142928
CHASE-5	1	0.0380002	0.0381002	0.304802	-0.000210372
