# Supplementary material for: Storing quantum coherence in a quantum dot nuclear spin ensemble for over 100 milliseconds
Source: Nat Commun. 2025 Dec 4;17:239. doi: 10.1038/s41467-025-66948-6 (PMC12783769; doi:10.1038/s41467-025-66948-6)
Supplement: Supplementary file 3 — Source Data [file 41467_2025_66948_MOESM3_ESM.zip › Fig3d.tsv]

Set pulse sequence cycle type	Set number of sequence cycles	Set spin free evolution time T_FreeEvol, excluding Rf pulses (s)	Set total evolution time T_EvolTot, including Rf pulses (s)	Set CHASE-40 (or equivalent) cycle time T_Cycle, including Rf pulses (s)	Computed echo amplitude
CHASE-10	1	0.000001	0.000201	0.000804	0.831221227
CHASE-10	1	0.000003	0.000203	0.000812	0.831379244
CHASE-10	1	0.00001	0.00021	0.00084	0.83184645
CHASE-10	1	0.00003	0.00023	0.00092	0.832401453
CHASE-10	1	0.0000702	0.0002702	0.0010808	0.830021004
CHASE-10	1	7.91806E-05	0.000279181	0.001116722	0.828949658
CHASE-10	1	9.95571E-05	0.000299557	0.001198229	0.826075634
CHASE-10	1	0.000121285	0.000321285	0.001285142	0.822774938
CHASE-10	1	0.0001302	0.0003302	0.0013208	0.821483626
CHASE-10	1	0.00013981	0.00033981	0.00135924	0.820191905
CHASE-10	1	0.0001702	0.0003702	0.0014808	0.817090799
CHASE-10	1	0.0001902	0.0003902	0.0015608	0.815932451
CHASE-10	1	0.000204245	0.000404245	0.00161698	0.815456576
CHASE-10	1	0.000226326	0.000426326	0.001705303	0.81503744
CHASE-10	1	0.0002502	0.0004502	0.0018008	0.81468528
CHASE-10	1	0.000275721	0.000475721	0.001902885	0.814090119
CHASE-10	1	0.0003002	0.0005002	0.0020008	0.813211544
CHASE-10	1	0.00033856	0.00053856	0.00215424	0.811577425
CHASE-10	1	0.00039027	0.00059027	0.002361081	0.810334209
CHASE-10	1	0.000460663	0.000660663	0.002642654	0.811135412
CHASE-10	1	0.000678307	0.000878307	0.003513228	0.806631849
CHASE-10	1	0.0007502	0.0009502	0.0038008	0.80618839
CHASE-10	1	0.000832898	0.001032898	0.004131591	0.80150754
CHASE-10	1	0.0010002	0.0012002	0.0048008	0.791489458
CHASE-10	1	0.001124373	0.001324373	0.005297492	0.792343976
CHASE-10	1	0.0012502	0.0014502	0.0058008	0.79914511
CHASE-10	1	0.001380625	0.001580625	0.006322502	0.77688889
CHASE-10	1	0.0015002	0.0017002	0.0068008	0.776189714
CHASE-10	1	0.001655591	0.001855591	0.007422363	0.774140854
CHASE-10	1	0.0018002	0.0020002	0.0080008	0.772255292
CHASE-10	1	0.001985318	0.002185318	0.008741272	0.762082193
CHASE-10	1	0.002252688	0.002452688	0.009810753	0.746717515
CHASE-10	1	0.002556066	0.002756066	0.011024266	0.74067099
CHASE-10	1	0.0027002	0.0029002	0.0116008	0.725771682
CHASE-10	1	0.002832402	0.003032402	0.012129607	0.722087738
CHASE-10	1	0.0032502	0.0034502	0.0138008	0.717935631
CHASE-10	1	0.0035002	0.0037002	0.0148008	0.705903443
CHASE-10	1	0.0037502	0.0039502	0.0158008	0.693721945
CHASE-10	1	0.0040002	0.0042002	0.0168008	0.668352287
CHASE-10	1	0.004407613	0.004607613	0.018430453	0.662371058
CHASE-10	1	0.004658108	0.004858108	0.019432432	0.642503908
CHASE-10	1	0.005412139	0.005612139	0.022448554	0.588111751
CHASE-10	1	0.0057002	0.0059002	0.0236008	0.590214648
CHASE-10	1	0.0063002	0.0065002	0.0260008	0.593763528
CHASE-10	1	0.006541472	0.006741472	0.026965887	0.591732731
CHASE-10	1	0.0069002	0.0071002	0.0284008	0.593513967
CHASE-10	1	0.0075002	0.0077002	0.0308008	0.550420934
CHASE-10	1	0.007782572	0.007982572	0.031930287	0.466563431
CHASE-10	1	0.008900689	0.009100689	0.036402755	0.470967588
CHASE-10	1	0.009632034	0.009832034	0.039328136	0.468872156
CHASE-10	1	0.0105002	0.0107002	0.0428008	0.389877435
CHASE-10	1	0.011015862	0.011215862	0.044863447	0.464106461
CHASE-10	1	0.0115002	0.0117002	0.0468008	0.331185059
CHASE-10	1	0.0125002	0.0127002	0.0508008	0.315712724
CHASE-10	1	0.0135002	0.0137002	0.0548008	0.277868258
CHASE-10	1	0.014295192	0.014495192	0.057980767	0.245462656
CHASE-10	1	0.015840639	0.016040639	0.064162557	0.276899303
CHASE-10	1	0.0185002	0.0187002	0.0748008	0.186351647
CHASE-10	1	0.0195002	0.0197002	0.0788008	0.0889151
CHASE-10	1	0.0210002	0.0212002	0.0848008	0.094950845
CHASE-10	1	0.0230002	0.0232002	0.0928008	0.027442376
CHASE-10	1	0.024456364	0.024656364	0.098625455	0.029255712
CHASE-10	1	0.025846275	0.026046275	0.1041851	0.052643764
CHASE-10	1	0.0330002	0.0332002	0.1328008	-0.020423341
CHASE-10	1	0.0350002	0.0352002	0.1408008	-0.013525572
CHASE-10	1	0.038057522	0.038257522	0.153030087	-0.017599733
CHASE-10	1	0.0410002	0.0412002	0.1648008	-0.002472642
CHASE-10	1	0.0470002	0.0472002	0.1888008	-0.004434769
CHASE-10	1	0.061607888	0.061807888	0.247231553	0.000777721
CHASE-10	1	0.1040002	0.1042002	0.4168008	-0.000946582
CHASE-10	1	0.110513379	0.110713379	0.442853516	0.000555068
CHASE-10	1	0.1160002	0.1162002	0.4648008	-0.000905791
CHASE-10	1	0.123431786	0.123631786	0.494527144	0.000178433
CHASE-10	1	0.1320002	0.1322002	0.5288008	-0.003214095
CHASE-10	1	0.1560002	0.1562002	0.6248008	0.001017505
CHASE-10	1	0.2046026	0.2048026	0.8192104	-0.000117627
CHASE-10	1	0.233997718	0.234197718	0.936790872	0.0016539
CHASE-10	1	0.265	0.2652	1.0608	0.000214847
CHASE-20	1	0.000001	0.000401	0.000802	0.829247931
CHASE-20	1	0.000003	0.000403	0.000806	0.82943163
CHASE-20	1	0.00001	0.00041	0.00082	0.830056813
CHASE-20	1	0.00003	0.00043	0.00086	0.831676824
CHASE-20	1	0.0000702	0.0004702	0.0009404	0.834081612
CHASE-20	1	0.0000902	0.0004902	0.0009804	0.834820223
CHASE-20	1	0.0001102	0.0005102	0.0010204	0.835252984
CHASE-20	1	0.0001302	0.0005302	0.0010604	0.835393486
CHASE-20	1	0.0001502	0.0005502	0.0011004	0.835265615
CHASE-20	1	0.0001702	0.0005702	0.0011404	0.834901598
CHASE-20	1	0.0001902	0.0005902	0.0011804	0.83433941
CHASE-20	1	0.0002502	0.0006502	0.0013004	0.831862563
CHASE-20	1	0.0003002	0.0007002	0.0014004	0.829373387
CHASE-20	1	0.0004	0.0008	0.0016	0.823871447
CHASE-20	1	0.0005002	0.0009002	0.0018004	0.816869911
CHASE-20	1	0.0006002	0.0010002	0.0020004	0.809962316
CHASE-20	1	0.0007502	0.0011502	0.0023004	0.806146371
CHASE-20	1	0.0009002	0.0013002	0.0026004	0.800769505
CHASE-20	1	0.0010002	0.0014002	0.0028004	0.794735483
CHASE-20	1	0.0012502	0.0016502	0.0033004	0.793446712
CHASE-20	1	0.0015002	0.0019002	0.0038004	0.790105564
CHASE-20	1	0.0018002	0.0022002	0.0044004	0.781939472
CHASE-20	1	0.0021002	0.0025002	0.0050004	0.779453302
CHASE-20	1	0.0024002	0.0028002	0.0056004	0.779296864
CHASE-20	1	0.0027002	0.0031002	0.0062004	0.771463191
CHASE-20	1	0.0030002	0.0034002	0.0068004	0.761450397
CHASE-20	1	0.0032502	0.0036502	0.0073004	0.752137915
CHASE-20	1	0.0035002	0.0039002	0.0078004	0.737594874
CHASE-20	1	0.0037502	0.0041502	0.0083004	0.744407097
CHASE-20	1	0.0040002	0.0044002	0.0088004	0.735211796
CHASE-20	1	0.0042502	0.0046502	0.0093004	0.718624882
CHASE-20	1	0.0045002	0.0049002	0.0098004	0.706761489
CHASE-20	1	0.0048002	0.0052002	0.0104004	0.690110829
CHASE-20	1	0.0051002	0.0055002	0.0110004	0.687386111
CHASE-20	1	0.0057002	0.0061002	0.0122004	0.66870742
CHASE-20	1	0.0063002	0.0067002	0.0134004	0.674483185
CHASE-20	1	0.0069002	0.0073002	0.0146004	0.685787726
CHASE-20	1	0.0075002	0.0079002	0.0158004	0.658113016
CHASE-20	1	0.007855006	0.008255006	0.016510012	0.618782372
CHASE-20	1	0.0081002	0.0085002	0.0170004	0.580649247
CHASE-20	1	0.008257649	0.008657649	0.017315298	0.564774028
CHASE-20	1	0.0087002	0.0091002	0.0182004	0.530582182
CHASE-20	1	0.008996495	0.009396495	0.01879299	0.537062184
CHASE-20	1	0.0093002	0.0097002	0.0194004	0.585641951
CHASE-20	1	0.0099002	0.0103002	0.0206004	0.587722373
CHASE-20	1	0.0105002	0.0109002	0.0218004	0.542849417
CHASE-20	1	0.0115002	0.0119002	0.0238004	0.487843422
CHASE-20	1	0.0125002	0.0129002	0.0258004	0.477131826
CHASE-20	1	0.012857126	0.013257126	0.026514252	0.477530899
CHASE-20	1	0.013419995	0.013819995	0.02763999	0.462814711
CHASE-20	1	0.0135002	0.0139002	0.0278004	0.460610062
CHASE-20	1	0.013808866	0.014208866	0.028417731	0.475376365
CHASE-20	1	0.014	0.0144	0.0288	0.499843668
CHASE-20	1	0.014007506	0.014407506	0.028815013	0.50103989
CHASE-20	1	0.014107896	0.014507896	0.029015791	0.518200226
CHASE-20	1	0.0145002	0.0149002	0.0298004	0.578336983
CHASE-20	1	0.014620738	0.015020738	0.030041476	0.558898301
CHASE-20	1	0.014725522	0.015125522	0.030251044	0.531226247
CHASE-20	1	0.014937349	0.015337349	0.030674698	0.467155794
CHASE-20	1	0.015	0.0154	0.0308	0.446411269
CHASE-20	1	0.015044402	0.015444402	0.030888805	0.432365707
CHASE-20	1	0.015152223	0.015552223	0.031104446	0.402930161
CHASE-20	1	0.01535	0.01575	0.0315	0.352502969
CHASE-20	1	0.0155002	0.0159002	0.0318004	0.312211318
CHASE-20	1	0.0165002	0.0169002	0.0338004	0.276680807
CHASE-20	1	0.0175002	0.0179002	0.0358004	0.295679553
CHASE-20	1	0.017984991	0.018384991	0.036769981	0.273803494
CHASE-20	1	0.0185002	0.0189002	0.0378004	0.227700125
CHASE-20	1	0.018638771	0.019038771	0.038077542	0.225147756
CHASE-20	1	0.019042392	0.019442392	0.038884784	0.2456425
CHASE-20	1	0.0195002	0.0199002	0.0398004	0.314820532
CHASE-20	1	0.019734611	0.020134611	0.040269221	0.341895525
CHASE-20	1	0.020018493	0.020418493	0.040836986	0.328875114
CHASE-20	1	0.020161962	0.020561962	0.041123924	0.314493895
CHASE-20	1	0.020598568	0.020998568	0.041997136	0.257839732
CHASE-20	1	0.0210002	0.0214002	0.0428004	0.191611267
CHASE-20	1	0.0230002	0.0234002	0.0468004	0.162623594
CHASE-20	1	0.0250002	0.0254002	0.0508004	0.167691746
CHASE-20	1	0.0270002	0.0274002	0.0548004	0.108703129
CHASE-20	1	0.0290002	0.0294002	0.0588004	0.138990446
CHASE-20	1	0.0310002	0.0314002	0.0628004	0.069828813
CHASE-20	1	0.0330002	0.0334002	0.0668004	0.094870894
CHASE-20	1	0.0350002	0.0354002	0.0708004	0.078054803
CHASE-20	1	0.0410002	0.0414002	0.0828004	0.037835662
CHASE-20	1	0.0470002	0.0474002	0.0948004	0.039471116
CHASE-20	1	0.0560002	0.0564002	0.1128004	0.008097364
CHASE-20	1	0.0680002	0.0684002	0.1368004	0.0044373
CHASE-20	1	0.0800002	0.0804002	0.1608004	0.001060481
CHASE-20	1	0.0920002	0.0924002	0.1848004	-0.00018482
CHASE-20	1	0.1040002	0.1044002	0.2088004	-0.002089104
CHASE-20	1	0.1160002	0.1164002	0.2328004	-0.001751056
CHASE-20	1	0.1320002	0.1324002	0.2648004	0.000840302
CHASE-20	1	0.1560002	0.1564002	0.3128004	-0.003402741
CHASE-20	1	0.1800002	0.1804002	0.3608004	-0.001824073
CHASE-20	1	0.265	0.2654	0.5308	0.001327261
CHASE-40	1	0.0000702	0.0008702	0.0008702	0.872455696
CHASE-40	1	0.0000902	0.0008902	0.0008902	0.873535093
CHASE-40	1	0.0001102	0.0009102	0.0009102	0.874475503
CHASE-40	1	0.0001302	0.0009302	0.0009302	0.875262506
CHASE-40	1	0.0001502	0.0009502	0.0009502	0.875879223
CHASE-40	1	0.0001702	0.0009702	0.0009702	0.876307035
CHASE-40	1	0.0001902	0.0009902	0.0009902	0.876526569
CHASE-40	1	0.0002502	0.0010502	0.0010502	0.875756762
CHASE-40	1	0.0003002	0.0011002	0.0011002	0.873306716
CHASE-40	1	0.0004	0.0012	0.0012	0.863900831
CHASE-40	1	0.0005002	0.0013002	0.0013002	0.851611732
CHASE-40	1	0.0006002	0.0014002	0.0014002	0.84120167
CHASE-40	1	0.0007502	0.0015502	0.0015502	0.833072068
CHASE-40	1	0.0009002	0.0017002	0.0017002	0.830212108
CHASE-40	1	0.0010002	0.0018002	0.0018002	0.827790166
CHASE-40	1	0.0012502	0.0020502	0.0020502	0.81223443
CHASE-40	1	0.0015002	0.0023002	0.0023002	0.791789015
CHASE-40	1	0.0018002	0.0026002	0.0026002	0.78164345
CHASE-40	1	0.0021002	0.0029002	0.0029002	0.774014922
CHASE-40	1	0.0024002	0.0032002	0.0032002	0.758230886
CHASE-40	1	0.0027002	0.0035002	0.0035002	0.737489047
CHASE-40	1	0.0030002	0.0038002	0.0038002	0.721627908
CHASE-40	1	0.0032502	0.0040502	0.0040502	0.708929941
CHASE-40	1	0.0035002	0.0043002	0.0043002	0.69072956
CHASE-40	1	0.0037502	0.0045502	0.0045502	0.67308521
CHASE-40	1	0.0040002	0.0048002	0.0048002	0.659071018
CHASE-40	1	0.0042502	0.0050502	0.0050502	0.644794825
CHASE-40	1	0.0045002	0.0053002	0.0053002	0.642310002
CHASE-40	1	0.0048002	0.0056002	0.0056002	0.659688751
CHASE-40	1	0.0051002	0.0059002	0.0059002	0.654799306
CHASE-40	1	0.0057002	0.0065002	0.0065002	0.591235829
CHASE-40	1	0.0063002	0.0071002	0.0071002	0.561813732
CHASE-40	1	0.0069002	0.0077002	0.0077002	0.504335144
CHASE-40	1	0.0075002	0.0083002	0.0083002	0.466582467
CHASE-40	1	0.0081002	0.0089002	0.0089002	0.45656031
CHASE-40	1	0.0087002	0.0095002	0.0095002	0.443376843
CHASE-40	1	0.0093002	0.0101002	0.0101002	0.417168448
CHASE-40	1	0.0099002	0.0107002	0.0107002	0.40006647
CHASE-40	1	0.0105002	0.0113002	0.0113002	0.344190311
CHASE-40	1	0.0115002	0.0123002	0.0123002	0.314078116
CHASE-40	1	0.0125002	0.0133002	0.0133002	0.328607978
CHASE-40	1	0.0135002	0.0143002	0.0143002	0.306016636
CHASE-40	1	0.0145002	0.0153002	0.0153002	0.27797122
CHASE-40	1	0.0155002	0.0163002	0.0163002	0.242459732
CHASE-40	1	0.0165002	0.0173002	0.0173002	0.202702791
CHASE-40	1	0.0175002	0.0183002	0.0183002	0.171605269
CHASE-40	1	0.0185002	0.0193002	0.0193002	0.172157937
CHASE-40	1	0.0195002	0.0203002	0.0203002	0.138529387
CHASE-40	1	0.0210002	0.0218002	0.0218002	0.075295749
CHASE-40	1	0.0230002	0.0238002	0.0238002	0.101582193
CHASE-40	1	0.0250002	0.0258002	0.0258002	0.090123511
CHASE-40	1	0.0270002	0.0278002	0.0278002	0.076301969
CHASE-40	1	0.028	0.0288	0.0288	0.124674045
CHASE-40	1	0.0290002	0.0298002	0.0298002	0.272137167
CHASE-40	1	0.03	0.0308	0.0308	0.140280175
CHASE-40	1	0.0310002	0.0318002	0.0318002	0.029325183
CHASE-40	1	0.0330002	0.0338002	0.0338002	0.036268891
CHASE-40	1	0.0350002	0.0358002	0.0358002	0.031946981
CHASE-40	1	0.0410002	0.0418002	0.0418002	0.019143818
CHASE-40	1	0.0470002	0.0478002	0.0478002	0.008402169
CHASE-40	1	0.0560002	0.0568002	0.0568002	0.005505996
CHASE-40	1	0.0680002	0.0688002	0.0688002	0.006046837
CHASE-40	1	0.0800002	0.0808002	0.0808002	-0.002032905
CHASE-40	1	0.0920002	0.0928002	0.0928002	0.002253955
CHASE-40	1	0.1040002	0.1048002	0.1048002	-0.000891405
CHASE-40	1	0.1160002	0.1168002	0.1168002	-0.001808238
CHASE-40	1	0.1320002	0.1328002	0.1328002	0.000482115
CHASE-40	1	0.1560002	0.1568002	0.1568002	0.003378894
CHASE-40	1	0.1800002	0.1808002	0.1808002	-0.000745744
CHASE-40	1	0.265	0.2658	0.2658	-0.000841819
CHASE-40	2	0.0000702	0.0016702	0.0008351	0.883978977
CHASE-40	2	0.0001102	0.0017102	0.0008551	0.885253353
CHASE-40	2	0.0001302	0.0017302	0.0008651	0.885962335
CHASE-40	2	0.0001502	0.0017502	0.0008751	0.886720677
CHASE-40	2	0.0001702	0.0017702	0.0008851	0.887528201
CHASE-40	2	0.0001902	0.0017902	0.0008951	0.888383636
CHASE-40	2	0.0002502	0.0018502	0.0009251	0.891207539
CHASE-40	2	0.0003002	0.0019002	0.0009501	0.893778275
CHASE-40	2	0.00043	0.00203	0.001015	0.900326549
CHASE-40	2	0.0006002	0.0022002	0.0011001	0.90382862
CHASE-40	2	0.0007502	0.0023502	0.0011751	0.897281611
CHASE-40	2	0.0009002	0.0025002	0.0012501	0.88227985
CHASE-40	2	0.0010002	0.0026002	0.0013001	0.870233299
CHASE-40	2	0.0012502	0.0028502	0.0014251	0.843683107
CHASE-40	2	0.0015002	0.0031002	0.0015501	0.827087986
CHASE-40	2	0.0018002	0.0034002	0.0017001	0.814750602
CHASE-40	2	0.0024002	0.0040002	0.0020001	0.773096523
CHASE-40	2	0.0027002	0.0043002	0.0021501	0.740698696
CHASE-40	2	0.0030002	0.0046002	0.0023001	0.711546403
CHASE-40	2	0.0032502	0.0048502	0.0024251	0.694115582
CHASE-40	2	0.0035002	0.0051002	0.0025501	0.680981647
CHASE-40	2	0.0037502	0.0053502	0.0026751	0.668246874
CHASE-40	2	0.0040002	0.0056002	0.0028001	0.654180226
CHASE-40	2	0.0048002	0.0064002	0.0032001	0.59820243
CHASE-40	2	0.0051002	0.0067002	0.0033501	0.572129728
CHASE-40	2	0.0057002	0.0073002	0.0036501	0.526961132
CHASE-40	2	0.0063002	0.0079002	0.0039501	0.495945806
CHASE-40	2	0.0069002	0.0085002	0.0042501	0.462932707
CHASE-40	2	0.0075002	0.0091002	0.0045501	0.425229483
CHASE-40	2	0.0093002	0.0109002	0.0054501	0.386953708
CHASE-40	2	0.0099002	0.0115002	0.0057501	0.375255016
CHASE-40	2	0.0105002	0.0121002	0.0060501	0.369671028
CHASE-40	2	0.0115002	0.0131002	0.0065501	0.301953212
CHASE-40	2	0.0125002	0.0141002	0.0070501	0.239694007
CHASE-40	2	0.0135002	0.0151002	0.0075501	0.167403264
CHASE-40	2	0.0165002	0.0181002	0.0090501	0.130873601
CHASE-40	2	0.0175002	0.0191002	0.0095501	0.11301608
CHASE-40	2	0.0185002	0.0201002	0.0100501	0.085918309
CHASE-40	2	0.0195002	0.0211002	0.0105501	0.057513684
CHASE-40	2	0.0210002	0.0226002	0.0113001	0.058346355
CHASE-40	2	0.0230002	0.0246002	0.0123001	0.081992456
CHASE-40	2	0.0290002	0.0306002	0.0153001	0.0470417
CHASE-40	2	0.0310002	0.0326002	0.0163001	0.032599044
CHASE-40	2	0.0330002	0.0346002	0.0173001	0.021841513
CHASE-40	2	0.0350002	0.0366002	0.0183001	0.02271282
CHASE-40	2	0.0470002	0.0486002	0.0243001	0.007966893
CHASE-40	2	0.061	0.0626	0.0313	0.001323163
CHASE-40	2	0.0800002	0.0816002	0.0408001	0.013484947
CHASE-40	2	0.0920002	0.0936002	0.0468001	0.002861039
CHASE-40	2	0.1040002	0.1056002	0.0528001	0.00581623
CHASE-40	2	0.1160002	0.1176002	0.0588001	0.005860006
CHASE-40	2	0.1320002	0.1336002	0.0668001	0.00162401
CHASE-40	2	0.1560002	0.1576002	0.0788001	-2.22983E-05
CHASE-40	2	0.265	0.2666	0.1333	-0.001709145
CHASE-40	4	0.0000702	0.0032702	0.00081755	0.822848446
CHASE-40	4	0.0001	0.0033	0.000825	0.822362881
CHASE-40	4	0.0001302	0.0033302	0.00083255	0.821915294
CHASE-40	4	0.0001702	0.0033702	0.00084255	0.821391737
CHASE-40	4	0.0001902	0.0033902	0.00084755	0.821158482
CHASE-40	4	0.0002502	0.0034502	0.00086255	0.820573246
CHASE-40	4	0.0003002	0.0035002	0.00087505	0.820223141
CHASE-40	4	0.0005	0.0037	0.000925	0.820456955
CHASE-40	4	0.0007502	0.0039502	0.00098755	0.826913908
CHASE-40	4	0.0010002	0.0042002	0.00105005	0.843131132
CHASE-40	4	0.0015002	0.0047002	0.00117505	0.874337745
CHASE-40	4	0.0018002	0.0050002	0.00125005	0.860406446
CHASE-40	4	0.0022	0.0054	0.00135	0.81969014
CHASE-40	4	0.0026	0.0058	0.00145	0.78310891
CHASE-40	4	0.0032502	0.0064502	0.00161255	0.738269726
CHASE-40	4	0.0035002	0.0067002	0.00167505	0.725610684
CHASE-40	4	0.0037502	0.0069502	0.00173755	0.713110997
CHASE-40	4	0.0040002	0.0072002	0.00180005	0.698837078
CHASE-40	4	0.0046	0.0078	0.00195	0.653816132
CHASE-40	4	0.0051	0.0083	0.002075	0.607434449
CHASE-40	4	0.0057002	0.0089002	0.00222505	0.553232441
CHASE-40	4	0.0063002	0.0095002	0.00237505	0.512516805
CHASE-40	4	0.0069002	0.0101002	0.00252505	0.481763353
CHASE-40	4	0.0075002	0.0107002	0.00267505	0.448522711
CHASE-40	4	0.0084	0.0116	0.0029	0.395902012
CHASE-40	4	0.0092	0.0124	0.0031	0.3517237
CHASE-40	4	0.0105002	0.0137002	0.00342505	0.273549326
CHASE-40	4	0.0115002	0.0147002	0.00367505	0.240084684
CHASE-40	4	0.0125002	0.0157002	0.00392505	0.219163851
CHASE-40	4	0.0135002	0.0167002	0.00417505	0.199111881
CHASE-40	4	0.016	0.0192	0.0048	0.141782409
CHASE-40	4	0.0185002	0.0217002	0.00542505	0.119611904
CHASE-40	4	0.0195002	0.0227002	0.00567505	0.113276779
CHASE-40	4	0.0210002	0.0242002	0.00605005	0.121655864
CHASE-40	4	0.0230002	0.0262002	0.00655005	0.102563893
CHASE-40	4	0.028	0.0312	0.0078	0.046564117
CHASE-40	4	0.0330002	0.0362002	0.00905005	0.032922576
CHASE-40	4	0.0350002	0.0382002	0.00955005	0.02260737
CHASE-40	4	0.0410002	0.0442002	0.01105005	0.003049589
CHASE-40	4	0.0470002	0.0502002	0.01255005	0.003775839
CHASE-40	4	0.062	0.0652	0.0163	0.002746164
CHASE-40	4	0.081	0.0842	0.02105	0.001804937
CHASE-40	4	0.1040002	0.1072002	0.02680005	0.003094011
CHASE-40	4	0.111	0.1142	0.02855	0.00338879
CHASE-40	4	0.1160002	0.1192002	0.02980005	0.122309367
CHASE-40	4	0.126	0.1292	0.0323	0.00680359
CHASE-40	4	0.1320002	0.1352002	0.03380005	0.002803068
CHASE-40	4	0.1560002	0.1592002	0.03980005	0.001420551
CHASE-40	4	0.265	0.2682	0.06705	0.000899548
CHASE-40	8	0.0000702	0.0064702	0.000808775	0.840372139
CHASE-40	8	0.0001	0.0065	0.0008125	0.840067249
CHASE-40	8	0.00015	0.00655	0.00081875	0.839547924
CHASE-40	8	0.00021	0.00661	0.00082625	0.838925781
CHASE-40	8	0.0003002	0.0067002	0.000837525	0.838024215
CHASE-40	8	0.0005	0.0069	0.0008625	0.83629795
CHASE-40	8	0.0008	0.0072	0.0009	0.834204788
CHASE-40	8	0.0012	0.0076	0.00095	0.828433446
CHASE-40	8	0.0018002	0.0082002	0.001025025	0.790389495
CHASE-40	8	0.0025	0.0089	0.0011125	0.71255254
CHASE-40	8	0.0031	0.0095	0.0011875	0.696903655
CHASE-40	8	0.0040002	0.0104002	0.001300025	0.651133822
CHASE-40	8	0.005	0.0114	0.001425	0.616163431
CHASE-40	8	0.006	0.0124	0.00155	0.564563712
CHASE-40	8	0.0075002	0.0139002	0.001737525	0.505192803
CHASE-40	8	0.009	0.0154	0.001925	0.452844398
CHASE-40	8	0.011	0.0174	0.002175	0.361495992
CHASE-40	8	0.0135002	0.0199002	0.002487525	0.289247548
CHASE-40	8	0.016	0.0224	0.0028	0.22031761
CHASE-40	8	0.019	0.0254	0.003175	0.160123728
CHASE-40	8	0.0230002	0.0294002	0.003675025	0.126100243
CHASE-40	8	0.027	0.0334	0.004175	0.083824405
CHASE-40	8	0.035	0.0414	0.005175	0.031017171
CHASE-40	8	0.0470002	0.0534002	0.006675025	0.005951891
CHASE-40	8	0.06	0.0664	0.0083	0.003969305
CHASE-40	8	0.097	0.1034	0.012925	0.001066737
CHASE-40	8	0.1560002	0.1624002	0.020300025	0.000590917
CHASE-40	8	0.265	0.2714	0.033925	-0.001687679
CHASE-40	16	0.0000702	0.0128702	0.000804388	0.6585736
CHASE-40	16	0.0001502	0.0129502	0.000809388	0.654896421
CHASE-40	16	0.0001702	0.0129702	0.000810638	0.653998099
CHASE-40	16	0.0003002	0.0131002	0.000818763	0.64838019
CHASE-40	16	0.0006002	0.0134002	0.000837513	0.637004869
CHASE-40	16	0.0009002	0.0137002	0.000856263	0.627943271
CHASE-40	16	0.0010002	0.0138002	0.000862513	0.625434435
CHASE-40	16	0.0012502	0.0140502	0.000878138	0.620272882
CHASE-40	16	0.0018002	0.0146002	0.000912513	0.614693193
CHASE-40	16	0.0024002	0.0152002	0.000950013	0.617897806
CHASE-40	16	0.0027002	0.0155002	0.000968763	0.621664886
CHASE-40	16	0.0030002	0.0158002	0.000987513	0.624126346
CHASE-40	16	0.0032502	0.0160502	0.001003138	0.622901615
CHASE-40	16	0.0042502	0.0170502	0.001065638	0.573989856
CHASE-40	16	0.0045002	0.0173002	0.001081263	0.558996989
CHASE-40	16	0.0048002	0.0176002	0.001100013	0.545716988
CHASE-40	16	0.0051002	0.0179002	0.001118763	0.536650962
CHASE-40	16	0.0069002	0.0197002	0.001231263	0.497054771
CHASE-40	16	0.0081002	0.0209002	0.001306263	0.45403986
CHASE-40	16	0.0093002	0.0221002	0.001381263	0.415905083
CHASE-40	16	0.0115002	0.0243002	0.001518763	0.379841109
CHASE-40	16	0.0125002	0.0253002	0.001581263	0.333591315
CHASE-40	16	0.0135002	0.0263002	0.001643763	0.297379793
CHASE-40	16	0.0145002	0.0273002	0.001706263	0.274261088
CHASE-40	16	0.0185002	0.0313002	0.001956263	0.215285029
CHASE-40	16	0.0195002	0.0323002	0.002018763	0.199485778
CHASE-40	16	0.0210002	0.0338002	0.002112513	0.176943303
CHASE-40	16	0.0230002	0.0358002	0.002237513	0.152849977
CHASE-40	16	0.0270002	0.0398002	0.002487513	0.120948299
CHASE-40	16	0.0310002	0.0438002	0.002737513	0.100051806
CHASE-40	16	0.0330002	0.0458002	0.002862513	0.086440619
CHASE-40	16	0.0350002	0.0478002	0.002987513	0.07247574
CHASE-40	16	0.0470002	0.0598002	0.003737513	0.025672756
CHASE-40	16	0.0680002	0.0808002	0.005050013	0.005283185
CHASE-40	16	0.0800002	0.0928002	0.005800013	-0.00160583
CHASE-40	16	0.0920002	0.1048002	0.006550013	-0.004329877
CHASE-40	16	0.1040002	0.1168002	0.007300013	-0.004287504
CHASE-40	16	0.1800002	0.1928002	0.012050013	0.002331876
CHASE-40	16	0.265	0.2778	0.0173625	0.004270275
CHASE-40	36	3.16228E-05	0.028831623	0.000800878	0.399358652
CHASE-40	36	4.21697E-05	0.02884217	0.000801171	0.399239078
CHASE-40	36	5.62341E-05	0.028856234	0.000801562	0.39908008
CHASE-40	36	7.49894E-05	0.028874989	0.000802083	0.398868865
CHASE-40	36	0.0001	0.0289	0.000802778	0.398588645
CHASE-40	36	0.000133352	0.028933352	0.000803704	0.398217492
CHASE-40	36	0.000177828	0.028977828	0.00080494	0.397726991
CHASE-40	36	0.000237137	0.029037137	0.000806587	0.397080638
CHASE-40	36	0.000316228	0.029116228	0.000808784	0.396232115
CHASE-40	36	0.000562341	0.029362341	0.000815621	0.393684008
CHASE-40	36	0.001	0.0298	0.000827778	0.389463076
CHASE-40	36	0.001778279	0.030578279	0.000849397	0.38279605
CHASE-40	36	0.003162278	0.031962278	0.000887841	0.372107946
CHASE-40	36	0.005623413	0.034423413	0.000956206	0.361899168
CHASE-40	36	0.0078	0.0366	0.001016667	0.352544261
CHASE-40	36	0.01	0.0388	0.001077778	0.311142315
CHASE-40	36	0.0126	0.0414	0.00115	0.259887595
CHASE-40	36	0.0139	0.0427	0.001186111	0.241783903
CHASE-40	36	0.017782794	0.046582794	0.001293967	0.180596281
CHASE-40	36	0.0211	0.0499	0.001386111	0.142212271
CHASE-40	36	0.0242	0.053	0.001472222	0.121942221
CHASE-40	36	0.031622777	0.060422777	0.00167841	0.07765126
CHASE-40	36	0.0393	0.0681	0.001891667	0.048598213
CHASE-40	36	0.056234133	0.085034133	0.002362059	0.018620418
CHASE-40	36	0.1	0.1288	0.003577778	0.00363511
CHASE-40	36	0.177827941	0.206627941	0.005739665	0.001899846
CHASE-40	36	0.265	0.2938	0.008161111	0.000784771
CHASE-40	36	0.316227766	0.345027766	0.009584105	-0.000189878
CHASE-40	96	3.16228E-05	0.076831623	0.000800329	0.133397523
CHASE-40	96	5.62341E-05	0.076856234	0.000800586	0.133342022
CHASE-40	96	0.0001	0.0769	0.000801042	0.133242657
CHASE-40	96	0.000177828	0.076977828	0.000801852	0.133063939
CHASE-40	96	0.000316228	0.077116228	0.000803294	0.132740296
CHASE-40	96	0.000562341	0.077362341	0.000805858	0.132149701
CHASE-40	96	0.001	0.0778	0.000810417	0.131070559
CHASE-40	96	0.003909137	0.080709137	0.00084072	0.123639566
CHASE-40	96	0.01	0.0868	0.000904167	0.100897131
CHASE-40	96	0.012953855	0.089753855	0.000934936	0.086728495
CHASE-40	96	0.018329279	0.095129279	0.00099093	0.061381594
CHASE-40	96	0.025935328	0.102735328	0.00107016	0.02410034
CHASE-40	96	0.03711085	0.11391085	0.001186571	-0.008497752
CHASE-40	96	0.05	0.1268	0.001320833	-0.014961793
CHASE-40	96	0.1	0.1768	0.001841667	-0.001804398
CHASE-40	96	0.15	0.2268	0.0023625	0.000485604
CHASE-40	96	0.2	0.2768	0.002883333	0.002467305
CHASE-40	96	0.25	0.3268	0.003404167	0.002743306
CHASE-40	96	0.3	0.3768	0.003925	0.00197804
CHASE-40	96	0.4	0.4768	0.004966667	-0.001488455
CHASE-5	1	0.000001	0.000101	0.000808	0.98398038
CHASE-5	1	0.000003	0.000103	0.000824	0.983784348
CHASE-5	1	0.00001	0.00011	0.00088	0.983112057
CHASE-5	1	0.00003	0.00013	0.00104	0.98179095
CHASE-5	1	7.91806E-05	0.000179181	0.001433445	0.983444291
CHASE-5	1	9.95571E-05	0.000199557	0.001596457	0.983733458
CHASE-5	1	0.000121285	0.000221285	0.001770283	0.982687883
CHASE-5	1	0.00013981	0.00023981	0.00191848	0.981220978
CHASE-5	1	0.000204245	0.000304245	0.00243396	0.978113971
CHASE-5	1	0.000226326	0.000326326	0.002610607	0.977444357
CHASE-5	1	0.000275721	0.000375721	0.00300577	0.976169392
CHASE-5	1	0.00033856	0.00043856	0.00350848	0.975541094
CHASE-5	1	0.00039027	0.00049027	0.003922162	0.973924487
CHASE-5	1	0.000460663	0.000560663	0.004485307	0.97231317
CHASE-5	1	0.000556036	0.000656036	0.00524829	0.971337362
CHASE-5	1	0.000678307	0.000778307	0.006226456	0.96428628
CHASE-5	1	0.000832898	0.000932898	0.007463182	0.953758248
CHASE-5	1	0.001124373	0.001224373	0.009794984	0.944624445
CHASE-5	1	0.001380625	0.001480625	0.011845003	0.937447538
CHASE-5	1	0.001655591	0.001755591	0.014044725	0.931235378
CHASE-5	1	0.001985318	0.002085318	0.016682544	0.91773271
CHASE-5	1	0.002252688	0.002352688	0.018821507	0.902793733
CHASE-5	1	0.002556066	0.002656066	0.021248532	0.881962529
CHASE-5	1	0.002832402	0.002932402	0.023459214	0.877699592
CHASE-5	1	0.003316773	0.003416773	0.02733418	0.865244139
CHASE-5	1	0.003768049	0.003868049	0.030944395	0.847050638
CHASE-5	1	0.004407613	0.004507613	0.036060906	0.827893217
CHASE-5	1	0.004658108	0.004758108	0.038064864	0.798411627
CHASE-5	1	0.005412139	0.005512139	0.044097109	0.794847944
CHASE-5	1	0.006051895	0.006151895	0.049215157	0.737863454
CHASE-5	1	0.006541472	0.006641472	0.053131773	0.695776976
CHASE-5	1	0.007782572	0.007882572	0.063060574	0.647853639
CHASE-5	1	0.008900689	0.009000689	0.072005509	0.633096914
CHASE-5	1	0.009632034	0.009732034	0.077856272	0.505788225
CHASE-5	1	0.011015862	0.011115862	0.088926894	0.49966262
CHASE-5	1	0.01187749	0.01197749	0.095819922	0.474434488
CHASE-5	1	0.012544921	0.012644921	0.101159366	0.39370106
CHASE-5	1	0.013867469	0.013967469	0.111739751	0.30767325
CHASE-5	1	0.014295192	0.014395192	0.115161534	0.285316859
CHASE-5	1	0.015052619	0.015152619	0.12122095	0.240098216
CHASE-5	1	0.015840639	0.015940639	0.127525114	0.203852124
CHASE-5	1	0.017574565	0.017674565	0.14139652	0.15050299
CHASE-5	1	0.024456364	0.024556364	0.19645091	0.019630517
CHASE-5	1	0.025846275	0.025946275	0.2075702	0.002596565
CHASE-5	1	0.029274412	0.029374412	0.234995295	-0.001263498
CHASE-5	1	0.038057522	0.038157522	0.305260174	0.000146113
CHASE-5	1	0.061607888	0.061707888	0.493663106	7.12566E-05
CHASE-5	1	0.110513379	0.110613379	0.884907032	-0.001983582
CHASE-5	1	0.123431786	0.123531786	0.988254288	-0.000917748
CHASE-5	1	0.2046026	0.2047026	1.6376208	0.009276996
CHASE-5	1	0.233997718	0.234097718	1.872781744	0.000203441
