# Supplementary material for: Storing quantum coherence in a quantum dot nuclear spin ensemble for over 100 milliseconds
Source: Nat Commun. 2025 Dec 4;17:239. doi: 10.1038/s41467-025-66948-6 (PMC12783769; doi:10.1038/s41467-025-66948-6)
Supplement: Supplementary file 3 — Source Data [file 41467_2025_66948_MOESM3_ESM.zip › Fig3d.xls]

## Sheet: Sheet1
Set pulse sequence cycle type	Set number of sequence cycles	Set spin free evolution time T_FreeEvol, excluding Rf pulses (s)	Set total evolution time T_EvolTot, including Rf pulses (s)	Set CHASE-40 (or equivalent) cycle time T_Cycle, including Rf pulses (s)	Computed echo amplitude
CHASE-10	1	1e-06	0.000201	0.000804	0.831221
CHASE-10	1	3e-06	0.000203	0.000812	0.831379
CHASE-10	1	1e-05	0.00021	0.00084	0.831846
CHASE-10	1	3e-05	0.00023	0.00092	0.832401
CHASE-10	1	7.02e-05	0.0002702	0.0010808	0.830021
CHASE-10	1	7.91806e-05	0.000279181	0.00111672	0.82895
CHASE-10	1	9.95571e-05	0.000299557	0.00119823	0.826076
CHASE-10	1	0.000121285	0.000321285	0.00128514	0.822775
CHASE-10	1	0.0001302	0.0003302	0.0013208	0.821484
CHASE-10	1	0.00013981	0.00033981	0.00135924	0.820192
CHASE-10	1	0.0001702	0.0003702	0.0014808	0.817091
CHASE-10	1	0.0001902	0.0003902	0.0015608	0.815932
CHASE-10	1	0.000204245	0.000404245	0.00161698	0.815457
CHASE-10	1	0.000226326	0.000426326	0.0017053	0.815037
CHASE-10	1	0.0002502	0.0004502	0.0018008	0.814685
CHASE-10	1	0.000275721	0.000475721	0.00190288	0.81409
CHASE-10	1	0.0003002	0.0005002	0.0020008	0.813212
CHASE-10	1	0.00033856	0.00053856	0.00215424	0.811577
CHASE-10	1	0.00039027	0.00059027	0.00236108	0.810334
CHASE-10	1	0.000460663	0.000660663	0.00264265	0.811135
CHASE-10	1	0.000678307	0.000878307	0.00351323	0.806632
CHASE-10	1	0.0007502	0.0009502	0.0038008	0.806188
CHASE-10	1	0.000832898	0.0010329	0.00413159	0.801508
CHASE-10	1	0.0010002	0.0012002	0.0048008	0.791489
CHASE-10	1	0.00112437	0.00132437	0.00529749	0.792344
CHASE-10	1	0.0012502	0.0014502	0.0058008	0.799145
CHASE-10	1	0.00138063	0.00158063	0.0063225	0.776889
CHASE-10	1	0.0015002	0.0017002	0.0068008	0.77619
CHASE-10	1	0.00165559	0.00185559	0.00742236	0.774141
CHASE-10	1	0.0018002	0.0020002	0.0080008	0.772255
CHASE-10	1	0.00198532	0.00218532	0.00874127	0.762082
CHASE-10	1	0.00225269	0.00245269	0.00981075	0.746718
CHASE-10	1	0.00255607	0.00275607	0.0110243	0.740671
CHASE-10	1	0.0027002	0.0029002	0.0116008	0.725772
CHASE-10	1	0.0028324	0.0030324	0.0121296	0.722088
CHASE-10	1	0.0032502	0.0034502	0.0138008	0.717936
CHASE-10	1	0.0035002	0.0037002	0.0148008	0.705903
CHASE-10	1	0.0037502	0.0039502	0.0158008	0.693722
CHASE-10	1	0.0040002	0.0042002	0.0168008	0.668352
CHASE-10	1	0.00440761	0.00460761	0.0184305	0.662371
CHASE-10	1	0.00465811	0.00485811	0.0194324	0.642504
CHASE-10	1	0.00541214	0.00561214	0.0224486	0.588112
CHASE-10	1	0.0057002	0.0059002	0.0236008	0.590215
CHASE-10	1	0.0063002	0.0065002	0.0260008	0.593764
CHASE-10	1	0.00654147	0.00674147	0.0269659	0.591733
CHASE-10	1	0.0069002	0.0071002	0.0284008	0.593514
CHASE-10	1	0.0075002	0.0077002	0.0308008	0.550421
CHASE-10	1	0.00778257	0.00798257	0.0319303	0.466563
CHASE-10	1	0.00890069	0.00910069	0.0364028	0.470968
CHASE-10	1	0.00963203	0.00983203	0.0393281	0.468872
CHASE-10	1	0.0105002	0.0107002	0.0428008	0.389877
CHASE-10	1	0.0110159	0.0112159	0.0448634	0.464106
CHASE-10	1	0.0115002	0.0117002	0.0468008	0.331185
CHASE-10	1	0.0125002	0.0127002	0.0508008	0.315713
CHASE-10	1	0.0135002	0.0137002	0.0548008	0.277868
CHASE-10	1	0.0142952	0.0144952	0.0579808	0.245463
CHASE-10	1	0.0158406	0.0160406	0.0641626	0.276899
CHASE-10	1	0.0185002	0.0187002	0.0748008	0.186352
CHASE-10	1	0.0195002	0.0197002	0.0788008	0.0889151
CHASE-10	1	0.0210002	0.0212002	0.0848008	0.0949508
CHASE-10	1	0.0230002	0.0232002	0.0928008	0.0274424
CHASE-10	1	0.0244564	0.0246564	0.0986255	0.0292557
CHASE-10	1	0.0258463	0.0260463	0.104185	0.0526438
CHASE-10	1	0.0330002	0.0332002	0.132801	-0.0204233
CHASE-10	1	0.0350002	0.0352002	0.140801	-0.0135256
CHASE-10	1	0.0380575	0.0382575	0.15303	-0.0175997
CHASE-10	1	0.0410002	0.0412002	0.164801	-0.00247264
CHASE-10	1	0.0470002	0.0472002	0.188801	-0.00443477
CHASE-10	1	0.0616079	0.0618079	0.247232	0.000777721
CHASE-10	1	0.104	0.1042	0.416801	-0.000946582
CHASE-10	1	0.110513	0.110713	0.442854	0.000555068
CHASE-10	1	0.116	0.1162	0.464801	-0.000905791
CHASE-10	1	0.123432	0.123632	0.494527	0.000178433
CHASE-10	1	0.132	0.1322	0.528801	-0.00321409
CHASE-10	1	0.156	0.1562	0.624801	0.0010175
CHASE-10	1	0.204603	0.204803	0.81921	-0.000117627
CHASE-10	1	0.233998	0.234198	0.936791	0.0016539
CHASE-10	1	0.265	0.2652	1.0608	0.000214847
CHASE-20	1	1e-06	0.000401	0.000802	0.829248
CHASE-20	1	3e-06	0.000403	0.000806	0.829432
CHASE-20	1	1e-05	0.00041	0.00082	0.830057
CHASE-20	1	3e-05	0.00043	0.00086	0.831677
CHASE-20	1	7.02e-05	0.0004702	0.0009404	0.834082
CHASE-20	1	9.02e-05	0.0004902	0.0009804	0.83482
CHASE-20	1	0.0001102	0.0005102	0.0010204	0.835253
CHASE-20	1	0.0001302	0.0005302	0.0010604	0.835393
CHASE-20	1	0.0001502	0.0005502	0.0011004	0.835266
CHASE-20	1	0.0001702	0.0005702	0.0011404	0.834902
CHASE-20	1	0.0001902	0.0005902	0.0011804	0.834339
CHASE-20	1	0.0002502	0.0006502	0.0013004	0.831863
CHASE-20	1	0.0003002	0.0007002	0.0014004	0.829373
CHASE-20	1	0.0004	0.0008	0.0016	0.823871
CHASE-20	1	0.0005002	0.0009002	0.0018004	0.81687
CHASE-20	1	0.0006002	0.0010002	0.0020004	0.809962
CHASE-20	1	0.0007502	0.0011502	0.0023004	0.806146
CHASE-20	1	0.0009002	0.0013002	0.0026004	0.80077
CHASE-20	1	0.0010002	0.0014002	0.0028004	0.794735
CHASE-20	1	0.0012502	0.0016502	0.0033004	0.793447
CHASE-20	1	0.0015002	0.0019002	0.0038004	0.790106
CHASE-20	1	0.0018002	0.0022002	0.0044004	0.781939
CHASE-20	1	0.0021002	0.0025002	0.0050004	0.779453
CHASE-20	1	0.0024002	0.0028002	0.0056004	0.779297
CHASE-20	1	0.0027002	0.0031002	0.0062004	0.771463
CHASE-20	1	0.0030002	0.0034002	0.0068004	0.76145
CHASE-20	1	0.0032502	0.0036502	0.0073004	0.752138
CHASE-20	1	0.0035002	0.0039002	0.0078004	0.737595
CHASE-20	1	0.0037502	0.0041502	0.0083004	0.744407
CHASE-20	1	0.0040002	0.0044002	0.0088004	0.735212
CHASE-20	1	0.0042502	0.0046502	0.0093004	0.718625
CHASE-20	1	0.0045002	0.0049002	0.0098004	0.706761
CHASE-20	1	0.0048002	0.0052002	0.0104004	0.690111
CHASE-20	1	0.0051002	0.0055002	0.0110004	0.687386
CHASE-20	1	0.0057002	0.0061002	0.0122004	0.668707
CHASE-20	1	0.0063002	0.0067002	0.0134004	0.674483
CHASE-20	1	0.0069002	0.0073002	0.0146004	0.685788
CHASE-20	1	0.0075002	0.0079002	0.0158004	0.658113
CHASE-20	1	0.00785501	0.00825501	0.01651	0.618782
CHASE-20	1	0.0081002	0.0085002	0.0170004	0.580649
CHASE-20	1	0.00825765	0.00865765	0.0173153	0.564774
CHASE-20	1	0.0087002	0.0091002	0.0182004	0.530582
CHASE-20	1	0.0089965	0.00939649	0.018793	0.537062
CHASE-20	1	0.0093002	0.0097002	0.0194004	0.585642
CHASE-20	1	0.0099002	0.0103002	0.0206004	0.587722
CHASE-20	1	0.0105002	0.0109002	0.0218004	0.542849
CHASE-20	1	0.0115002	0.0119002	0.0238004	0.487843
CHASE-20	1	0.0125002	0.0129002	0.0258004	0.477132
CHASE-20	1	0.0128571	0.0132571	0.0265143	0.477531
CHASE-20	1	0.01342	0.01382	0.02764	0.462815
CHASE-20	1	0.0135002	0.0139002	0.0278004	0.46061
CHASE-20	1	0.0138089	0.0142089	0.0284177	0.475376
CHASE-20	1	0.014	0.0144	0.0288	0.499844
CHASE-20	1	0.0140075	0.0144075	0.028815	0.50104
CHASE-20	1	0.0141079	0.0145079	0.0290158	0.5182
CHASE-20	1	0.0145002	0.0149002	0.0298004	0.578337
CHASE-20	1	0.0146207	0.0150207	0.0300415	0.558898
CHASE-20	1	0.0147255	0.0151255	0.030251	0.531226
CHASE-20	1	0.0149373	0.0153373	0.0306747	0.467156
CHASE-20	1	0.015	0.0154	0.0308	0.446411
CHASE-20	1	0.0150444	0.0154444	0.0308888	0.432366
CHASE-20	1	0.0151522	0.0155522	0.0311044	0.40293
CHASE-20	1	0.01535	0.01575	0.0315	0.352503
CHASE-20	1	0.0155002	0.0159002	0.0318004	0.312211
CHASE-20	1	0.0165002	0.0169002	0.0338004	0.276681
CHASE-20	1	0.0175002	0.0179002	0.0358004	0.29568
CHASE-20	1	0.017985	0.018385	0.03677	0.273803
CHASE-20	1	0.0185002	0.0189002	0.0378004	0.2277
CHASE-20	1	0.0186388	0.0190388	0.0380775	0.225148
CHASE-20	1	0.0190424	0.0194424	0.0388848	0.245643
CHASE-20	1	0.0195002	0.0199002	0.0398004	0.314821
CHASE-20	1	0.0197346	0.0201346	0.0402692	0.341896
CHASE-20	1	0.0200185	0.0204185	0.040837	0.328875
CHASE-20	1	0.020162	0.020562	0.0411239	0.314494
CHASE-20	1	0.0205986	0.0209986	0.0419971	0.25784
CHASE-20	1	0.0210002	0.0214002	0.0428004	0.191611
CHASE-20	1	0.0230002	0.0234002	0.0468004	0.162624
CHASE-20	1	0.0250002	0.0254002	0.0508004	0.167692
CHASE-20	1	0.0270002	0.0274002	0.0548004	0.108703
CHASE-20	1	0.0290002	0.0294002	0.0588004	0.13899
CHASE-20	1	0.0310002	0.0314002	0.0628004	0.0698288
CHASE-20	1	0.0330002	0.0334002	0.0668004	0.0948709
CHASE-20	1	0.0350002	0.0354002	0.0708004	0.0780548
CHASE-20	1	0.0410002	0.0414002	0.0828004	0.0378357
CHASE-20	1	0.0470002	0.0474002	0.0948004	0.0394711
CHASE-20	1	0.0560002	0.0564002	0.1128	0.00809736
CHASE-20	1	0.0680002	0.0684002	0.1368	0.0044373
CHASE-20	1	0.0800002	0.0804002	0.1608	0.00106048
CHASE-20	1	0.0920002	0.0924002	0.1848	-0.00018482
CHASE-20	1	0.104	0.1044	0.2088	-0.0020891
CHASE-20	1	0.116	0.1164	0.2328	-0.00175106
CHASE-20	1	0.132	0.1324	0.2648	0.000840302
CHASE-20	1	0.156	0.1564	0.3128	-0.00340274
CHASE-20	1	0.18	0.1804	0.3608	-0.00182407
CHASE-20	1	0.265	0.2654	0.5308	0.00132726
CHASE-40	1	7.02e-05	0.0008702	0.0008702	0.872456
CHASE-40	1	9.02e-05	0.0008902	0.0008902	0.873535
CHASE-40	1	0.0001102	0.0009102	0.0009102	0.874476
CHASE-40	1	0.0001302	0.0009302	0.0009302	0.875263
CHASE-40	1	0.0001502	0.0009502	0.0009502	0.875879
CHASE-40	1	0.0001702	0.0009702	0.0009702	0.876307
CHASE-40	1	0.0001902	0.0009902	0.0009902	0.876527
CHASE-40	1	0.0002502	0.0010502	0.0010502	0.875757
CHASE-40	1	0.0003002	0.0011002	0.0011002	0.873307
CHASE-40	1	0.0004	0.0012	0.0012	0.863901
CHASE-40	1	0.0005002	0.0013002	0.0013002	0.851612
CHASE-40	1	0.0006002	0.0014002	0.0014002	0.841202
CHASE-40	1	0.0007502	0.0015502	0.0015502	0.833072
CHASE-40	1	0.0009002	0.0017002	0.0017002	0.830212
CHASE-40	1	0.0010002	0.0018002	0.0018002	0.82779
CHASE-40	1	0.0012502	0.0020502	0.0020502	0.812234
CHASE-40	1	0.0015002	0.0023002	0.0023002	0.791789
CHASE-40	1	0.0018002	0.0026002	0.0026002	0.781643
CHASE-40	1	0.0021002	0.0029002	0.0029002	0.774015
CHASE-40	1	0.0024002	0.0032002	0.0032002	0.758231
CHASE-40	1	0.0027002	0.0035002	0.0035002	0.737489
CHASE-40	1	0.0030002	0.0038002	0.0038002	0.721628
CHASE-40	1	0.0032502	0.0040502	0.0040502	0.70893
CHASE-40	1	0.0035002	0.0043002	0.0043002	0.69073
CHASE-40	1	0.0037502	0.0045502	0.0045502	0.673085
CHASE-40	1	0.0040002	0.0048002	0.0048002	0.659071
CHASE-40	1	0.0042502	0.0050502	0.0050502	0.644795
CHASE-40	1	0.0045002	0.0053002	0.0053002	0.64231
CHASE-40	1	0.0048002	0.0056002	0.0056002	0.659689
CHASE-40	1	0.0051002	0.0059002	0.0059002	0.654799
CHASE-40	1	0.0057002	0.0065002	0.0065002	0.591236
CHASE-40	1	0.0063002	0.0071002	0.0071002	0.561814
CHASE-40	1	0.0069002	0.0077002	0.0077002	0.504335
CHASE-40	1	0.0075002	0.0083002	0.0083002	0.466582
CHASE-40	1	0.0081002	0.0089002	0.0089002	0.45656
CHASE-40	1	0.0087002	0.0095002	0.0095002	0.443377
CHASE-40	1	0.0093002	0.0101002	0.0101002	0.417168
CHASE-40	1	0.0099002	0.0107002	0.0107002	0.400066
CHASE-40	1	0.0105002	0.0113002	0.0113002	0.34419
CHASE-40	1	0.0115002	0.0123002	0.0123002	0.314078
CHASE-40	1	0.0125002	0.0133002	0.0133002	0.328608
CHASE-40	1	0.0135002	0.0143002	0.0143002	0.306017
CHASE-40	1	0.0145002	0.0153002	0.0153002	0.277971
CHASE-40	1	0.0155002	0.0163002	0.0163002	0.24246
CHASE-40	1	0.0165002	0.0173002	0.0173002	0.202703
CHASE-40	1	0.0175002	0.0183002	0.0183002	0.171605
CHASE-40	1	0.0185002	0.0193002	0.0193002	0.172158
CHASE-40	1	0.0195002	0.0203002	0.0203002	0.138529
CHASE-40	1	0.0210002	0.0218002	0.0218002	0.0752957
CHASE-40	1	0.0230002	0.0238002	0.0238002	0.101582
CHASE-40	1	0.0250002	0.0258002	0.0258002	0.0901235
CHASE-40	1	0.0270002	0.0278002	0.0278002	0.076302
CHASE-40	1	0.028	0.0288	0.0288	0.124674
CHASE-40	1	0.0290002	0.0298002	0.0298002	0.272137
CHASE-40	1	0.03	0.0308	0.0308	0.14028
CHASE-40	1	0.0310002	0.0318002	0.0318002	0.0293252
CHASE-40	1	0.0330002	0.0338002	0.0338002	0.0362689
CHASE-40	1	0.0350002	0.0358002	0.0358002	0.031947
CHASE-40	1	0.0410002	0.0418002	0.0418002	0.0191438
CHASE-40	1	0.0470002	0.0478002	0.0478002	0.00840217
CHASE-40	1	0.0560002	0.0568002	0.0568002	0.005506
CHASE-40	1	0.0680002	0.0688002	0.0688002	0.00604684
CHASE-40	1	0.0800002	0.0808002	0.0808002	-0.00203291
CHASE-40	1	0.0920002	0.0928002	0.0928002	0.00225395
CHASE-40	1	0.104	0.1048	0.1048	-0.000891405
CHASE-40	1	0.116	0.1168	0.1168	-0.00180824
CHASE-40	1	0.132	0.1328	0.1328	0.000482115
CHASE-40	1	0.156	0.1568	0.1568	0.00337889
CHASE-40	1	0.18	0.1808	0.1808	-0.000745744
CHASE-40	1	0.265	0.2658	0.2658	-0.000841819
CHASE-40	2	7.02e-05	0.0016702	0.0008351	0.883979
CHASE-40	2	0.0001102	0.0017102	0.0008551	0.885253
CHASE-40	2	0.0001302	0.0017302	0.0008651	0.885962
CHASE-40	2	0.0001502	0.0017502	0.0008751	0.886721
CHASE-40	2	0.0001702	0.0017702	0.0008851	0.887528
CHASE-40	2	0.0001902	0.0017902	0.0008951	0.888384
CHASE-40	2	0.0002502	0.0018502	0.0009251	0.891208
CHASE-40	2	0.0003002	0.0019002	0.0009501	0.893778
CHASE-40	2	0.00043	0.00203	0.001015	0.900327
CHASE-40	2	0.0006002	0.0022002	0.0011001	0.903829
CHASE-40	2	0.0007502	0.0023502	0.0011751	0.897282
CHASE-40	2	0.0009002	0.0025002	0.0012501	0.88228
CHASE-40	2	0.0010002	0.0026002	0.0013001	0.870233
CHASE-40	2	0.0012502	0.0028502	0.0014251	0.843683
CHASE-40	2	0.0015002	0.0031002	0.0015501	0.827088
CHASE-40	2	0.0018002	0.0034002	0.0017001	0.814751
CHASE-40	2	0.0024002	0.0040002	0.0020001	0.773097
CHASE-40	2	0.0027002	0.0043002	0.0021501	0.740699
CHASE-40	2	0.0030002	0.0046002	0.0023001	0.711546
CHASE-40	2	0.0032502	0.0048502	0.0024251	0.694116
CHASE-40	2	0.0035002	0.0051002	0.0025501	0.680982
CHASE-40	2	0.0037502	0.0053502	0.0026751	0.668247
CHASE-40	2	0.0040002	0.0056002	0.0028001	0.65418
CHASE-40	2	0.0048002	0.0064002	0.0032001	0.598202
CHASE-40	2	0.0051002	0.0067002	0.0033501	0.57213
CHASE-40	2	0.0057002	0.0073002	0.0036501	0.526961
CHASE-40	2	0.0063002	0.0079002	0.0039501	0.495946
CHASE-40	2	0.0069002	0.0085002	0.0042501	0.462933
CHASE-40	2	0.0075002	0.0091002	0.0045501	0.425229
CHASE-40	2	0.0093002	0.0109002	0.0054501	0.386954
CHASE-40	2	0.0099002	0.0115002	0.0057501	0.375255
CHASE-40	2	0.0105002	0.0121002	0.0060501	0.369671
CHASE-40	2	0.0115002	0.0131002	0.0065501	0.301953
CHASE-40	2	0.0125002	0.0141002	0.0070501	0.239694
CHASE-40	2	0.0135002	0.0151002	0.0075501	0.167403
CHASE-40	2	0.0165002	0.0181002	0.0090501	0.130874
CHASE-40	2	0.0175002	0.0191002	0.0095501	0.113016
CHASE-40	2	0.0185002	0.0201002	0.0100501	0.0859183
CHASE-40	2	0.0195002	0.0211002	0.0105501	0.0575137
CHASE-40	2	0.0210002	0.0226002	0.0113001	0.0583464
CHASE-40	2	0.0230002	0.0246002	0.0123001	0.0819925
CHASE-40	2	0.0290002	0.0306002	0.0153001	0.0470417
CHASE-40	2	0.0310002	0.0326002	0.0163001	0.032599
CHASE-40	2	0.0330002	0.0346002	0.0173001	0.0218415
CHASE-40	2	0.0350002	0.0366002	0.0183001	0.0227128
CHASE-40	2	0.0470002	0.0486002	0.0243001	0.00796689
CHASE-40	2	0.061	0.0626	0.0313	0.00132316
CHASE-40	2	0.0800002	0.0816002	0.0408001	0.0134849
CHASE-40	2	0.0920002	0.0936002	0.0468001	0.00286104
CHASE-40	2	0.104	0.1056	0.0528001	0.00581623
CHASE-40	2	0.116	0.1176	0.0588001	0.00586001
CHASE-40	2	0.132	0.1336	0.0668001	0.00162401
CHASE-40	2	0.156	0.1576	0.0788001	-2.22983e-05
CHASE-40	2	0.265	0.2666	0.1333	-0.00170915
CHASE-40	4	7.02e-05	0.0032702	0.00081755	0.822848
CHASE-40	4	0.0001	0.0033	0.000825	0.822363
CHASE-40	4	0.0001302	0.0033302	0.00083255	0.821915
CHASE-40	4	0.0001702	0.0033702	0.00084255	0.821392
CHASE-40	4	0.0001902	0.0033902	0.00084755	0.821158
CHASE-40	4	0.0002502	0.0034502	0.00086255	0.820573
CHASE-40	4	0.0003002	0.0035002	0.00087505	0.820223
CHASE-40	4	0.0005	0.0037	0.000925	0.820457
CHASE-40	4	0.0007502	0.0039502	0.00098755	0.826914
CHASE-40	4	0.0010002	0.0042002	0.00105005	0.843131
CHASE-40	4	0.0015002	0.0047002	0.00117505	0.874338
CHASE-40	4	0.0018002	0.0050002	0.00125005	0.860406
CHASE-40	4	0.0022	0.0054	0.00135	0.81969
CHASE-40	4	0.0026	0.0058	0.00145	0.783109
CHASE-40	4	0.0032502	0.0064502	0.00161255	0.73827
CHASE-40	4	0.0035002	0.0067002	0.00167505	0.725611
CHASE-40	4	0.0037502	0.0069502	0.00173755	0.713111
CHASE-40	4	0.0040002	0.0072002	0.00180005	0.698837
CHASE-40	4	0.0046	0.0078	0.00195	0.653816
CHASE-40	4	0.0051	0.0083	0.002075	0.607434
CHASE-40	4	0.0057002	0.0089002	0.00222505	0.553232
CHASE-40	4	0.0063002	0.0095002	0.00237505	0.512517
CHASE-40	4	0.0069002	0.0101002	0.00252505	0.481763
CHASE-40	4	0.0075002	0.0107002	0.00267505	0.448523
CHASE-40	4	0.0084	0.0116	0.0029	0.395902
CHASE-40	4	0.0092	0.0124	0.0031	0.351724
CHASE-40	4	0.0105002	0.0137002	0.00342505	0.273549
CHASE-40	4	0.0115002	0.0147002	0.00367505	0.240085
CHASE-40	4	0.0125002	0.0157002	0.00392505	0.219164
CHASE-40	4	0.0135002	0.0167002	0.00417505	0.199112
CHASE-40	4	0.016	0.0192	0.0048	0.141782
CHASE-40	4	0.0185002	0.0217002	0.00542505	0.119612
CHASE-40	4	0.0195002	0.0227002	0.00567505	0.113277
CHASE-40	4	0.0210002	0.0242002	0.00605005	0.121656
CHASE-40	4	0.0230002	0.0262002	0.00655005	0.102564
CHASE-40	4	0.028	0.0312	0.0078	0.0465641
CHASE-40	4	0.0330002	0.0362002	0.00905005	0.0329226
CHASE-40	4	0.0350002	0.0382002	0.00955005	0.0226074
CHASE-40	4	0.0410002	0.0442002	0.0110501	0.00304959
CHASE-40	4	0.0470002	0.0502002	0.0125501	0.00377584
CHASE-40	4	0.062	0.0652	0.0163	0.00274616
CHASE-40	4	0.081	0.0842	0.02105	0.00180494
CHASE-40	4	0.104	0.1072	0.0268001	0.00309401
CHASE-40	4	0.111	0.1142	0.02855	0.00338879
CHASE-40	4	0.116	0.1192	0.0298	0.122309
CHASE-40	4	0.126	0.1292	0.0323	0.00680359
CHASE-40	4	0.132	0.1352	0.0338	0.00280307
CHASE-40	4	0.156	0.1592	0.0398001	0.00142055
CHASE-40	4	0.265	0.2682	0.06705	0.000899548
CHASE-40	8	7.02e-05	0.0064702	0.000808775	0.840372
CHASE-40	8	0.0001	0.0065	0.0008125	0.840067
CHASE-40	8	0.00015	0.00655	0.00081875	0.839548
CHASE-40	8	0.00021	0.00661	0.00082625	0.838926
CHASE-40	8	0.0003002	0.0067002	0.000837525	0.838024
CHASE-40	8	0.0005	0.0069	0.0008625	0.836298
CHASE-40	8	0.0008	0.0072	0.0009	0.834205
CHASE-40	8	0.0012	0.0076	0.00095	0.828433
CHASE-40	8	0.0018002	0.0082002	0.00102502	0.790389
CHASE-40	8	0.0025	0.0089	0.0011125	0.712553
CHASE-40	8	0.0031	0.0095	0.0011875	0.696904
CHASE-40	8	0.0040002	0.0104002	0.00130003	0.651134
CHASE-40	8	0.005	0.0114	0.001425	0.616163
CHASE-40	8	0.006	0.0124	0.00155	0.564564
CHASE-40	8	0.0075002	0.0139002	0.00173752	0.505193
CHASE-40	8	0.009	0.0154	0.001925	0.452844
CHASE-40	8	0.011	0.0174	0.002175	0.361496
CHASE-40	8	0.0135002	0.0199002	0.00248752	0.289248
CHASE-40	8	0.016	0.0224	0.0028	0.220318
CHASE-40	8	0.019	0.0254	0.003175	0.160124
CHASE-40	8	0.0230002	0.0294002	0.00367502	0.1261
CHASE-40	8	0.027	0.0334	0.004175	0.0838244
CHASE-40	8	0.035	0.0414	0.005175	0.0310172
CHASE-40	8	0.0470002	0.0534002	0.00667503	0.00595189
CHASE-40	8	0.06	0.0664	0.0083	0.00396931
CHASE-40	8	0.097	0.1034	0.012925	0.00106674
CHASE-40	8	0.156	0.1624	0.0203	0.000590917
CHASE-40	8	0.265	0.2714	0.033925	-0.00168768
CHASE-40	16	7.02e-05	0.0128702	0.000804387	0.658574
CHASE-40	16	0.0001502	0.0129502	0.000809387	0.654896
CHASE-40	16	0.0001702	0.0129702	0.000810637	0.653998
CHASE-40	16	0.0003002	0.0131002	0.000818762	0.64838
CHASE-40	16	0.0006002	0.0134002	0.000837512	0.637005
CHASE-40	16	0.0009002	0.0137002	0.000856262	0.627943
CHASE-40	16	0.0010002	0.0138002	0.000862512	0.625434
CHASE-40	16	0.0012502	0.0140502	0.000878137	0.620273
CHASE-40	16	0.0018002	0.0146002	0.000912512	0.614693
CHASE-40	16	0.0024002	0.0152002	0.000950012	0.617898
CHASE-40	16	0.0027002	0.0155002	0.000968762	0.621665
CHASE-40	16	0.0030002	0.0158002	0.000987513	0.624126
CHASE-40	16	0.0032502	0.0160502	0.00100314	0.622902
CHASE-40	16	0.0042502	0.0170502	0.00106564	0.57399
CHASE-40	16	0.0045002	0.0173002	0.00108126	0.558997
CHASE-40	16	0.0048002	0.0176002	0.00110001	0.545717
CHASE-40	16	0.0051002	0.0179002	0.00111876	0.536651
CHASE-40	16	0.0069002	0.0197002	0.00123126	0.497055
CHASE-40	16	0.0081002	0.0209002	0.00130626	0.45404
CHASE-40	16	0.0093002	0.0221002	0.00138126	0.415905
CHASE-40	16	0.0115002	0.0243002	0.00151876	0.379841
CHASE-40	16	0.0125002	0.0253002	0.00158126	0.333591
CHASE-40	16	0.0135002	0.0263002	0.00164376	0.29738
CHASE-40	16	0.0145002	0.0273002	0.00170626	0.274261
CHASE-40	16	0.0185002	0.0313002	0.00195626	0.215285
CHASE-40	16	0.0195002	0.0323002	0.00201876	0.199486
CHASE-40	16	0.0210002	0.0338002	0.00211251	0.176943
CHASE-40	16	0.0230002	0.0358002	0.00223751	0.15285
CHASE-40	16	0.0270002	0.0398002	0.00248751	0.120948
CHASE-40	16	0.0310002	0.0438002	0.00273751	0.100052
CHASE-40	16	0.0330002	0.0458002	0.00286251	0.0864406
CHASE-40	16	0.0350002	0.0478002	0.00298751	0.0724757
CHASE-40	16	0.0470002	0.0598002	0.00373751	0.0256728
CHASE-40	16	0.0680002	0.0808002	0.00505001	0.00528318
CHASE-40	16	0.0800002	0.0928002	0.00580001	-0.00160583
CHASE-40	16	0.0920002	0.1048	0.00655001	-0.00432988
CHASE-40	16	0.104	0.1168	0.00730001	-0.0042875
CHASE-40	16	0.18	0.1928	0.01205	0.00233188
CHASE-40	16	0.265	0.2778	0.0173625	0.00427027
CHASE-40	36	3.16228e-05	0.0288316	0.000800878	0.399359
CHASE-40	36	4.21697e-05	0.0288422	0.000801171	0.399239
CHASE-40	36	5.62341e-05	0.0288562	0.000801562	0.39908
CHASE-40	36	7.49894e-05	0.028875	0.000802083	0.398869
CHASE-40	36	0.0001	0.0289	0.000802778	0.398589
CHASE-40	36	0.000133352	0.0289334	0.000803704	0.398217
CHASE-40	36	0.000177828	0.0289778	0.00080494	0.397727
CHASE-40	36	0.000237137	0.0290371	0.000806587	0.397081
CHASE-40	36	0.000316228	0.0291162	0.000808784	0.396232
CHASE-40	36	0.000562341	0.0293623	0.000815621	0.393684
CHASE-40	36	0.001	0.0298	0.000827778	0.389463
CHASE-40	36	0.00177828	0.0305783	0.000849397	0.382796
CHASE-40	36	0.00316228	0.0319623	0.000887841	0.372108
CHASE-40	36	0.00562341	0.0344234	0.000956206	0.361899
CHASE-40	36	0.0078	0.0366	0.00101667	0.352544
CHASE-40	36	0.01	0.0388	0.00107778	0.311142
CHASE-40	36	0.0126	0.0414	0.00115	0.259888
CHASE-40	36	0.0139	0.0427	0.00118611	0.241784
CHASE-40	36	0.0177828	0.0465828	0.00129397	0.180596
CHASE-40	36	0.0211	0.0499	0.00138611	0.142212
CHASE-40	36	0.0242	0.053	0.00147222	0.121942
CHASE-40	36	0.0316228	0.0604228	0.00167841	0.0776513
CHASE-40	36	0.0393	0.0681	0.00189167	0.0485982
CHASE-40	36	0.0562341	0.0850341	0.00236206	0.0186204
CHASE-40	36	0.1	0.1288	0.00357778	0.00363511
CHASE-40	36	0.177828	0.206628	0.00573967	0.00189985
CHASE-40	36	0.265	0.2938	0.00816111	0.000784771
CHASE-40	36	0.316228	0.345028	0.0095841	-0.000189878
CHASE-40	96	3.16228e-05	0.0768316	0.000800329	0.133398
CHASE-40	96	5.62341e-05	0.0768562	0.000800586	0.133342
CHASE-40	96	0.0001	0.0769	0.000801042	0.133243
CHASE-40	96	0.000177828	0.0769778	0.000801852	0.133064
CHASE-40	96	0.000316228	0.0771162	0.000803294	0.13274
CHASE-40	96	0.000562341	0.0773623	0.000805858	0.13215
CHASE-40	96	0.001	0.0778	0.000810417	0.131071
CHASE-40	96	0.00390914	0.0807091	0.00084072	0.12364
CHASE-40	96	0.01	0.0868	0.000904167	0.100897
CHASE-40	96	0.0129539	0.0897539	0.000934936	0.0867285
CHASE-40	96	0.0183293	0.0951293	0.00099093	0.0613816
CHASE-40	96	0.0259353	0.102735	0.00107016	0.0241003
CHASE-40	96	0.0371108	0.113911	0.00118657	-0.00849775
CHASE-40	96	0.05	0.1268	0.00132083	-0.0149618
CHASE-40	96	0.1	0.1768	0.00184167	-0.0018044
CHASE-40	96	0.15	0.2268	0.0023625	0.000485604
CHASE-40	96	0.2	0.2768	0.00288333	0.0024673
CHASE-40	96	0.25	0.3268	0.00340417	0.00274331
CHASE-40	96	0.3	0.3768	0.003925	0.00197804
CHASE-40	96	0.4	0.4768	0.00496667	-0.00148845
CHASE-5	1	1e-06	0.000101	0.000808	0.98398
CHASE-5	1	3e-06	0.000103	0.000824	0.983784
CHASE-5	1	1e-05	0.00011	0.00088	0.983112
CHASE-5	1	3e-05	0.00013	0.00104	0.981791
CHASE-5	1	7.91806e-05	0.000179181	0.00143344	0.983444
CHASE-5	1	9.95571e-05	0.000199557	0.00159646	0.983733
CHASE-5	1	0.000121285	0.000221285	0.00177028	0.982688
CHASE-5	1	0.00013981	0.00023981	0.00191848	0.981221
CHASE-5	1	0.000204245	0.000304245	0.00243396	0.978114
CHASE-5	1	0.000226326	0.000326326	0.00261061	0.977444
CHASE-5	1	0.000275721	0.000375721	0.00300577	0.976169
CHASE-5	1	0.00033856	0.00043856	0.00350848	0.975541
CHASE-5	1	0.00039027	0.00049027	0.00392216	0.973924
CHASE-5	1	0.000460663	0.000560663	0.00448531	0.972313
CHASE-5	1	0.000556036	0.000656036	0.00524829	0.971337
CHASE-5	1	0.000678307	0.000778307	0.00622646	0.964286
CHASE-5	1	0.000832898	0.000932898	0.00746318	0.953758
CHASE-5	1	0.00112437	0.00122437	0.00979498	0.944624
CHASE-5	1	0.00138063	0.00148063	0.011845	0.937448
CHASE-5	1	0.00165559	0.00175559	0.0140447	0.931235
CHASE-5	1	0.00198532	0.00208532	0.0166825	0.917733
CHASE-5	1	0.00225269	0.00235269	0.0188215	0.902794
CHASE-5	1	0.00255607	0.00265607	0.0212485	0.881963
CHASE-5	1	0.0028324	0.0029324	0.0234592	0.8777
CHASE-5	1	0.00331677	0.00341677	0.0273342	0.865244
CHASE-5	1	0.00376805	0.00386805	0.0309444	0.847051
CHASE-5	1	0.00440761	0.00450761	0.0360609	0.827893
CHASE-5	1	0.00465811	0.00475811	0.0380649	0.798412
CHASE-5	1	0.00541214	0.00551214	0.0440971	0.794848
CHASE-5	1	0.00605189	0.00615189	0.0492152	0.737863
CHASE-5	1	0.00654147	0.00664147	0.0531318	0.695777
CHASE-5	1	0.00778257	0.00788257	0.0630606	0.647854
CHASE-5	1	0.00890069	0.00900069	0.0720055	0.633097
CHASE-5	1	0.00963203	0.00973203	0.0778563	0.505788
CHASE-5	1	0.0110159	0.0111159	0.0889269	0.499663
CHASE-5	1	0.0118775	0.0119775	0.0958199	0.474434
CHASE-5	1	0.0125449	0.0126449	0.101159	0.393701
CHASE-5	1	0.0138675	0.0139675	0.11174	0.307673
CHASE-5	1	0.0142952	0.0143952	0.115162	0.285317
CHASE-5	1	0.0150526	0.0151526	0.121221	0.240098
CHASE-5	1	0.0158406	0.0159406	0.127525	0.203852
CHASE-5	1	0.0175746	0.0176746	0.141397	0.150503
CHASE-5	1	0.0244564	0.0245564	0.196451	0.0196305
CHASE-5	1	0.0258463	0.0259463	0.20757	0.00259656
CHASE-5	1	0.0292744	0.0293744	0.234995	-0.0012635
CHASE-5	1	0.0380575	0.0381575	0.30526	0.000146113
CHASE-5	1	0.0616079	0.0617079	0.493663	7.12566e-05
CHASE-5	1	0.110513	0.110613	0.884907	-0.00198358
CHASE-5	1	0.123432	0.123532	0.988254	-0.000917748
CHASE-5	1	0.204603	0.204703	1.63762	0.009277
CHASE-5	1	0.233998	0.234098	1.87278	0.000203441
