# Supplementary material for: Storing quantum coherence in a quantum dot nuclear spin ensemble for over 100 milliseconds
Source: Nat Commun. 2025 Dec 4;17:239. doi: 10.1038/s41467-025-66948-6 (PMC12783769; doi:10.1038/s41467-025-66948-6)
Supplement: Supplementary file 3 — Source Data [file 41467_2025_66948_MOESM3_ESM.zip › Fig3e.xls]

## Sheet: First-principle TM, CT
CHASE-40 cycle time (s)	First-principle TM, CT (s)
0.0008	0.04778
0.001	0.05602
0.0012	0.06268
0.0014	0.0678
0.0016	0.07137
0.0018	0.07332
0.002	0.07359
0.0022	0.07223
0.0024	0.06943
0.0026	0.06554
0.0028	0.06097
0.003	0.05611
0.0032	0.05127
0.0034	0.04665
0.0036	0.04237
0.0038	0.03848
0.004	0.03498
0.0042	0.03186
0.0044	0.02908
0.0046	0.02662
0.0048	0.02442
0.005	0.02247
0.0052	0.02073
0.0054	0.01918
0.0056	0.01778
0.0058	0.01653
0.006	0.0154
0.0062	0.01438
0.0064	0.01346
0.0066	0.01262
0.0068	0.01186
0.007	0.01116
0.0072	0.01052
0.0074	0.00993
0.0076	0.00939
0.0078	0.0089
0.008	0.00844
0.0082	0.00802
0.0084	0.00762
0.0086	0.00726
0.0088	0.00692
0.009	0.0066
0.0092	0.00631
0.0094	0.00603
0.0096	0.00577
0.0098	0.00553
0.01	0.0053
0.0102	0.00509
0.0104	0.00489
0.0106	0.0047
0.0108	0.00452
0.011	0.00435
0.0112	0.00419
0.0114	0.00404
0.0116	0.0039
0.0118	0.00376
0.012	0.00363
0.0122	0.00351
0.0124	0.0034
0.0126	0.00329
0.0128	0.00318
0.013	0.00308
0.0132	0.00298
0.0134	0.00289
0.0136	0.00281
0.0138	0.00272
0.014	0.00264
0.0142	0.00257
0.0144	0.0025
0.0146	0.00243
0.0148	0.00236
0.015	0.00229
0.0152	0.00223
0.0154	0.00217
0.0156	0.00212
0.0158	0.00206
0.016	0.00201
0.0162	0.00196
0.0164	0.00191
0.0166	0.00186
0.0168	0.00182
0.017	0.00178
0.0172	0.00173
0.0174	0.00169
0.0176	0.00165
0.0178	0.00162
0.018	0.00158
0.0182	0.00154
0.0184	0.00151
0.0186	0.00148
0.0188	0.00144
0.019	0.00141
0.0192	0.00138
0.0194	0.00136
0.0196	0.00133
0.0198	0.0013
0.02	0.00127
0.0202	0.00125
0.0204	0.00122
0.0206	0.0012
0.0208	0.00118
0.021	0.00115
0.0212	0.00113
0.0214	0.00111
0.0216	0.00109
0.0218	0.00107
0.022	0.00105
0.0222	0.00103
0.0224	0.00101
0.0226	0.000992679
0.0228	0.000975033
0.023	0.000957854
0.0232	0.000941125
0.0234	0.00092483
0.0236	0.000908954
0.0238	0.000893484
0.024	0.000878406
0.0242	0.000863705
0.0244	0.000849371
0.0246	0.000835391
0.0248	0.000821753
0.025	0.000808446
0.0252	0.00079546
0.0254	0.000782784
0.0256	0.000770409
0.0258	0.000758325
0.026	0.000746523
0.0262	0.000734995
0.0264	0.000723731
0.0266	0.000712724
0.0268	0.000701967
0.027	0.000691451
0.0272	0.00068117
0.0274	0.000671116
0.0276	0.000661284
0.0278	0.000651665
0.028	0.000642256
0.0282	0.000633048
0.0284	0.000624037
0.0286	0.000615217
0.0288	0.000606583
0.029	0.000598129
0.0292	0.000589851
0.0294	0.000581743
0.0296	0.000573802
0.0298	0.000566022
0.03	0.000558399
0.0302	0.000550929
0.0304	0.000543608
0.0306	0.000536432
0.0308	0.000529397
0.031	0.000522499
0.0312	0.000515736
0.0314	0.000509103
0.0316	0.000502597
0.0318	0.000496215
0.032	0.000489954
0.0322	0.00048381
0.0324	0.000477782
0.0326	0.000471865
0.0328	0.000466058
0.033	0.000460357
0.0332	0.00045476
0.0334	0.000449265
0.0336	0.000443868
0.0338	0.000438568
0.034	0.000433363
0.0342	0.00042825
0.0344	0.000423226
0.0346	0.000418291
0.0348	0.000413441
0.035	0.000408675
0.0352	0.000403992
0.0354	0.000399388
0.0356	0.000394862
0.0358	0.000390413
0.036	0.000386039
0.0362	0.000381738
0.0364	0.000377508
0.0366	0.000373348
0.0368	0.000369257
0.037	0.000365232
0.0372	0.000361273
0.0374	0.000357378
0.0376	0.000353546
0.0378	0.000349775
0.038	0.000346064
0.0382	0.000342411
0.0384	0.000338816
0.0386	0.000335278
0.0388	0.000331795
0.039	0.000328365
0.0392	0.000324989
0.0394	0.000321664
0.0396	0.00031839
0.0398	0.000315166
0.04	0.000311991
0.0402	0.000308863
0.0404	0.000305782
0.0406	0.000302747
0.0408	0.000299757
0.041	0.000296811
0.0412	0.000293908
0.0414	0.000291048
0.0416	0.000288229
0.0418	0.000285451
0.042	0.000282713
0.0422	0.000280014
0.0424	0.000277354
0.0426	0.000274731
0.0428	0.000272145
0.043	0.000269596
0.0432	0.000267082
0.0434	0.000264603
0.0436	0.000262159
0.0438	0.000259748
0.044	0.000257371
0.0442	0.000255026
0.0444	0.000252713
0.0446	0.000250431
0.0448	0.00024818
0.045	0.000245959
0.0452	0.000243768
0.0454	0.000241606
0.0456	0.000239473
0.0458	0.000237367
0.046	0.00023529
0.0462	0.000233239
0.0464	0.000231216
0.0466	0.000229218
0.0468	0.000227246
0.047	0.0002253
0.0472	0.000223378
0.0474	0.000221481
0.0476	0.000219608
0.0478	0.000217759
0.048	0.000215933
0.0482	0.00021413
0.0484	0.000212349
0.0486	0.00021059
0.0488	0.000208854
0.049	0.000207138
0.0492	0.000205444
0.0494	0.00020377
0.0496	0.000202117
0.0498	0.000200484
0.05	0.00019887
0.0502	0.000197276
0.0504	0.000195701
0.0506	0.000194145
0.0508	0.000192607
0.051	0.000191087
0.0512	0.000189586
0.0514	0.000188102
0.0516	0.000186635
0.0518	0.000185185
0.052	0.000183753
0.0522	0.000182336
0.0524	0.000180937
0.0526	0.000179553
0.0528	0.000178185
0.053	0.000176832
0.0532	0.000175495
0.0534	0.000174173
0.0536	0.000172866
0.0538	0.000171574
0.054	0.000170296
0.0542	0.000169032
0.0544	0.000167782
0.0546	0.000166546
0.0548	0.000165324
0.055	0.000164115
0.0552	0.000162919
0.0554	0.000161736
0.0556	0.000160567
0.0558	0.000159409
0.056	0.000158265
0.0562	0.000157132
0.0564	0.000156012
0.0566	0.000154903
0.0568	0.000153807
0.057	0.000152722
0.0572	0.000151648
0.0574	0.000150586
0.0576	0.000149534
0.0578	0.000148494
0.058	0.000147465
0.0582	0.000146446
0.0584	0.000145438
0.0586	0.00014444
0.0588	0.000143452
0.059	0.000142475
0.0592	0.000141507
0.0594	0.000140549
0.0596	0.000139601
0.0598	0.000138663
0.06	0.000137734
0.0602	0.000136814
0.0604	0.000135904
0.0606	0.000135002
0.0608	0.000134109
0.061	0.000133226
0.0612	0.000132351
0.0614	0.000131484
0.0616	0.000130626
0.0618	0.000129777
0.062	0.000128935
0.0622	0.000128102
0.0624	0.000127277
0.0626	0.00012646
0.0628	0.00012565
0.063	0.000124849
0.0632	0.000124055
0.0634	0.000123269
0.0636	0.00012249
0.0638	0.000121718
0.064	0.000120954
0.0642	0.000120197
0.0644	0.000119446
0.0646	0.000118703
0.0648	0.000117967
0.065	0.000117238
0.0652	0.000116515
0.0654	0.000115799
0.0656	0.00011509
0.0658	0.000114387
0.066	0.000113691
0.0662	0.000113001
0.0664	0.000112317
0.0666	0.000111639
0.0668	0.000110968
0.067	0.000110302
0.0672	0.000109643
0.0674	0.000108989
0.0676	0.000108341
0.0678	0.000107699
0.068	0.000107063
0.0682	0.000106432
0.0684	0.000105807
0.0686	0.000105188
0.0688	0.000104573
0.069	0.000103965
0.0692	0.000103361
0.0694	0.000102763
0.0696	0.000102169
0.0698	0.000101581
0.07	0.000100998
0.0702	0.000100421
0.0704	9.98475e-05
0.0706	9.92794e-05
0.0708	9.87161e-05
0.071	9.81576e-05
0.0712	9.76038e-05
0.0714	9.70547e-05
0.0716	9.65102e-05
0.0718	9.59703e-05
0.072	9.54349e-05
0.0722	9.4904e-05
0.0724	9.43775e-05
0.0726	9.38553e-05
0.0728	9.33375e-05
0.073	9.2824e-05
0.0732	9.23146e-05
0.0734	9.18095e-05
0.0736	9.13085e-05
0.0738	9.08116e-05
0.074	9.03187e-05
0.0742	8.98298e-05
0.0744	8.93449e-05
0.0746	8.88639e-05
0.0748	8.83868e-05
0.075	8.79135e-05
0.0752	8.7444e-05
0.0754	8.69783e-05
0.0756	8.65163e-05
0.0758	8.60579e-05
0.076	8.56032e-05
0.0762	8.5152e-05
0.0764	8.47044e-05
0.0766	8.42604e-05
0.0768	8.38198e-05
0.077	8.33827e-05
0.0772	8.2949e-05
0.0774	8.25186e-05
0.0776	8.20916e-05
0.0778	8.16679e-05
0.078	8.12475e-05
0.0782	8.08303e-05
0.0784	8.04163e-05
0.0786	8.00055e-05
0.0788	7.95978e-05
0.079	7.91933e-05
0.0792	7.87918e-05
0.0794	7.83934e-05
0.0796	7.79979e-05
0.0798	7.76055e-05
0.08	7.7216e-05
0.0802	7.68294e-05
0.0804	7.64458e-05
0.0806	7.6065e-05
0.0808	7.5687e-05
0.081	7.53119e-05
0.0812	7.49395e-05
0.0814	7.45699e-05
0.0816	7.4203e-05
0.0818	7.38388e-05
0.082	7.34773e-05
0.0822	7.31184e-05
0.0824	7.27622e-05
0.0826	7.24085e-05
0.0828	7.20575e-05
0.083	7.17089e-05
0.0832	7.13629e-05
0.0834	7.10194e-05
0.0836	7.06784e-05
0.0838	7.03398e-05
0.084	7.00037e-05
0.0842	6.96699e-05
0.0844	6.93386e-05
0.0846	6.90096e-05
0.0848	6.86829e-05
0.085	6.83585e-05
0.0852	6.80365e-05
0.0854	6.77167e-05
0.0856	6.73991e-05
0.0858	6.70838e-05
0.086	6.67707e-05
0.0862	6.64598e-05
0.0864	6.6151e-05
0.0866	6.58444e-05
0.0868	6.55399e-05
0.087	6.52376e-05
0.0872	6.49373e-05
0.0874	6.4639e-05
0.0876	6.43429e-05
0.0878	6.40487e-05
0.088	6.37566e-05
0.0882	6.34665e-05
0.0884	6.31783e-05
0.0886	6.28921e-05
0.0888	6.26079e-05
0.089	6.23255e-05
0.0892	6.20451e-05
0.0894	6.17666e-05
0.0896	6.14899e-05
0.0898	6.12151e-05
0.09	6.09421e-05
0.0902	6.06709e-05
0.0904	6.04016e-05
0.0906	6.0134e-05
0.0908	5.98683e-05
0.091	5.96042e-05
0.0912	5.93419e-05
0.0914	5.90814e-05
0.0916	5.88225e-05
0.0918	5.85654e-05
0.092	5.83099e-05
0.0922	5.80561e-05
0.0924	5.7804e-05
0.0926	5.75535e-05
0.0928	5.73046e-05
0.093	5.70573e-05
0.0932	5.68117e-05
0.0934	5.65676e-05
0.0936	5.63251e-05
0.0938	5.60841e-05
0.094	5.58447e-05
0.0942	5.56068e-05
0.0944	5.53704e-05
0.0946	5.51355e-05
0.0948	5.49022e-05
0.095	5.46703e-05
0.0952	5.44398e-05
0.0954	5.42109e-05
0.0956	5.39833e-05
0.0958	5.37572e-05
0.096	5.35325e-05
0.0962	5.33092e-05
0.0964	5.30873e-05
0.0966	5.28668e-05
0.0968	5.26477e-05
0.097	5.24299e-05
0.0972	5.22135e-05
0.0974	5.19984e-05
0.0976	5.17846e-05
0.0978	5.15722e-05
0.098	5.1361e-05
0.0982	5.11512e-05
0.0984	5.09426e-05
0.0986	5.07353e-05
0.0988	5.05293e-05
0.099	5.03245e-05
0.0992	5.0121e-05
0.0994	4.99187e-05
0.0996	4.97176e-05
0.0998	4.95177e-05
0.1	4.93191e-05

## Sheet: First-principle TM, ST
CHASE-40 cycle time (s)	First-principle TM, ST (s)
0.0008	0.00137
0.001	0.00143
0.0012	0.00147
0.0014	0.0015
0.0016	0.00152
0.0018	0.00153
0.002	0.00154
0.0022	0.00154
0.0024	0.00153
0.0026	0.00151
0.0028	0.00148
0.003	0.00144
0.0032	0.0014
0.0034	0.00135
0.0036	0.0013
0.0038	0.00124
0.004	0.00118
0.0042	0.00112
0.0044	0.00105
0.0046	0.000993488
0.0048	0.000934922
0.005	0.000878953
0.0052	0.000825923
0.0054	0.000776012
0.0056	0.000729275
0.0058	0.000685676
0.006	0.000645113
0.0062	0.000607446
0.0064	0.000572509
0.0066	0.000540124
0.0068	0.00051011
0.007	0.000482289
0.0072	0.000456491
0.0074	0.000432554
0.0076	0.000410325
0.0078	0.000389665
0.008	0.000370443
0.0082	0.000352541
0.0084	0.000335851
0.0086	0.000320272
0.0088	0.000305714
0.009	0.000292094
0.0092	0.000279339
0.0094	0.000267379
0.0096	0.000256152
0.0098	0.000245602
0.01	0.000235677
0.0102	0.000226331
0.0104	0.00021752
0.0106	0.000209206
0.0108	0.000201353
0.011	0.000193927
0.0112	0.0001869
0.0114	0.000180243
0.0116	0.000173932
0.0118	0.000167943
0.012	0.000162255
0.0122	0.000156849
0.0124	0.000151707
0.0126	0.000146811
0.0128	0.000142147
0.013	0.0001377
0.0132	0.000133457
0.0134	0.000129407
0.0136	0.000125537
0.0138	0.000121837
0.014	0.000118297
0.0142	0.000114909
0.0144	0.000111663
0.0146	0.000108553
0.0148	0.00010557
0.015	0.000102708
0.0152	9.99607e-05
0.0154	9.73216e-05
0.0156	9.47853e-05
0.0158	9.23466e-05
0.016	9.00006e-05
0.0162	8.77426e-05
0.0164	8.55683e-05
0.0166	8.34736e-05
0.0168	8.14547e-05
0.017	7.95081e-05
0.0172	7.76302e-05
0.0174	7.5818e-05
0.0176	7.40684e-05
0.0178	7.23785e-05
0.018	7.07457e-05
0.0182	6.91675e-05
0.0184	6.76414e-05
0.0186	6.61652e-05
0.0188	6.47367e-05
0.019	6.33539e-05
0.0192	6.20149e-05
0.0194	6.07178e-05
0.0196	5.9461e-05
0.0198	5.82427e-05
0.02	5.70615e-05
0.0202	5.59158e-05
0.0204	5.48042e-05
0.0206	5.37254e-05
0.0208	5.26782e-05
0.021	5.16612e-05
0.0212	5.06734e-05
0.0214	4.97136e-05
0.0216	4.87807e-05
0.0218	4.78739e-05
0.022	4.69922e-05
0.0222	4.61345e-05
0.0224	4.53001e-05
0.0226	4.44881e-05
0.0228	4.36977e-05
0.023	4.29282e-05
0.0232	4.21789e-05
0.0234	4.14489e-05
0.0236	4.07378e-05
0.0238	4.00448e-05
0.024	3.93693e-05
0.0242	3.87107e-05
0.0244	3.80685e-05
0.0246	3.74422e-05
0.0248	3.68312e-05
0.025	3.6235e-05
0.0252	3.56532e-05
0.0254	3.50853e-05
0.0256	3.45308e-05
0.0258	3.39893e-05
0.026	3.34605e-05
0.0262	3.2944e-05
0.0264	3.24393e-05
0.0266	3.19461e-05
0.0268	3.1464e-05
0.027	3.09928e-05
0.0272	3.05321e-05
0.0274	3.00816e-05
0.0276	2.9641e-05
0.0278	2.921e-05
0.028	2.87883e-05
0.0282	2.83757e-05
0.0284	2.79719e-05
0.0286	2.75766e-05
0.0288	2.71897e-05
0.029	2.68108e-05
0.0292	2.64398e-05
0.0294	2.60765e-05
0.0296	2.57206e-05
0.0298	2.53719e-05
0.03	2.50303e-05
0.0302	2.46955e-05
0.0304	2.43674e-05
0.0306	2.40458e-05
0.0308	2.37305e-05
0.031	2.34213e-05
0.0312	2.31182e-05
0.0314	2.28209e-05
0.0316	2.25293e-05
0.0318	2.22433e-05
0.032	2.19627e-05
0.0322	2.16873e-05
0.0324	2.14171e-05
0.0326	2.11519e-05
0.0328	2.08916e-05
0.033	2.06361e-05
0.0332	2.03853e-05
0.0334	2.0139e-05
0.0336	1.98971e-05
0.0338	1.96595e-05
0.034	1.94262e-05
0.0342	1.9197e-05
0.0344	1.89719e-05
0.0346	1.87507e-05
0.0348	1.85333e-05
0.035	1.83197e-05
0.0352	1.81097e-05
0.0354	1.79034e-05
0.0356	1.77005e-05
0.0358	1.75011e-05
0.036	1.7305e-05
0.0362	1.71122e-05
0.0364	1.69227e-05
0.0366	1.67362e-05
0.0368	1.65528e-05
0.037	1.63724e-05
0.0372	1.6195e-05
0.0374	1.60204e-05
0.0376	1.58486e-05
0.0378	1.56795e-05
0.038	1.55132e-05
0.0382	1.53495e-05
0.0384	1.51883e-05
0.0386	1.50297e-05
0.0388	1.48736e-05
0.039	1.47199e-05
0.0392	1.45685e-05
0.0394	1.44195e-05
0.0396	1.42727e-05
0.0398	1.41282e-05
0.04	1.39859e-05
0.0402	1.38457e-05
0.0404	1.37076e-05
0.0406	1.35715e-05
0.0408	1.34375e-05
0.041	1.33054e-05
0.0412	1.31753e-05
0.0414	1.30471e-05
0.0416	1.29207e-05
0.0418	1.27962e-05
0.042	1.26735e-05
0.0422	1.25525e-05
0.0424	1.24332e-05
0.0426	1.23157e-05
0.0428	1.21998e-05
0.043	1.20855e-05
0.0432	1.19728e-05
0.0434	1.18617e-05
0.0436	1.17521e-05
0.0438	1.16441e-05
0.044	1.15375e-05
0.0442	1.14324e-05
0.0444	1.13287e-05
0.0446	1.12264e-05
0.0448	1.11255e-05
0.045	1.10259e-05
0.0452	1.09277e-05
0.0454	1.08308e-05
0.0456	1.07352e-05
0.0458	1.06408e-05
0.046	1.05477e-05
0.0462	1.04558e-05
0.0464	1.0365e-05
0.0466	1.02755e-05
0.0468	1.01871e-05
0.047	1.00999e-05
0.0472	1.00137e-05
0.0474	9.92868e-06
0.0476	9.84472e-06
0.0478	9.76182e-06
0.048	9.67996e-06
0.0482	9.59913e-06
0.0484	9.5193e-06
0.0486	9.44047e-06
0.0488	9.36261e-06
0.049	9.28572e-06
0.0492	9.20976e-06
0.0494	9.13474e-06
0.0496	9.06062e-06
0.0498	8.98741e-06
0.05	8.91508e-06
0.0502	8.84361e-06
0.0504	8.77301e-06
0.0506	8.70325e-06
0.0508	8.63431e-06
0.051	8.56619e-06
0.0512	8.49888e-06
0.0514	8.43235e-06
0.0516	8.3666e-06
0.0518	8.30162e-06
0.052	8.23739e-06
0.0522	8.17391e-06
0.0524	8.11115e-06
0.0526	8.04912e-06
0.0528	7.9878e-06
0.053	7.92717e-06
0.0532	7.86723e-06
0.0534	7.80797e-06
0.0536	7.74937e-06
0.0538	7.69143e-06
0.054	7.63414e-06
0.0542	7.57749e-06
0.0544	7.52147e-06
0.0546	7.46606e-06
0.0548	7.41127e-06
0.055	7.35707e-06
0.0552	7.30347e-06
0.0554	7.25045e-06
0.0556	7.19801e-06
0.0558	7.14613e-06
0.056	7.09481e-06
0.0562	7.04405e-06
0.0564	6.99382e-06
0.0566	6.94413e-06
0.0568	6.89497e-06
0.057	6.84633e-06
0.0572	6.7982e-06
0.0574	6.75058e-06
0.0576	6.70346e-06
0.0578	6.65682e-06
0.058	6.61068e-06
0.0582	6.56501e-06
0.0584	6.51981e-06
0.0586	6.47508e-06
0.0588	6.43081e-06
0.059	6.38699e-06
0.0592	6.34361e-06
0.0594	6.30068e-06
0.0596	6.25818e-06
0.0598	6.21611e-06
0.06	6.17446e-06
0.0602	6.13323e-06
0.0604	6.09241e-06
0.0606	6.05199e-06
0.0608	6.01198e-06
0.061	5.97236e-06
0.0612	5.93314e-06
0.0614	5.8943e-06
0.0616	5.85583e-06
0.0618	5.81775e-06
0.062	5.78003e-06
0.0622	5.74268e-06
0.0624	5.70569e-06
0.0626	5.66906e-06
0.0628	5.63278e-06
0.063	5.59684e-06
0.0632	5.56125e-06
0.0634	5.526e-06
0.0636	5.49108e-06
0.0638	5.45649e-06
0.064	5.42223e-06
0.0642	5.38829e-06
0.0644	5.35466e-06
0.0646	5.32135e-06
0.0648	5.28835e-06
0.065	5.25566e-06
0.0652	5.22327e-06
0.0654	5.19117e-06
0.0656	5.15937e-06
0.0658	5.12787e-06
0.066	5.09665e-06
0.0662	5.06571e-06
0.0664	5.03506e-06
0.0666	5.00468e-06
0.0668	4.97458e-06
0.067	4.94474e-06
0.0672	4.91518e-06
0.0674	4.88588e-06
0.0676	4.85684e-06
0.0678	4.82806e-06
0.068	4.79953e-06
0.0682	4.77126e-06
0.0684	4.74323e-06
0.0686	4.71546e-06
0.0688	4.68792e-06
0.069	4.66063e-06
0.0692	4.63357e-06
0.0694	4.60675e-06
0.0696	4.58016e-06
0.0698	4.5538e-06
0.07	4.52766e-06
0.0702	4.50175e-06
0.0704	4.47607e-06
0.0706	4.4506e-06
0.0708	4.42535e-06
0.071	4.40031e-06
0.0712	4.37548e-06
0.0714	4.35087e-06
0.0716	4.32646e-06
0.0718	4.30226e-06
0.072	4.27826e-06
0.0722	4.25445e-06
0.0724	4.23085e-06
0.0726	4.20744e-06
0.0728	4.18423e-06
0.073	4.16121e-06
0.0732	4.13838e-06
0.0734	4.11573e-06
0.0736	4.09327e-06
0.0738	4.071e-06
0.074	4.0489e-06
0.0742	4.02699e-06
0.0744	4.00525e-06
0.0746	3.98369e-06
0.0748	3.9623e-06
0.075	3.94108e-06
0.0752	3.92003e-06
0.0754	3.89915e-06
0.0756	3.87844e-06
0.0758	3.85789e-06
0.076	3.83751e-06
0.0762	3.81729e-06
0.0764	3.79722e-06
0.0766	3.77731e-06
0.0768	3.75756e-06
0.077	3.73797e-06
0.0772	3.71852e-06
0.0774	3.69923e-06
0.0776	3.68009e-06
0.0778	3.6611e-06
0.078	3.64225e-06
0.0782	3.62355e-06
0.0784	3.60499e-06
0.0786	3.58657e-06
0.0788	3.5683e-06
0.079	3.55016e-06
0.0792	3.53216e-06
0.0794	3.5143e-06
0.0796	3.49657e-06
0.0798	3.47898e-06
0.08	3.46152e-06
0.0802	3.44419e-06
0.0804	3.42699e-06
0.0806	3.40992e-06
0.0808	3.39298e-06
0.081	3.37616e-06
0.0812	3.35947e-06
0.0814	3.3429e-06
0.0816	3.32645e-06
0.0818	3.31013e-06
0.082	3.29392e-06
0.0822	3.27783e-06
0.0824	3.26186e-06
0.0826	3.24601e-06
0.0828	3.23027e-06
0.083	3.21465e-06
0.0832	3.19914e-06
0.0834	3.18374e-06
0.0836	3.16845e-06
0.0838	3.15327e-06
0.084	3.1382e-06
0.0842	3.12324e-06
0.0844	3.10838e-06
0.0846	3.09364e-06
0.0848	3.07899e-06
0.085	3.06445e-06
0.0852	3.05001e-06
0.0854	3.03568e-06
0.0856	3.02144e-06
0.0858	3.00731e-06
0.086	2.99327e-06
0.0862	2.97933e-06
0.0864	2.96549e-06
0.0866	2.95175e-06
0.0868	2.9381e-06
0.087	2.92454e-06
0.0872	2.91108e-06
0.0874	2.89771e-06
0.0876	2.88443e-06
0.0878	2.87125e-06
0.088	2.85815e-06
0.0882	2.84515e-06
0.0884	2.83223e-06
0.0886	2.8194e-06
0.0888	2.80665e-06
0.089	2.794e-06
0.0892	2.78143e-06
0.0894	2.76894e-06
0.0896	2.75654e-06
0.0898	2.74422e-06
0.09	2.73198e-06
0.0902	2.71982e-06
0.0904	2.70775e-06
0.0906	2.69576e-06
0.0908	2.68384e-06
0.091	2.672e-06
0.0912	2.66025e-06
0.0914	2.64857e-06
0.0916	2.63696e-06
0.0918	2.62543e-06
0.092	2.61398e-06
0.0922	2.6026e-06
0.0924	2.5913e-06
0.0926	2.58007e-06
0.0928	2.56891e-06
0.093	2.55783e-06
0.0932	2.54682e-06
0.0934	2.53587e-06
0.0936	2.525e-06
0.0938	2.5142e-06
0.094	2.50347e-06
0.0942	2.4928e-06
0.0944	2.48221e-06
0.0946	2.47168e-06
0.0948	2.46122e-06
0.095	2.45082e-06
0.0952	2.44049e-06
0.0954	2.43022e-06
0.0956	2.42002e-06
0.0958	2.40989e-06
0.096	2.39982e-06
0.0962	2.38981e-06
0.0964	2.37986e-06
0.0966	2.36997e-06
0.0968	2.36015e-06
0.097	2.35039e-06
0.0972	2.34068e-06
0.0974	2.33104e-06
0.0976	2.32146e-06
0.0978	2.31194e-06
0.098	2.30247e-06
0.0982	2.29306e-06
0.0984	2.28371e-06
0.0986	2.27442e-06
0.0988	2.26518e-06
0.099	2.256e-06
0.0992	2.24688e-06
0.0994	2.23781e-06
0.0996	2.2288e-06
0.0998	2.21984e-06
0.1	2.21093e-06

## Sheet: Measured TM, CT
CHASE-40 cycle time (s)	Measured TM, CT (s)
0.0008144	0.04046
0.000841852	0.04296
0.000870229	0.04566
0.000899562	0.04856
0.000929885	0.05166
0.000961229	0.05497
0.00099363	0.0585
0.00103	0.06223
0.00106	0.06616
0.0011	0.07028
0.00113	0.07459
0.00117	0.07905
0.00121	0.08367
0.00125	0.08839
0.0013	0.0932
0.00134	0.09805
0.00138	0.10291
0.00143	0.10771
0.00148	0.1124
0.00153	0.11692
0.00158	0.12122
0.00163	0.12521
0.00169	0.12883
0.00175	0.132
0.0018	0.13466
0.00187	0.13675
0.00193	0.13694
0.00199	0.13649
0.00206	0.13541
0.00213	0.13373
0.0022	0.13149
0.00228	0.12873
0.00235	0.1255
0.00243	0.12185
0.00251	0.11784
0.0026	0.11352
0.00269	0.10895
0.00278	0.10418
0.00287	0.09908
0.00297	0.09372
0.00307	0.08839
0.00317	0.08312
0.00328	0.07796
0.00339	0.07296
0.0035	0.06813
0.00362	0.06351
0.00374	0.05912
0.00387	0.05495
0.004	0.05103
0.00413	0.04736
0.00427	0.04392
0.00442	0.04109
0.00457	0.03842
0.00472	0.03592
0.00488	0.03356
0.00504	0.03134
0.00521	0.02925
0.00539	0.02727
0.00557	0.02542
0.00576	0.02366
0.00595	0.02201
0.00615	0.02045
0.00636	0.01899
0.00658	0.0175
0.0068	0.01602
0.00703	0.01466
0.00726	0.01341
0.00751	0.01226
0.00776	0.01122
0.00802	0.01028
0.00829	0.00942
0.00857	0.00865
0.00886	0.00796
0.00916	0.00734
0.00947	0.00679
0.00979	0.0063
0.01012	0.00595
0.01046	0.00564
0.01081	0.00536
0.01118	0.0051
0.01155	0.00488
0.01194	0.00467
0.01234	0.00448
0.01276	0.00431
0.01319	0.00416
0.01364	0.00401
0.01409	0.00388
0.01457	0.00376

## Sheet: Measured TM, ST
CHASE-40 cycle time (s)	Measured TM, ST (s)
0.000800249	0.03104
0.00082918	0.03093
0.000859157	0.03071
0.000890218	0.03039
0.000922402	0.02999
0.000955749	0.0295
0.000990302	0.02894
0.00103	0.02831
0.00106	0.02763
0.0011	0.0269
0.00114	0.02612
0.00118	0.02532
0.00123	0.0245
0.00127	0.02365
0.00132	0.0228
0.00136	0.02195
0.00141	0.0211
0.00146	0.02025
0.00152	0.01942
0.00157	0.0186
0.00163	0.01781
0.00169	0.01703
0.00175	0.01629
0.00181	0.01556
0.00188	0.01487
0.00194	0.0142
0.00201	0.01357
0.00209	0.01297
0.00216	0.0124
0.00224	0.01186
0.00232	0.01135
0.00241	0.01087
0.00249	0.01041
0.00258	0.00999
0.00268	0.0096
0.00277	0.00923
0.00287	0.00889
0.00298	0.00857
0.00309	0.0083
0.0032	0.00807
0.00331	0.00787
0.00343	0.00768
0.00356	0.0075
0.00369	0.00734
0.00382	0.0072
0.00396	0.00706
0.0041	0.00694
0.00425	0.00683
0.0044	0.00672
0.00456	0.00663
0.00473	0.00655
0.0049	0.00647
0.00507	0.00641
0.00526	0.00635
0.00545	0.0063
0.00564	0.00625
0.00585	0.0062
0.00606	0.00615
0.00628	0.00611
0.0065	0.00607
0.00674	0.00603
0.00698	0.00599
0.00724	0.00595
0.0075	0.00591
0.00777	0.00585
0.00805	0.00579
0.00834	0.00573
0.00864	0.00567
0.00895	0.00561
0.00928	0.00555
0.00961	0.00549
0.00996	0.00543
0.01032	0.00536
0.01069	0.0053
0.01108	0.00523
0.01148	0.00517
0.0119	0.00509
0.01233	0.00501
0.01277	0.00493
0.01323	0.00485
0.01371	0.00478
0.01421	0.0047
0.01472	0.00463

## Sheet: Numerical model TM, CT
CHASE-40 cycle time (s)	Numerical model TM, CT (s)
0.000800002	0.05603
0.000833575	0.05991
0.000868556	0.06413
0.000905006	0.06872
0.000942985	0.07369
0.000982558	0.07909
0.00102	0.08495
0.00107	0.09131
0.00111	0.09819
0.00116	0.10565
0.00121	0.11372
0.00126	0.12246
0.00131	0.1319
0.00137	0.1421
0.00142	0.15311
0.00148	0.16497
0.00154	0.17775
0.00161	0.1915
0.00168	0.20628
0.00175	0.22214
0.00182	0.23914
0.0019	0.25733
0.00198	0.27677
0.00206	0.29752
0.00215	0.31961
0.00224	0.3431
0.00233	0.36629
0.00243	0.39078
0.00253	0.41667
0.00264	0.44405
0.00275	0.47306
0.00286	0.50384
0.00298	0.53652
0.00311	0.57129
0.00324	0.60835
0.00337	0.64791
0.00351	0.69022
0.00366	0.73556
0.00382	0.7936
0.00398	0.86652
0.00414	0.94549
0.00432	1.03012
0.0045	1.11975
0.00469	1.2134
0.00488	1.30976
0.00509	1.40711
0.0053	1.50338
0.00552	1.5961
0.00576	1.68249
0.006	1.75953
0.00625	1.82408
0.00651	1.81761
0.00678	1.79459
0.00707	1.75626
0.00737	1.70422
0.00767	1.64032
0.008	1.56659
0.00833	1.4851
0.00868	1.39793
0.00905	1.30707
0.00943	1.21437
0.00982	1.12148
0.01023	1.02986
0.01066	0.94309
0.01111	0.86145
0.01158	0.78305
0.01206	0.70843
0.01257	0.63801
0.0131	0.57207
0.01365	0.51078
0.01422	0.4542
0.01481	0.40232
0.01544	0.35502
0.01608	0.31217
0.01676	0.27354
0.01746	0.23892
0.0182	0.20973
0.01896	0.18351
0.01975	0.16002
0.02058	0.13904
0.02145	0.12036
0.02235	0.10379
0.02328	0.08914
0.02426	0.07624
0.02528	0.06493
0.02634	0.05504
0.02745	0.04645
0.0286	0.03901
0.0298	0.0326
0.03105	0.0271
0.03235	0.02242
0.03371	0.01844
0.03512	0.01509
0.0366	0.01227
0.03813	0.00992
0.03973	0.00798
0.0414	0.00637
0.04314	0.00506
0.04495	0.00399
0.04684	0.00313
0.0488	0.00243

## Sheet: Numerical model TM, ST
CHASE-40 cycle time (s)	Numerical model TM, ST (s)
0.000800878	0.03637
0.000842533	0.03674
0.000886354	0.03685
0.000932454	0.03669
0.000980952	0.03631
0.00103	0.0357
0.00109	0.03492
0.00114	0.03397
0.0012	0.03289
0.00126	0.03171
0.00133	0.03046
0.0014	0.02916
0.00147	0.02783
0.00155	0.0265
0.00163	0.02518
0.00171	0.02389
0.0018	0.02264
0.0019	0.02144
0.00199	0.0203
0.0021	0.01923
0.00221	0.01822
0.00232	0.01729
0.00244	0.01643
0.00257	0.01564
0.0027	0.01493
0.00284	0.0143
0.00299	0.01397
0.00315	0.0137
0.00331	0.01347
0.00348	0.01329
0.00367	0.01313
0.00386	0.01301
0.00406	0.01292
0.00427	0.01285
0.00449	0.0128
0.00472	0.01277
0.00497	0.01275
0.00523	0.01274
0.0055	0.01269
0.00579	0.0126
0.00609	0.01252
0.0064	0.01244
0.00674	0.01238
0.00709	0.01233
0.00746	0.0123
0.00784	0.01228
0.00825	0.01227
0.00868	0.01228
0.00913	0.01231
0.00961	0.01236
0.01011	0.01242
0.01063	0.0126
0.01118	0.01281
0.01177	0.01303
0.01238	0.01327
0.01302	0.01353
0.0137	0.01381
0.01441	0.0141
0.01516	0.0144
0.01595	0.01471
0.01678	0.01502
0.01765	0.01534
0.01857	0.01565
0.01954	0.01595
0.02055	0.01623
0.02162	0.0165
0.02275	0.01676
0.02393	0.017
0.02517	0.01722
0.02648	0.01742
0.02786	0.0176
0.02931	0.01775
0.03083	0.01786
0.03244	0.01795
0.03412	0.018
0.0359	0.01801
0.03777	0.0178
0.03973	0.01755
0.0418	0.01729
0.04397	0.017
0.04626	0.01669
0.04866	0.01637
0.0512	0.01605
0.05386	0.01573
0.05666	0.0154
0.05961	0.01509
0.06271	0.01479
0.06597	0.0145
0.0694	0.01423
0.07301	0.01398
0.07681	0.01375
0.0808	0.01355
0.085	0.01337
0.08942	0.01323
0.09407	0.01312
0.09897	0.01304
0.10412	0.013
0.10953	0.013
0.11523	0.01305
0.12122	0.01314
0.12753	0.01329
