# Supplementary material for: Storing quantum coherence in a quantum dot nuclear spin ensemble for over 100 milliseconds
Source: Nat Commun. 2025 Dec 4;17:239. doi: 10.1038/s41467-025-66948-6 (PMC12783769; doi:10.1038/s41467-025-66948-6)
Supplement: Supplementary file 3 — Source Data [file 41467_2025_66948_MOESM3_ESM.zip › Fig3e_FirstPrinciple_CT.tsv]

CHASE-40 cycle time (s)	First-principle TM, CT (s)
8.00E-04	0.04778
1.00E-03	0.05602
1.20E-03	0.06268
1.40E-03	0.0678
1.60E-03	0.07137
1.80E-03	0.07332
2.00E-03	0.07359
0.0022	0.07223
0.0024	0.06943
0.0026	0.06554
0.0028	0.06097
0.003	0.05611
0.0032	0.05127
0.0034	0.04665
0.0036	0.04237
0.0038	0.03848
0.004	0.03498
0.0042	0.03186
0.0044	0.02908
0.0046	0.02662
0.0048	0.02442
0.005	0.02247
0.0052	0.02073
0.0054	0.01918
0.0056	0.01778
0.0058	0.01653
0.006	0.0154
0.0062	0.01438
0.0064	0.01346
0.0066	0.01262
0.0068	0.01186
0.007	0.01116
0.0072	0.01052
0.0074	0.00993
0.0076	0.00939
0.0078	0.0089
0.008	0.00844
0.0082	0.00802
0.0084	0.00762
0.0086	0.00726
0.0088	0.00692
0.009	0.0066
0.0092	0.00631
0.0094	0.00603
0.0096	0.00577
0.0098	0.00553
0.01	0.0053
0.0102	0.00509
0.0104	0.00489
0.0106	0.0047
0.0108	0.00452
0.011	0.00435
0.0112	0.00419
0.0114	0.00404
0.0116	0.0039
0.0118	0.00376
0.012	0.00363
0.0122	0.00351
0.0124	0.0034
0.0126	0.00329
0.0128	0.00318
0.013	0.00308
0.0132	0.00298
0.0134	0.00289
0.0136	0.00281
0.0138	0.00272
0.014	0.00264
0.0142	0.00257
0.0144	0.0025
0.0146	0.00243
0.0148	0.00236
0.015	0.00229
0.0152	0.00223
0.0154	0.00217
0.0156	0.00212
0.0158	0.00206
0.016	0.00201
0.0162	0.00196
0.0164	0.00191
0.0166	0.00186
0.0168	0.00182
0.017	0.00178
0.0172	0.00173
0.0174	0.00169
0.0176	0.00165
0.0178	0.00162
0.018	0.00158
0.0182	0.00154
0.0184	0.00151
0.0186	0.00148
0.0188	0.00144
0.019	0.00141
0.0192	0.00138
0.0194	0.00136
0.0196	0.00133
0.0198	0.0013
0.02	0.00127
0.0202	0.00125
0.0204	0.00122
0.0206	0.0012
0.0208	0.00118
0.021	0.00115
0.0212	0.00113
0.0214	0.00111
0.0216	0.00109
0.0218	0.00107
0.022	0.00105
0.0222	0.00103
0.0224	0.00101
0.0226	9.93E-04
0.0228	9.75E-04
0.023	9.58E-04
0.0232	9.41E-04
0.0234	9.25E-04
0.0236	9.09E-04
0.0238	8.93E-04
0.024	8.78E-04
0.0242	8.64E-04
0.0244	8.49E-04
0.0246	8.35E-04
0.0248	8.22E-04
0.025	8.08E-04
0.0252	7.95E-04
0.0254	7.83E-04
0.0256	7.70E-04
0.0258	7.58E-04
0.026	7.47E-04
0.0262	7.35E-04
0.0264	7.24E-04
0.0266	7.13E-04
0.0268	7.02E-04
0.027	6.91E-04
0.0272	6.81E-04
0.0274	6.71E-04
0.0276	6.61E-04
0.0278	6.52E-04
0.028	6.42E-04
0.0282	6.33E-04
0.0284	6.24E-04
0.0286	6.15E-04
0.0288	6.07E-04
0.029	5.98E-04
0.0292	5.90E-04
0.0294	5.82E-04
0.0296	5.74E-04
0.0298	5.66E-04
0.03	5.58E-04
0.0302	5.51E-04
0.0304	5.44E-04
0.0306	5.36E-04
0.0308	5.29E-04
0.031	5.22E-04
0.0312	5.16E-04
0.0314	5.09E-04
0.0316	5.03E-04
0.0318	4.96E-04
0.032	4.90E-04
0.0322	4.84E-04
0.0324	4.78E-04
0.0326	4.72E-04
0.0328	4.66E-04
0.033	4.60E-04
0.0332	4.55E-04
0.0334	4.49E-04
0.0336	4.44E-04
0.0338	4.39E-04
0.034	4.33E-04
0.0342	4.28E-04
0.0344	4.23E-04
0.0346	4.18E-04
0.0348	4.13E-04
0.035	4.09E-04
0.0352	4.04E-04
0.0354	3.99E-04
0.0356	3.95E-04
0.0358	3.90E-04
0.036	3.86E-04
0.0362	3.82E-04
0.0364	3.78E-04
0.0366	3.73E-04
0.0368	3.69E-04
0.037	3.65E-04
0.0372	3.61E-04
0.0374	3.57E-04
0.0376	3.54E-04
0.0378	3.50E-04
0.038	3.46E-04
0.0382	3.42E-04
0.0384	3.39E-04
0.0386	3.35E-04
0.0388	3.32E-04
0.039	3.28E-04
0.0392	3.25E-04
0.0394	3.22E-04
0.0396	3.18E-04
0.0398	3.15E-04
0.04	3.12E-04
0.0402	3.09E-04
0.0404	3.06E-04
0.0406	3.03E-04
0.0408	3.00E-04
0.041	2.97E-04
0.0412	2.94E-04
0.0414	2.91E-04
0.0416	2.88E-04
0.0418	2.85E-04
0.042	2.83E-04
0.0422	2.80E-04
0.0424	2.77E-04
0.0426	2.75E-04
0.0428	2.72E-04
0.043	2.70E-04
0.0432	2.67E-04
0.0434	2.65E-04
0.0436	2.62E-04
0.0438	2.60E-04
0.044	2.57E-04
0.0442	2.55E-04
0.0444	2.53E-04
0.0446	2.50E-04
0.0448	2.48E-04
0.045	2.46E-04
0.0452	2.44E-04
0.0454	2.42E-04
0.0456	2.39E-04
0.0458	2.37E-04
0.046	2.35E-04
0.0462	2.33E-04
0.0464	2.31E-04
0.0466	2.29E-04
0.0468	2.27E-04
0.047	2.25E-04
0.0472	2.23E-04
0.0474	2.21E-04
0.0476	2.20E-04
0.0478	2.18E-04
0.048	2.16E-04
0.0482	2.14E-04
0.0484	2.12E-04
0.0486	2.11E-04
0.0488	2.09E-04
0.049	2.07E-04
0.0492	2.05E-04
0.0494	2.04E-04
0.0496	2.02E-04
0.0498	2.00E-04
0.05	1.99E-04
0.0502	1.97E-04
0.0504	1.96E-04
0.0506	1.94E-04
0.0508	1.93E-04
0.051	1.91E-04
0.0512	1.90E-04
0.0514	1.88E-04
0.0516	1.87E-04
0.0518	1.85E-04
0.052	1.84E-04
0.0522	1.82E-04
0.0524	1.81E-04
0.0526	1.80E-04
0.0528	1.78E-04
0.053	1.77E-04
0.0532	1.75E-04
0.0534	1.74E-04
0.0536	1.73E-04
0.0538	1.72E-04
0.054	1.70E-04
0.0542	1.69E-04
0.0544	1.68E-04
0.0546	1.67E-04
0.0548	1.65E-04
0.055	1.64E-04
0.0552	1.63E-04
0.0554	1.62E-04
0.0556	1.61E-04
0.0558	1.59E-04
0.056	1.58E-04
0.0562	1.57E-04
0.0564	1.56E-04
0.0566	1.55E-04
0.0568	1.54E-04
0.057	1.53E-04
0.0572	1.52E-04
0.0574	1.51E-04
0.0576	1.50E-04
0.0578	1.48E-04
0.058	1.47E-04
0.0582	1.46E-04
0.0584	1.45E-04
0.0586	1.44E-04
0.0588	1.43E-04
0.059	1.42E-04
0.0592	1.42E-04
0.0594	1.41E-04
0.0596	1.40E-04
0.0598	1.39E-04
0.06	1.38E-04
0.0602	1.37E-04
0.0604	1.36E-04
0.0606	1.35E-04
0.0608	1.34E-04
0.061	1.33E-04
0.0612	1.32E-04
0.0614	1.31E-04
0.0616	1.31E-04
0.0618	1.30E-04
0.062	1.29E-04
0.0622	1.28E-04
0.0624	1.27E-04
0.0626	1.26E-04
0.0628	1.26E-04
0.063	1.25E-04
0.0632	1.24E-04
0.0634	1.23E-04
0.0636	1.22E-04
0.0638	1.22E-04
0.064	1.21E-04
0.0642	1.20E-04
0.0644	1.19E-04
0.0646	1.19E-04
0.0648	1.18E-04
0.065	1.17E-04
0.0652	1.17E-04
0.0654	1.16E-04
0.0656	1.15E-04
0.0658	1.14E-04
0.066	1.14E-04
0.0662	1.13E-04
0.0664	1.12E-04
0.0666	1.12E-04
0.0668	1.11E-04
0.067	1.10E-04
0.0672	1.10E-04
0.0674	1.09E-04
0.0676	1.08E-04
0.0678	1.08E-04
0.068	1.07E-04
0.0682	1.06E-04
0.0684	1.06E-04
0.0686	1.05E-04
0.0688	1.05E-04
0.069	1.04E-04
0.0692	1.03E-04
0.0694	1.03E-04
0.0696	1.02E-04
0.0698	1.02E-04
0.07	1.01E-04
0.0702	1.00E-04
0.0704	9.98E-05
0.0706	9.93E-05
0.0708	9.87E-05
0.071	9.82E-05
0.0712	9.76E-05
0.0714	9.71E-05
0.0716	9.65E-05
0.0718	9.60E-05
0.072	9.54E-05
0.0722	9.49E-05
0.0724	9.44E-05
0.0726	9.39E-05
0.0728	9.33E-05
0.073	9.28E-05
0.0732	9.23E-05
0.0734	9.18E-05
0.0736	9.13E-05
0.0738	9.08E-05
0.074	9.03E-05
0.0742	8.98E-05
0.0744	8.93E-05
0.0746	8.89E-05
0.0748	8.84E-05
0.075	8.79E-05
0.0752	8.74E-05
0.0754	8.70E-05
0.0756	8.65E-05
0.0758	8.61E-05
0.076	8.56E-05
0.0762	8.52E-05
0.0764	8.47E-05
0.0766	8.43E-05
0.0768	8.38E-05
0.077	8.34E-05
0.0772	8.29E-05
0.0774	8.25E-05
0.0776	8.21E-05
0.0778	8.17E-05
0.078	8.12E-05
0.0782	8.08E-05
0.0784	8.04E-05
0.0786	8.00E-05
0.0788	7.96E-05
0.079	7.92E-05
0.0792	7.88E-05
0.0794	7.84E-05
0.0796	7.80E-05
0.0798	7.76E-05
0.08	7.72E-05
0.0802	7.68E-05
0.0804	7.64E-05
0.0806	7.61E-05
0.0808	7.57E-05
0.081	7.53E-05
0.0812	7.49E-05
0.0814	7.46E-05
0.0816	7.42E-05
0.0818	7.38E-05
0.082	7.35E-05
0.0822	7.31E-05
0.0824	7.28E-05
0.0826	7.24E-05
0.0828	7.21E-05
0.083	7.17E-05
0.0832	7.14E-05
0.0834	7.10E-05
0.0836	7.07E-05
0.0838	7.03E-05
0.084	7.00E-05
0.0842	6.97E-05
0.0844	6.93E-05
0.0846	6.90E-05
0.0848	6.87E-05
0.085	6.84E-05
0.0852	6.80E-05
0.0854	6.77E-05
0.0856	6.74E-05
0.0858	6.71E-05
0.086	6.68E-05
0.0862	6.65E-05
0.0864	6.62E-05
0.0866	6.58E-05
0.0868	6.55E-05
0.087	6.52E-05
0.0872	6.49E-05
0.0874	6.46E-05
0.0876	6.43E-05
0.0878	6.40E-05
0.088	6.38E-05
0.0882	6.35E-05
0.0884	6.32E-05
0.0886	6.29E-05
0.0888	6.26E-05
0.089	6.23E-05
0.0892	6.20E-05
0.0894	6.18E-05
0.0896	6.15E-05
0.0898	6.12E-05
0.09	6.09E-05
0.0902	6.07E-05
0.0904	6.04E-05
0.0906	6.01E-05
0.0908	5.99E-05
0.091	5.96E-05
0.0912	5.93E-05
0.0914	5.91E-05
0.0916	5.88E-05
0.0918	5.86E-05
0.092	5.83E-05
0.0922	5.81E-05
0.0924	5.78E-05
0.0926	5.76E-05
0.0928	5.73E-05
0.093	5.71E-05
0.0932	5.68E-05
0.0934	5.66E-05
0.0936	5.63E-05
0.0938	5.61E-05
0.094	5.58E-05
0.0942	5.56E-05
0.0944	5.54E-05
0.0946	5.51E-05
0.0948	5.49E-05
0.095	5.47E-05
0.0952	5.44E-05
0.0954	5.42E-05
0.0956	5.40E-05
0.0958	5.38E-05
0.096	5.35E-05
0.0962	5.33E-05
0.0964	5.31E-05
0.0966	5.29E-05
0.0968	5.26E-05
0.097	5.24E-05
0.0972	5.22E-05
0.0974	5.20E-05
0.0976	5.18E-05
0.0978	5.16E-05
0.098	5.14E-05
0.0982	5.12E-05
0.0984	5.09E-05
0.0986	5.07E-05
0.0988	5.05E-05
0.099	5.03E-05
0.0992	5.01E-05
0.0994	4.99E-05
0.0996	4.97E-05
0.0998	4.95E-05
0.1	4.93E-05
