# Supplementary material for: Storing quantum coherence in a quantum dot nuclear spin ensemble for over 100 milliseconds
Source: Nat Commun. 2025 Dec 4;17:239. doi: 10.1038/s41467-025-66948-6 (PMC12783769; doi:10.1038/s41467-025-66948-6)
Supplement: Supplementary file 3 — Source Data [file 41467_2025_66948_MOESM3_ESM.zip › Fig3e_FirstPrinciple_ST.tsv]

CHASE-40 cycle time (s)	First-principle TM, ST (s)
8.00E-04	0.00137
1.00E-03	0.00143
1.20E-03	0.00147
1.40E-03	0.0015
1.60E-03	0.00152
1.80E-03	0.00153
2.00E-03	0.00154
0.0022	0.00154
0.0024	0.00153
0.0026	0.00151
0.0028	0.00148
0.003	0.00144
0.0032	0.0014
0.0034	0.00135
0.0036	0.0013
0.0038	0.00124
0.004	0.00118
0.0042	0.00112
0.0044	0.00105
0.0046	9.93E-04
0.0048	9.35E-04
0.005	8.79E-04
0.0052	8.26E-04
0.0054	7.76E-04
0.0056	7.29E-04
0.0058	6.86E-04
0.006	6.45E-04
0.0062	6.07E-04
0.0064	5.73E-04
0.0066	5.40E-04
0.0068	5.10E-04
0.007	4.82E-04
0.0072	4.56E-04
0.0074	4.33E-04
0.0076	4.10E-04
0.0078	3.90E-04
0.008	3.70E-04
0.0082	3.53E-04
0.0084	3.36E-04
0.0086	3.20E-04
0.0088	3.06E-04
0.009	2.92E-04
0.0092	2.79E-04
0.0094	2.67E-04
0.0096	2.56E-04
0.0098	2.46E-04
0.01	2.36E-04
0.0102	2.26E-04
0.0104	2.18E-04
0.0106	2.09E-04
0.0108	2.01E-04
0.011	1.94E-04
0.0112	1.87E-04
0.0114	1.80E-04
0.0116	1.74E-04
0.0118	1.68E-04
0.012	1.62E-04
0.0122	1.57E-04
0.0124	1.52E-04
0.0126	1.47E-04
0.0128	1.42E-04
0.013	1.38E-04
0.0132	1.33E-04
0.0134	1.29E-04
0.0136	1.26E-04
0.0138	1.22E-04
0.014	1.18E-04
0.0142	1.15E-04
0.0144	1.12E-04
0.0146	1.09E-04
0.0148	1.06E-04
0.015	1.03E-04
0.0152	1.00E-04
0.0154	9.73E-05
0.0156	9.48E-05
0.0158	9.23E-05
0.016	9.00E-05
0.0162	8.77E-05
0.0164	8.56E-05
0.0166	8.35E-05
0.0168	8.15E-05
0.017	7.95E-05
0.0172	7.76E-05
0.0174	7.58E-05
0.0176	7.41E-05
0.0178	7.24E-05
0.018	7.07E-05
0.0182	6.92E-05
0.0184	6.76E-05
0.0186	6.62E-05
0.0188	6.47E-05
0.019	6.34E-05
0.0192	6.20E-05
0.0194	6.07E-05
0.0196	5.95E-05
0.0198	5.82E-05
0.02	5.71E-05
0.0202	5.59E-05
0.0204	5.48E-05
0.0206	5.37E-05
0.0208	5.27E-05
0.021	5.17E-05
0.0212	5.07E-05
0.0214	4.97E-05
0.0216	4.88E-05
0.0218	4.79E-05
0.022	4.70E-05
0.0222	4.61E-05
0.0224	4.53E-05
0.0226	4.45E-05
0.0228	4.37E-05
0.023	4.29E-05
0.0232	4.22E-05
0.0234	4.14E-05
0.0236	4.07E-05
0.0238	4.00E-05
0.024	3.94E-05
0.0242	3.87E-05
0.0244	3.81E-05
0.0246	3.74E-05
0.0248	3.68E-05
0.025	3.62E-05
0.0252	3.57E-05
0.0254	3.51E-05
0.0256	3.45E-05
0.0258	3.40E-05
0.026	3.35E-05
0.0262	3.29E-05
0.0264	3.24E-05
0.0266	3.19E-05
0.0268	3.15E-05
0.027	3.10E-05
0.0272	3.05E-05
0.0274	3.01E-05
0.0276	2.96E-05
0.0278	2.92E-05
0.028	2.88E-05
0.0282	2.84E-05
0.0284	2.80E-05
0.0286	2.76E-05
0.0288	2.72E-05
0.029	2.68E-05
0.0292	2.64E-05
0.0294	2.61E-05
0.0296	2.57E-05
0.0298	2.54E-05
0.03	2.50E-05
0.0302	2.47E-05
0.0304	2.44E-05
0.0306	2.40E-05
0.0308	2.37E-05
0.031	2.34E-05
0.0312	2.31E-05
0.0314	2.28E-05
0.0316	2.25E-05
0.0318	2.22E-05
0.032	2.20E-05
0.0322	2.17E-05
0.0324	2.14E-05
0.0326	2.12E-05
0.0328	2.09E-05
0.033	2.06E-05
0.0332	2.04E-05
0.0334	2.01E-05
0.0336	1.99E-05
0.0338	1.97E-05
0.034	1.94E-05
0.0342	1.92E-05
0.0344	1.90E-05
0.0346	1.88E-05
0.0348	1.85E-05
0.035	1.83E-05
0.0352	1.81E-05
0.0354	1.79E-05
0.0356	1.77E-05
0.0358	1.75E-05
0.036	1.73E-05
0.0362	1.71E-05
0.0364	1.69E-05
0.0366	1.67E-05
0.0368	1.66E-05
0.037	1.64E-05
0.0372	1.62E-05
0.0374	1.60E-05
0.0376	1.58E-05
0.0378	1.57E-05
0.038	1.55E-05
0.0382	1.53E-05
0.0384	1.52E-05
0.0386	1.50E-05
0.0388	1.49E-05
0.039	1.47E-05
0.0392	1.46E-05
0.0394	1.44E-05
0.0396	1.43E-05
0.0398	1.41E-05
0.04	1.40E-05
0.0402	1.38E-05
0.0404	1.37E-05
0.0406	1.36E-05
0.0408	1.34E-05
0.041	1.33E-05
0.0412	1.32E-05
0.0414	1.30E-05
0.0416	1.29E-05
0.0418	1.28E-05
0.042	1.27E-05
0.0422	1.26E-05
0.0424	1.24E-05
0.0426	1.23E-05
0.0428	1.22E-05
0.043	1.21E-05
0.0432	1.20E-05
0.0434	1.19E-05
0.0436	1.18E-05
0.0438	1.16E-05
0.044	1.15E-05
0.0442	1.14E-05
0.0444	1.13E-05
0.0446	1.12E-05
0.0448	1.11E-05
0.045	1.10E-05
0.0452	1.09E-05
0.0454	1.08E-05
0.0456	1.07E-05
0.0458	1.06E-05
0.046	1.05E-05
0.0462	1.05E-05
0.0464	1.04E-05
0.0466	1.03E-05
0.0468	1.02E-05
0.047	1.01E-05
0.0472	1.00E-05
0.0474	9.93E-06
0.0476	9.84E-06
0.0478	9.76E-06
0.048	9.68E-06
0.0482	9.60E-06
0.0484	9.52E-06
0.0486	9.44E-06
0.0488	9.36E-06
0.049	9.29E-06
0.0492	9.21E-06
0.0494	9.13E-06
0.0496	9.06E-06
0.0498	8.99E-06
0.05	8.92E-06
0.0502	8.84E-06
0.0504	8.77E-06
0.0506	8.70E-06
0.0508	8.63E-06
0.051	8.57E-06
0.0512	8.50E-06
0.0514	8.43E-06
0.0516	8.37E-06
0.0518	8.30E-06
0.052	8.24E-06
0.0522	8.17E-06
0.0524	8.11E-06
0.0526	8.05E-06
0.0528	7.99E-06
0.053	7.93E-06
0.0532	7.87E-06
0.0534	7.81E-06
0.0536	7.75E-06
0.0538	7.69E-06
0.054	7.63E-06
0.0542	7.58E-06
0.0544	7.52E-06
0.0546	7.47E-06
0.0548	7.41E-06
0.055	7.36E-06
0.0552	7.30E-06
0.0554	7.25E-06
0.0556	7.20E-06
0.0558	7.15E-06
0.056	7.09E-06
0.0562	7.04E-06
0.0564	6.99E-06
0.0566	6.94E-06
0.0568	6.89E-06
0.057	6.85E-06
0.0572	6.80E-06
0.0574	6.75E-06
0.0576	6.70E-06
0.0578	6.66E-06
0.058	6.61E-06
0.0582	6.57E-06
0.0584	6.52E-06
0.0586	6.48E-06
0.0588	6.43E-06
0.059	6.39E-06
0.0592	6.34E-06
0.0594	6.30E-06
0.0596	6.26E-06
0.0598	6.22E-06
0.06	6.17E-06
0.0602	6.13E-06
0.0604	6.09E-06
0.0606	6.05E-06
0.0608	6.01E-06
0.061	5.97E-06
0.0612	5.93E-06
0.0614	5.89E-06
0.0616	5.86E-06
0.0618	5.82E-06
0.062	5.78E-06
0.0622	5.74E-06
0.0624	5.71E-06
0.0626	5.67E-06
0.0628	5.63E-06
0.063	5.60E-06
0.0632	5.56E-06
0.0634	5.53E-06
0.0636	5.49E-06
0.0638	5.46E-06
0.064	5.42E-06
0.0642	5.39E-06
0.0644	5.35E-06
0.0646	5.32E-06
0.0648	5.29E-06
0.065	5.26E-06
0.0652	5.22E-06
0.0654	5.19E-06
0.0656	5.16E-06
0.0658	5.13E-06
0.066	5.10E-06
0.0662	5.07E-06
0.0664	5.04E-06
0.0666	5.00E-06
0.0668	4.97E-06
0.067	4.94E-06
0.0672	4.92E-06
0.0674	4.89E-06
0.0676	4.86E-06
0.0678	4.83E-06
0.068	4.80E-06
0.0682	4.77E-06
0.0684	4.74E-06
0.0686	4.72E-06
0.0688	4.69E-06
0.069	4.66E-06
0.0692	4.63E-06
0.0694	4.61E-06
0.0696	4.58E-06
0.0698	4.55E-06
0.07	4.53E-06
0.0702	4.50E-06
0.0704	4.48E-06
0.0706	4.45E-06
0.0708	4.43E-06
0.071	4.40E-06
0.0712	4.38E-06
0.0714	4.35E-06
0.0716	4.33E-06
0.0718	4.30E-06
0.072	4.28E-06
0.0722	4.25E-06
0.0724	4.23E-06
0.0726	4.21E-06
0.0728	4.18E-06
0.073	4.16E-06
0.0732	4.14E-06
0.0734	4.12E-06
0.0736	4.09E-06
0.0738	4.07E-06
0.074	4.05E-06
0.0742	4.03E-06
0.0744	4.01E-06
0.0746	3.98E-06
0.0748	3.96E-06
0.075	3.94E-06
0.0752	3.92E-06
0.0754	3.90E-06
0.0756	3.88E-06
0.0758	3.86E-06
0.076	3.84E-06
0.0762	3.82E-06
0.0764	3.80E-06
0.0766	3.78E-06
0.0768	3.76E-06
0.077	3.74E-06
0.0772	3.72E-06
0.0774	3.70E-06
0.0776	3.68E-06
0.0778	3.66E-06
0.078	3.64E-06
0.0782	3.62E-06
0.0784	3.60E-06
0.0786	3.59E-06
0.0788	3.57E-06
0.079	3.55E-06
0.0792	3.53E-06
0.0794	3.51E-06
0.0796	3.50E-06
0.0798	3.48E-06
0.08	3.46E-06
0.0802	3.44E-06
0.0804	3.43E-06
0.0806	3.41E-06
0.0808	3.39E-06
0.081	3.38E-06
0.0812	3.36E-06
0.0814	3.34E-06
0.0816	3.33E-06
0.0818	3.31E-06
0.082	3.29E-06
0.0822	3.28E-06
0.0824	3.26E-06
0.0826	3.25E-06
0.0828	3.23E-06
0.083	3.21E-06
0.0832	3.20E-06
0.0834	3.18E-06
0.0836	3.17E-06
0.0838	3.15E-06
0.084	3.14E-06
0.0842	3.12E-06
0.0844	3.11E-06
0.0846	3.09E-06
0.0848	3.08E-06
0.085	3.06E-06
0.0852	3.05E-06
0.0854	3.04E-06
0.0856	3.02E-06
0.0858	3.01E-06
0.086	2.99E-06
0.0862	2.98E-06
0.0864	2.97E-06
0.0866	2.95E-06
0.0868	2.94E-06
0.087	2.92E-06
0.0872	2.91E-06
0.0874	2.90E-06
0.0876	2.88E-06
0.0878	2.87E-06
0.088	2.86E-06
0.0882	2.85E-06
0.0884	2.83E-06
0.0886	2.82E-06
0.0888	2.81E-06
0.089	2.79E-06
0.0892	2.78E-06
0.0894	2.77E-06
0.0896	2.76E-06
0.0898	2.74E-06
0.09	2.73E-06
0.0902	2.72E-06
0.0904	2.71E-06
0.0906	2.70E-06
0.0908	2.68E-06
0.091	2.67E-06
0.0912	2.66E-06
0.0914	2.65E-06
0.0916	2.64E-06
0.0918	2.63E-06
0.092	2.61E-06
0.0922	2.60E-06
0.0924	2.59E-06
0.0926	2.58E-06
0.0928	2.57E-06
0.093	2.56E-06
0.0932	2.55E-06
0.0934	2.54E-06
0.0936	2.53E-06
0.0938	2.51E-06
0.094	2.50E-06
0.0942	2.49E-06
0.0944	2.48E-06
0.0946	2.47E-06
0.0948	2.46E-06
0.095	2.45E-06
0.0952	2.44E-06
0.0954	2.43E-06
0.0956	2.42E-06
0.0958	2.41E-06
0.096	2.40E-06
0.0962	2.39E-06
0.0964	2.38E-06
0.0966	2.37E-06
0.0968	2.36E-06
0.097	2.35E-06
0.0972	2.34E-06
0.0974	2.33E-06
0.0976	2.32E-06
0.0978	2.31E-06
0.098	2.30E-06
0.0982	2.29E-06
0.0984	2.28E-06
0.0986	2.27E-06
0.0988	2.27E-06
0.099	2.26E-06
0.0992	2.25E-06
0.0994	2.24E-06
0.0996	2.23E-06
0.0998	2.22E-06
0.1	2.21E-06
