# Supplementary material for: Storing quantum coherence in a quantum dot nuclear spin ensemble for over 100 milliseconds
Source: Nat Commun. 2025 Dec 4;17:239. doi: 10.1038/s41467-025-66948-6 (PMC12783769; doi:10.1038/s41467-025-66948-6)
Supplement: Supplementary file 3 — Source Data [file 41467_2025_66948_MOESM3_ESM.zip › Fig3e_Measured_ST.tsv]

CHASE-40 cycle time (s)	Measured TM, ST (s)
8.00E-04	0.03104
8.29E-04	0.03093
8.59E-04	0.03071
8.90E-04	0.03039
9.22E-04	0.02999
9.56E-04	0.0295
9.90E-04	0.02894
0.00103	0.02831
0.00106	0.02763
0.0011	0.0269
0.00114	0.02612
0.00118	0.02532
0.00123	0.0245
0.00127	0.02365
0.00132	0.0228
0.00136	0.02195
0.00141	0.0211
0.00146	0.02025
0.00152	0.01942
0.00157	0.0186
0.00163	0.01781
0.00169	0.01703
0.00175	0.01629
0.00181	0.01556
0.00188	0.01487
0.00194	0.0142
0.00201	0.01357
0.00209	0.01297
0.00216	0.0124
0.00224	0.01186
0.00232	0.01135
0.00241	0.01087
0.00249	0.01041
0.00258	0.00999
0.00268	0.0096
0.00277	0.00923
0.00287	0.00889
0.00298	0.00857
0.00309	0.0083
0.0032	0.00807
0.00331	0.00787
0.00343	0.00768
0.00356	0.0075
0.00369	0.00734
0.00382	0.0072
0.00396	0.00706
0.0041	0.00694
0.00425	0.00683
0.0044	0.00672
0.00456	0.00663
0.00473	0.00655
0.0049	0.00647
0.00507	0.00641
0.00526	0.00635
0.00545	0.0063
0.00564	0.00625
0.00585	0.0062
0.00606	0.00615
0.00628	0.00611
0.0065	0.00607
0.00674	0.00603
0.00698	0.00599
0.00724	0.00595
0.0075	0.00591
0.00777	0.00585
0.00805	0.00579
0.00834	0.00573
0.00864	0.00567
0.00895	0.00561
0.00928	0.00555
0.00961	0.00549
0.00996	0.00543
0.01032	0.00536
0.01069	0.0053
0.01108	0.00523
0.01148	0.00517
0.0119	0.00509
0.01233	0.00501
0.01277	0.00493
0.01323	0.00485
0.01371	0.00478
0.01421	0.0047
0.01472	0.00463
