# Supplementary material for: Storing quantum coherence in a quantum dot nuclear spin ensemble for over 100 milliseconds
Source: Nat Commun. 2025 Dec 4;17:239. doi: 10.1038/s41467-025-66948-6 (PMC12783769; doi:10.1038/s41467-025-66948-6)
Supplement: Supplementary file 3 — Source Data [file 41467_2025_66948_MOESM3_ESM.zip › Fig3e_NumericalModel_CT.tsv]

CHASE-40 cycle time (s)	Numerical model TM, CT (s)
8.00E-04	0.05603
8.34E-04	0.05991
8.69E-04	0.06413
9.05E-04	0.06872
9.43E-04	0.07369
9.83E-04	0.07909
1.02E-03	0.08495
0.00107	0.09131
0.00111	0.09819
0.00116	0.10565
0.00121	0.11372
0.00126	0.12246
0.00131	0.1319
0.00137	0.1421
0.00142	0.15311
0.00148	0.16497
0.00154	0.17775
0.00161	0.1915
0.00168	0.20628
0.00175	2.22E-01
0.00182	2.39E-01
0.0019	2.57E-01
0.00198	2.77E-01
0.00206	2.98E-01
0.00215	3.20E-01
0.00224	3.43E-01
0.00233	3.66E-01
0.00243	3.91E-01
0.00253	4.17E-01
0.00264	4.44E-01
0.00275	4.73E-01
0.00286	5.04E-01
0.00298	5.37E-01
0.00311	5.71E-01
0.00324	6.08E-01
0.00337	6.48E-01
0.00351	6.90E-01
0.00366	7.36E-01
0.00382	7.94E-01
0.00398	8.67E-01
0.00414	9.45E-01
0.00432	1.03E+00
0.0045	1.12E+00
0.00469	1.21E+00
0.00488	1.31E+00
0.00509	1.41E+00
0.0053	1.50E+00
0.00552	1.60E+00
0.00576	1.68E+00
0.006	1.76E+00
0.00625	1.82E+00
0.00651	1.82E+00
0.00678	1.79E+00
0.00707	1.76E+00
0.00737	1.70E+00
0.00767	1.64E+00
0.008	1.57E+00
0.00833	1.49E+00
0.00868	1.40E+00
0.00905	1.31E+00
0.00943	1.21E+00
0.00982	1.12E+00
0.01023	1.03E+00
0.01066	9.43E-01
0.01111	8.61E-01
0.01158	7.83E-01
0.01206	7.08E-01
0.01257	6.38E-01
0.0131	5.72E-01
0.01365	5.11E-01
0.01422	4.54E-01
0.01481	4.02E-01
0.01544	3.55E-01
0.01608	3.12E-01
0.01676	2.74E-01
0.01746	2.39E-01
0.0182	2.10E-01
0.01896	1.84E-01
0.01975	1.60E-01
0.02058	1.39E-01
0.02145	1.20E-01
0.02235	1.04E-01
0.02328	8.91E-02
0.02426	7.62E-02
0.02528	6.49E-02
0.02634	5.50E-02
0.02745	4.65E-02
0.0286	3.90E-02
0.0298	3.26E-02
0.03105	2.71E-02
0.03235	2.24E-02
0.03371	1.84E-02
0.03512	1.51E-02
0.0366	1.23E-02
0.03813	9.92E-03
0.03973	7.98E-03
0.0414	6.37E-03
0.04314	5.06E-03
0.04495	3.99E-03
0.04684	3.13E-03
0.0488	2.43E-03
