# Supplementary material for: Storing quantum coherence in a quantum dot nuclear spin ensemble for over 100 milliseconds
Source: Nat Commun. 2025 Dec 4;17:239. doi: 10.1038/s41467-025-66948-6 (PMC12783769; doi:10.1038/s41467-025-66948-6)
Supplement: Supplementary file 3 — Source Data [file 41467_2025_66948_MOESM3_ESM.zip › Fig3e_NumericalModel_ST.tsv]

CHASE-40 cycle time (s)	Numerical model TM, ST (s)
8.01E-04	0.03637
8.43E-04	0.03674
8.86E-04	0.03685
9.32E-04	0.03669
9.81E-04	0.03631
1.03E-03	0.0357
1.09E-03	0.03492
0.00114	0.03397
0.0012	0.03289
0.00126	0.03171
0.00133	0.03046
0.0014	0.02916
0.00147	0.02783
0.00155	0.0265
0.00163	0.02518
0.00171	0.02389
0.0018	0.02264
0.0019	0.02144
0.00199	0.0203
0.0021	1.92E-02
0.00221	1.82E-02
0.00232	1.73E-02
0.00244	1.64E-02
0.00257	1.56E-02
0.0027	1.49E-02
0.00284	1.43E-02
0.00299	1.40E-02
0.00315	1.37E-02
0.00331	1.35E-02
0.00348	1.33E-02
0.00367	1.31E-02
0.00386	1.30E-02
0.00406	1.29E-02
0.00427	1.29E-02
0.00449	1.28E-02
0.00472	1.28E-02
0.00497	1.28E-02
0.00523	1.27E-02
0.0055	1.27E-02
0.00579	1.26E-02
0.00609	1.25E-02
0.0064	1.24E-02
0.00674	1.24E-02
0.00709	1.23E-02
0.00746	1.23E-02
0.00784	1.23E-02
0.00825	1.23E-02
0.00868	1.23E-02
0.00913	1.23E-02
0.00961	1.24E-02
0.01011	1.24E-02
0.01063	1.26E-02
0.01118	1.28E-02
0.01177	1.30E-02
0.01238	1.33E-02
0.01302	1.35E-02
0.0137	1.38E-02
0.01441	1.41E-02
0.01516	1.44E-02
0.01595	1.47E-02
0.01678	1.50E-02
0.01765	1.53E-02
0.01857	1.57E-02
0.01954	1.60E-02
0.02055	1.62E-02
0.02162	1.65E-02
0.02275	1.68E-02
0.02393	1.70E-02
0.02517	1.72E-02
0.02648	1.74E-02
0.02786	1.76E-02
0.02931	1.78E-02
0.03083	1.79E-02
0.03244	1.80E-02
0.03412	1.80E-02
0.0359	1.80E-02
0.03777	1.78E-02
0.03973	1.76E-02
0.0418	1.73E-02
0.04397	1.70E-02
0.04626	1.67E-02
0.04866	1.64E-02
0.0512	1.61E-02
0.05386	1.57E-02
0.05666	1.54E-02
0.05961	1.51E-02
0.06271	1.48E-02
0.06597	1.45E-02
0.0694	1.42E-02
0.07301	1.40E-02
0.07681	1.38E-02
0.0808	1.36E-02
0.085	1.34E-02
0.08942	1.32E-02
0.09407	1.31E-02
0.09897	1.30E-02
0.10412	1.30E-02
0.10953	1.30E-02
0.11523	1.31E-02
0.12122	1.31E-02
0.12753	1.33E-02
