# Supplementary material for: Storing quantum coherence in a quantum dot nuclear spin ensemble for over 100 milliseconds
Source: Nat Commun. 2025 Dec 4;17:239. doi: 10.1038/s41467-025-66948-6 (PMC12783769; doi:10.1038/s41467-025-66948-6)
Supplement: Supplementary file 3 — Source Data [file 41467_2025_66948_MOESM3_ESM.zip › Fig4a.xls]

## Sheet: phi=0
Set spin free evolution time T_FreeEvol, excluding Rf pulses (ms)	Measured echo amplitude, phi=0 (ueV)
0.06296	17.0367
0.07929	16.1272
0.09985	17.9457
0.12574	17.1445
0.19941	17.7777
0.25111	17.4797
0.31623	17.9206
0.39823	16.9938
0.50148	16.4925
0.63152	17.4364
0.79527	16.7127
1.26117	17.7099
1.58819	17.1124
2	18.382
2.25131	17.4632
2.53419	17.3414
2.85262	17.4839
3.21106	16.928
4.06873	17.8404
4.57998	17.3607
5.15547	17.2531
5.80327	16.009
6.53247	16.5613
7.3533	16.5281
8.27727	16.3511
9.31733	14.8646
10.4881	15.1089
11.8059	13.8948
13.2894	12.2951
14.9593	10.5115
16.839	9.69265
18.9548	8.20738
21.3366	4.92149
24.0176	4.25558
27.0355	2.52782
30.4326	0.99531
34.2566	0.28723
38.561	0.395
43.4063	-0.9353
48.8605	0.37861
55	-0.89556
69.5508	0.20394
87.9512	-0.1568
111.22	0.94774
140.644	-0.71008
177.853	0.80967

## Sheet: phi=0.5pi
Set spin free evolution time T_FreeEvol, excluding Rf pulses (ms)	Measured echo amplitude, phi=pi/2 (ueV)
0.06296	17.3027
0.07929	16.6563
0.09985	17.121
0.12574	16.9992
0.19941	17.3137
0.25111	17.5642
0.31623	18.5636
0.39823	18.1584
0.50148	16.845
0.63152	17.657
0.79527	17.3078
1.26117	17.5201
1.58819	18.0454
2	17.7369
2.25131	16.9623
2.53419	17.0841
2.85262	17.0175
3.21106	17.1064
4.06873	17.3798
4.57998	17.671
5.15547	17.3168
5.80327	16.8621
6.53247	17.9541
7.3533	16.4843
8.27727	15.9154
9.31733	15.2894
10.4881	15.8073
11.8059	14.3701
13.2894	12.2854
14.9593	11.5998
16.839	10.7342
18.9548	8.8817
21.3366	5.824
24.0176	5.28041
27.0355	2.90678
30.4326	0.77504
34.2566	0.02257
38.561	0.51565
43.4063	0.08397
48.8605	0.15598
55	-0.36437
69.5508	0.55001
87.9512	0.48912
111.22	-0.3148
140.644	0.13849
177.853	0.52144

## Sheet: phi=0.25pi
Set spin free evolution time T_FreeEvol, excluding Rf pulses (ms)	Measured echo amplitude, phi=pi/4 (ueV)
0.06325	18.0334
0.07962	18.4194
0.10024	18.0003
0.12619	17.9141
0.15887	17.9786
0.2	18.217
0.25179	18.1727
0.31698	18.1098
0.39905	17.1178
0.50238	17.9506
0.63246	18.0493
0.79621	18.335
1.00237	17.9563
1.26191	17.8942
1.58866	17.6924
2	18.3677
2.25461	17.611
2.54163	18.4679
2.86519	17.3636
3.22994	18.1068
3.64113	17.4655
4.10466	17.7782
4.35811	18.1985
4.6272	17.6012
4.91291	17.2443
5.21626	17.7007
5.53835	17.8216
5.88032	17.2046
6.2434	17.3184
6.62891	17.692
7.03822	17.0596
7.4728	16.3191
7.93421	16.8909
8.42412	16.8715
8.94427	16.2872
9.49654	15.181
10.0829	15.4162
10.7055	15.1591
11.3665	14.5804
12.0684	15.4182
12.8135	13.3415
13.6047	12.4609
14.4447	11.7684
15.3367	10.9424
16.2836	10.6836
17.2891	9.87828
18.3566	8.6423
19.49	6.96509
20.6935	6.73504
21.9712	6.16533
23.3278	4.72539
24.7682	3.70659
26.2976	2.80848
27.9214	1.87659
29.6454	1.66083
31.4759	1.11438
33.4194	0.62701
35.4829	0.07125
37.6738	0.20279
40	0.36131
51.0714	0.3984
65.2071	-0.08395
83.2553	-0.08788
83.2553	-0.01831
106.299	-0.26006
135.721	-0.0645
173.286	-0.0787
221.249	-0.19257

## Sheet: phi=-0.25pi
Set spin free evolution time T_FreeEvol, excluding Rf pulses (ms)	Measured echo amplitude, phi=-pi/4 (ueV)
0.06325	17.7052
0.07962	18.276
0.10024	17.6924
0.12619	18.1909
0.15887	17.523
0.2	17.9362
0.25179	17.7522
0.31698	17.5684
0.39905	17.4807
0.50238	17.9724
0.63246	17.7653
0.79621	17.6364
1.00237	17.7315
1.26191	17.9569
1.58866	17.5645
2	17.5826
2.25461	17.5611
2.54163	18.1827
2.86519	17.336
3.22994	17.8576
3.64113	17.6123
4.10466	17.762
4.35811	17.6147
4.6272	17.3182
4.91291	17.1574
5.21626	17.14
5.53835	17.4512
5.88032	16.3213
6.2434	17.3778
6.62891	17.1538
7.03822	16.5293
7.4728	16.1491
7.93421	16.4944
8.42412	16.0892
8.94427	16.1019
9.49654	14.7622
10.0829	15.2286
10.7055	14.6255
11.3665	13.6385
12.0684	12.5843
12.8135	12.0877
13.6047	11.5866
14.4447	10.8172
15.3367	9.9123
16.2836	10.0571
17.2891	9.32447
18.3566	7.84237
19.49	6.38825
20.6935	6.07102
21.9712	5.58764
23.3278	4.47726
24.7682	2.92334
26.2976	2.34561
27.9214	2.06355
29.6454	1.4354
31.4759	0.94338
33.4194	0.50607
35.4829	0.3585
37.6738	0.51987
40	-0.18312
51.0714	-0.16424
65.2071	-0.15414
83.2553	0.8514
83.2553	-0.14015
106.299	-0.32488
135.721	0.04872
173.286	-0.23967
221.249	-0.16185

## Sheet: theta=0
Set spin free evolution time T_FreeEvol, excluding Rf pulses (ms)	Measured echo amplitude, theta=0 (ueV)
0.06325	17.7598
0.07962	18.3102
0.10024	17.5767
0.12619	17.6546
0.15887	17.1226
0.2	18.2443
0.25179	17.9285
0.31698	17.6513
0.39905	17.3688
0.50238	18.3637
0.56368	17.7798
0.63246	17.3182
0.70963	18.6283
0.79621	17.3902
0.89337	18.2014
1.00237	16.7815
1.12468	18.2228
1.26191	17.7703
1.41589	18.3334
1.58866	17.191
1.7825	17.9822
2	16.816
2.12349	18.2609
2.25461	17.2773
2.39382	17.7994
2.54163	18.1833
2.69857	17.4213
2.86519	17.1304
3.0421	18.1039
3.22994	16.6885
3.42938	17.7532
3.64113	16.3566
3.86595	18.0551
4.10466	17.876
4.35811	17.7914
4.6272	16.8589
4.91291	16.9853
5.21626	16.7695
5.53835	17.303
5.88032	16.1231
6.2434	16.9476
6.62891	17.1772
7.03822	16.0307
7.4728	14.8574
7.93421	15.384
8.42412	14.5358
8.94427	14.7394
9.49654	13.3348
10.0829	13.8844
10.7055	13.0713
11.3665	12.3785
12.0684	11.4685
12.8135	10.9785
13.6047	9.95659
14.4447	9.83876
15.3367	9.22736
16.2836	8.38106
17.2891	8.08545
18.3566	6.87162
19.49	6.27889
20.6935	5.89053
21.9712	5.42536
23.3278	4.40048
24.7682	3.86073
26.2976	3.66984
27.9214	3.59953
29.6454	2.18522
31.4759	1.79442
33.4194	1.52365
35.4829	0.99959
37.6738	1.26225
40	-0.02774
51.0714	0.93285
65.2071	-0.33662
83.2553	-0.55736
106.299	-1.02857
135.721	0.5953
173.286	-0.04093
221.249	-0.86691
