# Supplementary material for: Storing quantum coherence in a quantum dot nuclear spin ensemble for over 100 milliseconds
Source: Nat Commun. 2025 Dec 4;17:239. doi: 10.1038/s41467-025-66948-6 (PMC12783769; doi:10.1038/s41467-025-66948-6)
Supplement: Supplementary file 3 — Source Data [file 41467_2025_66948_MOESM3_ESM.zip › Fig4a_phi=-0.25pi.tsv]

Set spin free evolution time T_FreeEvol, excluding Rf pulses (ms)	Measured echo amplitude, phi=-pi/4 (ueV)
0.06325	17.7052
0.07962	18.27596
0.10024	17.69242
0.12619	18.19094
0.15887	17.52301
0.2	17.93618
0.25179	17.75221
0.31698	17.5684
0.39905	17.48073
0.50238	17.97245
0.63246	17.7653
0.79621	17.63641
1.00237	17.73151
1.26191	17.9569
1.58866	17.56451
2	17.58259
2.25461	17.56109
2.54163	18.18269
2.86519	17.33599
3.22994	17.85764
3.64113	17.61234
4.10466	17.76199
4.35811	17.61471
4.6272	17.31822
4.91291	17.15735
5.21626	17.13999
5.53835	17.45123
5.88032	16.32127
6.2434	17.37776
6.62891	17.15382
7.03822	16.52929
7.4728	16.14906
7.93421	16.49439
8.42412	16.08923
8.94427	16.10188
9.49654	14.76215
10.08292	15.22858
10.7055	14.62548
11.36652	13.6385
12.06835	12.58432
12.81352	12.08766
13.60471	11.58661
14.44474	10.81724
15.33665	9.9123
16.28362	10.05712
17.28907	9.32447
18.3566	7.84237
19.49004	6.38825
20.69347	6.07102
21.97121	5.58764
23.32784	4.47726
24.76824	2.92334
26.29758	2.34561
27.92135	2.06355
29.64538	1.4354
31.47586	0.94338
33.41936	0.50607
35.48287	0.3585
37.6738	0.51987
40	-0.18312
51.07135	-0.16424
65.20707	-0.15414
83.25532	0.8514
83.25532	-0.14015
106.29904	-0.32488
135.72088	0.04872
173.28621	-0.23967
221.24901	-0.16185
