# Supplementary material for: Storing quantum coherence in a quantum dot nuclear spin ensemble for over 100 milliseconds
Source: Nat Commun. 2025 Dec 4;17:239. doi: 10.1038/s41467-025-66948-6 (PMC12783769; doi:10.1038/s41467-025-66948-6)
Supplement: Supplementary file 3 — Source Data [file 41467_2025_66948_MOESM3_ESM.zip › Fig4a_phi=0.25pi.tsv]

Set spin free evolution time T_FreeEvol, excluding Rf pulses (ms)	Measured echo amplitude, phi=pi/4 (ueV)
0.06325	18.0334
0.07962	18.41936
0.10024	18.00027
0.12619	17.91414
0.15887	17.97859
0.2	18.21695
0.25179	18.17268
0.31698	18.10978
0.39905	17.11778
0.50238	17.95059
0.63246	18.04927
0.79621	18.33497
1.00237	17.95627
1.26191	17.89424
1.58866	17.69236
2	18.36769
2.25461	17.61098
2.54163	18.46791
2.86519	17.36362
3.22994	18.10679
3.64113	17.46548
4.10466	17.77816
4.35811	18.19846
4.6272	17.60118
4.91291	17.2443
5.21626	17.70075
5.53835	17.82162
5.88032	17.20456
6.2434	17.31836
6.62891	17.69205
7.03822	17.05956
7.4728	16.31905
7.93421	16.89086
8.42412	16.87149
8.94427	16.28716
9.49654	15.181
10.08292	15.41616
10.7055	15.15909
11.36652	14.58038
12.06835	15.41821
12.81352	13.34154
13.60471	12.46094
14.44474	11.76838
15.33665	10.94245
16.28362	10.68359
17.28907	9.87828
18.3566	8.6423
19.49004	6.96509
20.69347	6.73504
21.97121	6.16533
23.32784	4.72539
24.76824	3.70659
26.29758	2.80848
27.92135	1.87659
29.64538	1.66083
31.47586	1.11438
33.41936	0.62701
35.48287	0.07125
37.6738	0.20279
40	0.36131
51.07135	0.3984
65.20707	-0.08395
83.25532	-0.08788
83.25532	-0.01831
106.29904	-0.26006
135.72088	-0.0645
173.28621	-0.0787
221.24901	-0.19257
