# Supplementary material for: Storing quantum coherence in a quantum dot nuclear spin ensemble for over 100 milliseconds
Source: Nat Commun. 2025 Dec 4;17:239. doi: 10.1038/s41467-025-66948-6 (PMC12783769; doi:10.1038/s41467-025-66948-6)
Supplement: Supplementary file 3 — Source Data [file 41467_2025_66948_MOESM3_ESM.zip › Fig4a_phi=0.5pi.tsv]

Set spin free evolution time T_FreeEvol, excluding Rf pulses (ms)	Measured echo amplitude, phi=pi/2 (ueV)
0.06296	17.30272
0.07929	16.65627
0.09985	17.12096
0.12574	16.99921
0.19941	17.31373
0.25111	17.56421
0.31623	18.56362
0.39823	18.15845
0.50148	16.84496
0.63152	17.65696
0.79527	17.30785
1.26117	17.52013
1.58819	18.04537
2	17.73688
2.25131	16.96227
2.53419	17.08412
2.85262	17.01749
3.21106	17.10642
4.06873	17.37977
4.57998	17.67096
5.15547	17.31685
5.80327	16.86206
6.53247	17.95406
7.3533	16.48429
8.27727	15.91541
9.31733	15.28942
10.48809	15.80735
11.80595	14.3701
13.28941	12.2854
14.95928	11.59975
16.83896	10.73425
18.95484	8.8817
21.33658	5.824
24.01759	5.28041
27.03549	2.90678
30.4326	0.77504
34.25656	0.02257
38.56102	0.51565
43.40634	0.08397
48.8605	0.15598
55	-0.36437
69.55081	0.55001
87.95119	0.48912
111.21957	-0.3148
140.64384	0.13849
177.85261	0.52144
