# Supplementary material for: Storing quantum coherence in a quantum dot nuclear spin ensemble for over 100 milliseconds
Source: Nat Commun. 2025 Dec 4;17:239. doi: 10.1038/s41467-025-66948-6 (PMC12783769; doi:10.1038/s41467-025-66948-6)
Supplement: Supplementary file 3 — Source Data [file 41467_2025_66948_MOESM3_ESM.zip › Fig4a_phi=0.tsv]

Set spin free evolution time T_FreeEvol, excluding Rf pulses (ms)	Measured echo amplitude, phi=0 (ueV)
0.06296	17.0367
0.07929	16.12719
0.09985	17.94565
0.12574	17.14449
0.19941	17.77769
0.25111	17.47972
0.31623	17.92057
0.39823	16.99378
0.50148	16.49251
0.63152	17.43643
0.79527	16.71272
1.26117	17.70994
1.58819	17.11238
2	18.38202
2.25131	17.4632
2.53419	17.34142
2.85262	17.48394
3.21106	16.92798
4.06873	17.84035
4.57998	17.36067
5.15547	17.2531
5.80327	16.00898
6.53247	16.56127
7.3533	16.52813
8.27727	16.35111
9.31733	14.86459
10.48809	15.10886
11.80595	13.89475
13.28941	12.29511
14.95928	10.51155
16.83896	9.69265
18.95484	8.20738
21.33658	4.92149
24.01759	4.25558
27.03549	2.52782
30.4326	0.99531
34.25656	0.28723
38.56102	0.395
43.40634	-0.9353
48.8605	0.37861
55	-0.89556
69.55081	0.20394
87.95119	-0.1568
111.21957	0.94774
140.64384	-0.71008
177.85261	0.80967
