# Supplementary material for: Storing quantum coherence in a quantum dot nuclear spin ensemble for over 100 milliseconds
Source: Nat Commun. 2025 Dec 4;17:239. doi: 10.1038/s41467-025-66948-6 (PMC12783769; doi:10.1038/s41467-025-66948-6)
Supplement: Supplementary file 3 — Source Data [file 41467_2025_66948_MOESM3_ESM.zip › Fig4a_theta=0.tsv]

Set spin free evolution time T_FreeEvol, excluding Rf pulses (ms)	Measured echo amplitude, theta=0 (ueV)
0.06325	17.75984
0.07962	18.31021
0.10024	17.57672
0.12619	17.65457
0.15887	17.12261
0.2	18.24426
0.25179	17.92846
0.31698	17.6513
0.39905	17.36878
0.50238	18.36368
0.56368	17.77976
0.63246	17.31816
0.70963	18.62833
0.79621	17.39018
0.89337	18.20137
1.00237	16.78152
1.12468	18.22275
1.26191	17.77032
1.41589	18.33341
1.58866	17.19096
1.7825	17.98216
2	16.816
2.12349	18.2609
2.25461	17.27731
2.39382	17.79935
2.54163	18.1833
2.69857	17.42125
2.86519	17.13044
3.0421	18.10385
3.22994	16.68851
3.42938	17.75317
3.64113	16.35662
3.86595	18.05507
4.10466	17.87601
4.35811	17.79144
4.6272	16.85886
4.91291	16.98526
5.21626	16.76948
5.53835	17.303
5.88032	16.12311
6.2434	16.94761
6.62891	17.1772
7.03822	16.03067
7.4728	14.85743
7.93421	15.38396
8.42412	14.53582
8.94427	14.73941
9.49654	13.33485
10.08292	13.88437
10.7055	13.07129
11.36652	12.37853
12.06835	11.46845
12.81352	10.97853
13.60471	9.95659
14.44474	9.83876
15.33665	9.22736
16.28362	8.38106
17.28907	8.08545
18.3566	6.87162
19.49004	6.27889
20.69347	5.89053
21.97121	5.42536
23.32784	4.40048
24.76824	3.86073
26.29758	3.66984
27.92135	3.59953
29.64538	2.18522
31.47586	1.79442
33.41936	1.52365
35.48287	0.99959
37.6738	1.26225
40	-0.02774
51.07135	0.93285
65.20707	-0.33662
83.25532	-0.55736
106.29904	-1.02857
135.72088	0.5953
173.28621	-0.04093
221.24901	-0.86691
