# Supplementary material for: Storing quantum coherence in a quantum dot nuclear spin ensemble for over 100 milliseconds
Source: Nat Commun. 2025 Dec 4;17:239. doi: 10.1038/s41467-025-66948-6 (PMC12783769; doi:10.1038/s41467-025-66948-6)
Supplement: Supplementary file 3 — Source Data [file 41467_2025_66948_MOESM3_ESM.zip › Fig5.xls]

## Sheet: FID
Set spin free evolution time T_FreeEvol, excluding Rf pulses (s)	Calculated overlap fidelity (FID, full transverse polarization)	Calculated overlap fidelity (FID, spin wave superposition)
1e-07	1	1
2e-07	1	1
1.12222e-06	1	1
1.51826e-06	1	1
2.12591e-06	0.99999	1
2.49087e-06	0.99999	1
4.18107e-06	0.99998	1
7.08702e-06	0.99994	1
7.11831e-06	0.99994	1
1.22226e-05	0.99981	0.99999
2.08942e-05	0.99946	0.99998
2.1093e-05	0.99945	0.99998
3.65078e-05	0.99835	0.99993
4.93786e-05	0.99698	0.99988
6.32957e-05	0.99504	0.9998
0.0001	0.98768	0.9995
0.000109848	0.98515	0.9994
0.000131951	0.97865	0.99913
0.000190746	0.9559	0.99819
0.000205355	0.94907	0.9979
0.0003	0.89447	0.99554
0.000331331	0.87283	0.99457
0.000335693	0.86969	0.99442
0.000450821	0.77754	0.99001
0.0005	0.7339	0.98775
0.00057564	0.66381	0.98386
0.000590738	0.64956	0.98302
0.0007	0.54613	0.9764
0.000793335	0.46042	0.96998
0.0009	0.3695	0.96186
0.001	0.29354	0.95353
0.00101	0.28367	0.9523
0.0011	0.22841	0.94462
0.00118	0.18639	0.93752
0.0013	0.13012	0.92522
0.0015	0.06926	0.90425
0.0017	0.03504	0.88231
0.00174	0.03065	0.87809
0.0019	0.0171	0.86001
0.0021	0.00801	0.83791
0.0023	0.00345	0.81648
0.0025	0.00127	0.79616
0.0027	0.000421119	0.77727
0.0029	0.00029622	0.76002
0.00302	0.000352049	0.75051
0.0031	0.000387463	0.74454
0.0033	0.000365695	0.73087
0.0035	0.00020736	0.71892
0.0037	0.000139067	0.70856
0.0039	0.00038179	0.69958
0.0041	0.000919543	0.69173
0.0043	0.00149	0.68474
0.0045	0.0018	0.67831
0.0047	0.00169	0.67215
0.0049	0.00124	0.66599
0.0051	0.000707321	0.65959
0.00525	0.00042676	0.65457
0.0053	0.000375976	0.65275
0.0055	0.000495081	0.6453
0.0057	0.0012	0.63713
0.0059	0.00249	0.62816
0.0061	0.00419	0.61838
0.0063	0.00596	0.60779
0.0065	0.00723	0.59645
0.0067	0.00744	0.58445
0.0069	0.00635	0.57191
0.0071	0.00426	0.55896
0.0073	0.00205	0.54575
0.0075	0.000658176	0.53245
0.0077	0.000492117	0.51924
0.0079	0.00121	0.50628
0.0081	0.00205	0.49376
0.0083	0.00237	0.48185
0.0085	0.00205	0.47073
0.0087	0.0014	0.46056
0.0089	0.000769736	0.4515
0.0091	0.000340629	0.44371
0.00912	0.000309085	0.443
0.0093	0.000110218	0.43733
0.0095	2.30744e-05	0.43248
0.0097	3.64247e-05	0.42928
0.0099	9.69992e-05	0.42783
0.01	0.000121163	0.42779
0.0105	3.06168e-05	0.43469
0.011	0.000610055	0.45346
0.0115	0.00248	0.48309
0.012	0.00418	0.52104
0.0125	0.00393	0.56325
0.013	0.00145	0.60462
0.0135	8.66435e-05	0.63995
0.014	0.000335785	0.66515
0.0145	0.000280874	0.67852
0.015	0.000497116	0.6814
0.0155	0.000770742	0.67807
0.01585	0.00119	0.67527
0.016	0.00138	0.67457
0.0165	0.00132	0.67689
0.017	0.000218499	0.68898
0.0175	0.000196627	0.71137
0.018	0.000313165	0.7408
0.0185	0.00039767	0.77116
0.019	0.00301	0.79517
0.0195	0.00463	0.80651
0.02	0.00346	0.80143
0.0205	0.00147	0.77957
0.02089	0.000419789	0.75244
0.021	0.000290366	0.74377
0.0215	0.000527195	0.69905
0.022	0.00146	0.65125
0.0225	0.00339	0.60564
0.023	0.00578	0.56594
0.0235	0.00437	0.53383
0.024	0.00101	0.50904
0.0245	0.000602008	0.48973
0.025	0.000634773	0.47321
0.0255	0.00119	0.45669
0.026	0.00571	0.43794
0.0265	0.00889	0.41578
0.027	0.00653	0.39029
0.0275	0.00328	0.36267
0.028	0.00196	0.33493
0.0285	0.00181	0.3095
0.029	0.0018	0.28886
0.0295	0.00119	0.27536
0.03	0.000126453	0.27106
0.0305	0.000581208	0.27747
0.031	0.00255	0.29518
0.0315	0.00213	0.32331
0.032	0.000168211	0.35913
0.0325	0.00162	0.39814
0.033	0.00347	0.43479
0.0335	0.00163	0.46372
0.034	0.000597194	0.48124
0.0345	0.00155	0.48638
0.035	0.002	0.48118
0.0355	0.00205	0.47
0.036	0.00208	0.45816
0.03631	0.00206	0.45263
0.0365	0.00203	0.45027
0.037	0.00206	0.44892
0.0375	0.00222	0.45408
0.038	0.00284	0.46325
0.0385	0.00522	0.47233
0.039	0.0073	0.47674
0.0395	0.00555	0.47263
0.04	0.0024	0.45772
0.0405	0.00144	0.43175
0.041	0.0028	0.39651
0.0415	0.00281	0.35541
0.042	0.00125	0.31272
0.0425	0.000302871	0.27269
0.043	0.000240781	0.23867
0.0435	0.00197	0.21246
0.044	0.00451	0.19413
0.0445	0.00496	0.18231
0.045	0.00384	0.17476
0.0455	0.00247	0.16918
0.046	0.000509929	0.16369
0.0465	3.56323e-05	0.15717
0.047	0.000309827	0.14919
0.0475	0.000508891	0.13993
0.04786	0.000415975	0.13271
0.048	0.000385042	0.12992
0.0485	0.000652632	0.12004
0.049	0.000569074	0.11145
0.0495	0.000230419	0.10557
0.05	0.000776597	0.10379
0.0505	0.00133	0.1072
0.051	0.000844376	0.11616
0.0515	1.70343e-05	0.13002
0.052	0.0017	0.14709
0.0525	0.00413	0.16491
0.053	0.00415	0.18069
0.0535	0.00269	0.19201
0.054	0.00275	0.1973
0.0545	0.00452	0.19627
0.055	0.00358	0.18993
0.0555	0.00487	0.18039
0.056	0.00679	0.17041
0.0565	0.00532	0.16268
0.057	0.00392	0.15918
0.0575	0.0033	0.16055
0.058	0.00177	0.16581
0.0585	0.000635474	0.17247
0.059	0.00232	0.17713
0.0595	0.00245	0.17648
0.06	0.000296572	0.16839
0.0605	0.000412882	0.15271
0.061	0.00177	0.13144
0.0615	0.00342	0.10814
0.062	0.00334	0.08677
0.0625	0.00277	0.07038
0.063	0.00282	0.0602
0.0631	0.00279	0.05894
0.0635	0.00217	0.05542
0.064	0.00108	0.05373
0.0645	0.000547653	0.05233
0.065	0.000327506	0.04906
0.0655	0.00168	0.04302
0.066	0.00267	0.0347
0.0665	0.00342	0.02548
0.067	0.00575	0.01696
0.0675	0.00554	0.01027
0.068	0.00268	0.00582
0.0685	0.00221	0.00332
0.069	0.00478	0.00218
0.0695	0.00784	0.00193
0.07	0.00619	0.00246
0.0705	0.00266	0.00409
0.071	0.00105	0.0073
0.0715	0.00116	0.01242
0.072	0.00178	0.01931
0.0725	0.00113	0.02719
0.073	0.000321687	0.0348
0.0735	0.000775858	0.04071
0.074	0.00153	0.04385
0.0745	0.000678437	0.04406
0.075	0.000166462	0.04235
0.0755	0.000913736	0.04074
0.076	0.000510695	0.0417
0.0765	0.000197874	0.04727
0.077	0.00041774	0.05814
0.0775	0.000583771	0.07321
0.078	0.000149032	0.08976
0.0785	0.000114969	0.10431
0.079	0.000167265	0.11383
0.0795	0.000141458	0.11685
0.08	0.000731406	0.11409
0.0805	0.00105	0.10821
0.081	0.000431313	0.1029
0.0815	0.00137	0.10159
0.082	0.00348	0.10625
0.0825	0.0023	0.11668
0.083	0.0016	0.13066
0.08318	0.00195	0.13577
0.0835	0.00237	0.14466
0.084	0.00169	0.15499
0.0845	0.00185	0.15895
0.085	0.00274	0.1555
0.0855	0.00203	0.1454
0.086	0.000356951	0.1308
0.0865	0.000103428	0.11447
0.087	0.000568853	0.09905
0.0875	0.000537099	0.08644
0.088	0.000589487	0.07754
0.0885	0.000947492	0.07232
0.089	0.00157	0.07007
0.0895	0.00244	0.06987
0.09	0.00194	0.07086
0.0905	0.000889656	0.0725
0.091	0.000890779	0.07455
0.0915	0.000195447	0.0769
0.092	0.00102	0.07942
0.0925	0.0038	0.08186
0.093	0.00389	0.08404
0.0935	0.0023	0.0861
0.094	0.00154	0.08887
0.0945	0.000714329	0.094
0.095	0.00146	0.1037
0.0955	0.00536	0.12011
0.096	0.01142	0.14443
0.0965	0.01555	0.17616
0.097	0.01443	0.21282
0.0975	0.0083	0.2504
0.098	0.0028	0.28433
0.0985	0.00109	0.31084
0.099	0.000421798	0.3281
0.0995	0.000110525	0.33677
0.1	5.58298e-05	0.3398
0.1	5.5478e-05	0.33981
0.1005	0.000357643	0.34138
0.101	0.00214	0.34555
0.1015	0.0021	0.35499
0.102	0.000528814	0.37021
0.1025	0.00122	0.3895
0.103	0.0034	0.40942
0.1035	0.00377	0.42584
0.104	0.00147	0.43492
0.1045	9.07425e-05	0.43402
0.105	0.000123004	0.42227
0.1055	0.00131	0.40074
0.106	0.0043	0.3722
0.1065	0.00732	0.34052
0.107	0.0074	0.30991
0.1075	0.00548	0.2841
0.108	0.00335	0.26573
0.1085	0.00107	0.25595
0.109	0.00010287	0.25444
0.1095	0.000177861	0.25969
0.10965	0.000178238	0.2622
0.11	9.48965e-05	0.26943
0.1105	9.63908e-05	0.28114
0.111	9.72367e-05	0.2925
0.1115	0.000556214	0.30176
0.112	0.000956828	0.30801
0.1125	0.000778371	0.31134
0.113	0.000840141	0.313
0.1135	0.00159	0.31529
0.1145	0.00204	0.33425
0.1152	0.00103	0.36896
0.1159	0.0023	0.42455
0.1166	7.78858e-05	0.49524
0.1173	0.000483259	0.56836
0.118	0.000343112	0.62913
0.1187	0.00203	0.66673
0.1194	0.00135	0.67862
0.1201	0.00059927	0.67115
0.1208	0.00198	0.65647
0.1215	0.00133	0.64716
0.1222	0.000250317	0.65055
0.1229	0.0023	0.66502
0.1236	0.00101	0.68028
0.1243	0.00448	0.68223
0.125	0.00468	0.66036
0.1264	0.000133764	0.55206
0.1271	0.00135	0.4913
0.1278	0.00333	0.44638
0.1285	0.000446394	0.42547
0.1292	0.00246	0.42839
0.1299	0.00184	0.44885
0.1306	0.00185	0.47819
0.1313	0.00509	0.50836
0.132	0.00131	0.53392
0.1327	0.000392447	0.55329
0.1334	0.000759127	0.56934
0.1341	0.00246	0.58856
0.1348	0.00188	0.61861
0.1355	8.61492e-05	0.66468
0.1362	0.00312	0.72625
0.1369	0.00474	0.79565
0.1376	0.0021	0.85926
0.1383	0.00253	0.90181
0.139	0.0002116	0.91252
0.1397	0.00631	0.89074
0.14	0.00776	0.87389
0.1404	0.00571	0.84772
0.1411	0.000335484	0.80215
0.1418	0.000481989	0.77102
0.1425	0.00237	0.7604
0.1432	0.000745386	0.76216
0.1439	0.00142	0.75904
0.1446	0.00709	0.73511
0.1453	0.00583	0.68506
0.146	0.00163	0.61653
0.1467	0.00279	0.54532
0.1474	0.00681	0.4874
0.1481	0.0012	0.45311
0.1488	0.00158	0.44555
0.1495	0.00073081	0.46204
0.1502	0.000800659	0.49635
0.1509	0.00139	0.54041
0.1516	0.000199656	0.5855
0.1523	0.000424458	0.62392
0.153	0.000174599	0.65116
0.1537	0.00138	0.66808
0.1544	0.00314	0.68162
0.1551	0.000604133	0.70249
0.1558	0.00028471	0.73968
0.1565	0.002	0.79378
0.1572	0.00291	0.85349
0.1579	9.05399e-05	0.89871
0.1586	0.00353	0.91004
0.1593	0.0067	0.87965
0.16	0.00235	0.81635
0.16	0.00234	0.81633
0.1607	0.00188	0.74106
0.1614	0.00833	0.67522
0.1621	0.00647	0.63001
0.1628	0.00579	0.60287
0.1635	0.00171	0.58229
0.1642	0.000275444	0.55643
0.1649	0.0005925	0.51949
0.1656	0.000541708	0.47309
0.1663	0.00106	0.42374
0.167	0.00308	0.37938
0.1677	0.00308	0.34681
0.1684	0.00224	0.33075
0.1691	0.00115	0.33346
0.1698	0.000842566	0.35443
0.1705	0.000502073	0.3898
0.1712	0.00054514	0.43211
0.1719	0.00287	0.4715
0.1726	0.000772518	0.49883
0.1733	0.00142	0.50996
0.174	0.00192	0.50903
0.1747	0.00105	0.5075
0.1754	0.00106	0.51822
0.1761	0.00109	0.54696
0.1768	0.00237	0.58699
0.1775	0.00102	0.62127
0.1782	1.15692e-06	0.63154
0.1789	0.00271	0.60854
0.1796	0.00328	0.55665
0.1803	0.00129	0.49052
0.181	0.00168	0.42665
0.1817	0.0055	0.37573
0.1824	0.00419	0.33973
0.1831	0.000192578	0.31389
0.1838	7.68607e-06	0.29104
0.1845	3.59705e-05	0.26563
0.1852	1.54962e-05	0.23576
0.1859	0.00129	0.20319
0.1866	0.00428	0.17186
0.1873	0.00717	0.1461
0.188	0.00597	0.12957
0.1887	0.00364	0.12518
0.1894	0.000190593	0.13508
0.1901	0.00228	0.15945
0.19055	0.00302	0.18095
0.1908	0.0024	0.19436
0.1915	0.00018316	0.23093
0.1922	0.00219	0.25801
0.1929	0.00172	0.26795
0.1936	0.000884303	0.26151
0.1943	0.00104	0.24777
0.195	0.000837644	0.23842
0.1957	0.000190533	0.24042
0.1964	0.000566321	0.25202
0.1971	0.00192	0.26454
0.1978	0.00196	0.26785
0.1985	0.0024	0.2558
0.1992	0.00111	0.22868
0.1999	0.000363308	0.19239
0.22	0.00139	0.09027
0.25119	0.000829693	0.19146
0.28	0.00264	0.80621
0.32	0.00563	0.51318
0.34	0.00563	0.20733
0.38	0.00666	0.20814
0.42	0.00219	0.81111
0.44	0.01313	0.86942
0.48	0.00477	0.27301
0.52	0.00479	0.16599
0.56	0.000655761	0.79864
0.58	0.00617	0.9063
0.62	0.00658	0.40365
0.66	0.00148	0.13107
0.7	0.00317	0.67478
0.74	0.00377	0.70505
0.76	3.67878e-06	0.43417
0.8	0.000459463	0.06599
0.84	0.01932	0.56708
0.88	0.00116	0.69301
0.92	0.00134	0.14041
0.96	0.01011	0.18344
1	0.00298	0.73801

## Sheet: 4xCHASE-40
Set spin free evolution time T_FreeEvol, excluding Rf pulses (s)	Calculated overlap fidelity (4xCHASE-40, full transverse polarization)	Calculated overlap fidelity (4xCHASE-40, spin wave superposition)
1e-07	0.91352	0.99431
2e-07	0.91352	0.99431
2.44e-07	0.91352	0.99431
1.51826e-06	0.91355	0.99431
1.85227e-06	0.91356	0.99431
2.49087e-06	0.91358	0.99431
3.03886e-06	0.9136	0.99431
4.18107e-06	0.91363	0.99431
5.10091e-06	0.91365	0.99431
7.11831e-06	0.91371	0.99431
8.68434e-06	0.91375	0.99431
1.22226e-05	0.91385	0.99432
1.49116e-05	0.91393	0.99432
2.1093e-05	0.9141	0.99432
2.57334e-05	0.91423	0.99433
3.65078e-05	0.91452	0.99433
4.45395e-05	0.91474	0.99434
6.32957e-05	0.91526	0.99435
7.72208e-05	0.91564	0.99436
0.000109848	0.91653	0.99439
0.000134014	0.91718	0.99441
0.000190746	0.91869	0.99445
0.00023271	0.91979	0.99448
0.000331331	0.92233	0.99456
0.000404224	0.92415	0.99462
0.00057564	0.92825	0.99476
0.000702281	0.93109	0.99487
0.001	0.93713	0.99513
0.00122	0.94098	0.99533
0.00174	0.948	0.99579
0.00212	0.95146	0.99613
0.00302	0.95523	0.99686
0.00368	0.95585	0.99728
0.00525	0.95802	0.99794
0.0064	0.96243	0.99827
0.00912	0.96841	0.9986
0.01113	0.96793	0.99817
0.01585	0.97287	0.99814
0.01934	0.97243	0.99432
0.02089	0.96835	0.99434
0.02549	0.97548	0.99736
0.0301	0.97311	0.97668
0.0321	0.97769	0.96652
0.0341	0.97136	0.98422
0.0361	0.96548	0.99242
0.03631	0.96611	0.99227
0.0381	0.97686	0.99009
0.0401	0.95386	0.97308
0.041	0.91378	0.95141
0.0421	0.84049	0.91604
0.043	0.77138	0.88782
0.0441	0.69754	0.86601
0.0443	0.68756	0.86434
0.0451	0.66143	0.86557
0.0461	0.66812	0.88406
0.0469	0.70432	0.90798
0.0473	0.73053	0.92102
0.04786	0.77305	0.93861
0.0481	0.79188	0.9453
0.0491	0.86711	0.96575
0.0501	0.91746	0.97148
0.05159	0.92487	0.96211
0.0521	0.91311	0.95833
0.05401	0.86705	0.95624
0.0541	0.86615	0.95649
0.0561	0.88085	0.95526
0.0581	0.88935	0.93944
0.05839	0.88495	0.93794
0.0601	0.84218	0.93769
0.0621	0.81449	0.93692
0.0631	0.81833	0.93086
0.0641	0.82268	0.92305
0.0661	0.79758	0.9036
0.0681	0.73513	0.87105
0.0701	0.69009	0.83585
0.0721	0.66691	0.804
0.0741	0.62847	0.76033
0.0761	0.57869	0.68716
0.07698	0.56216	0.64364
0.0781	0.54801	0.5806
0.0801	0.52708	0.46566
0.0821	0.48115	0.37368
0.08318	0.44503	0.34071
0.0841	0.41303	0.32351
0.0861	0.35684	0.32213
0.0881	0.31647	0.35734
0.0901	0.26366	0.40472
0.0921	0.19067	0.44605
0.0941	0.12152	0.44906
0.0961	0.07729	0.38983
0.0981	0.06044	0.29276
0.1	0.06085	0.19661
0.10148	0.06484	0.13834
0.1051	0.07481	0.07245
0.10965	0.0618	0.03553
0.1151	0.00892	0.03529
0.11561	0.00777	0.03296
0.1201	0.00922	0.01977
0.1251	0.00884	0.00742
0.12661	0.01102	0.003
0.13211	0.00675	0.00527
0.13377	0.00359	0.0075
0.13761	0.00028713	0.00276
0.14	0.000125451	0.000388774
0.16	0.00358	0.0029
0.1708	0.00030608	0.000198603
0.19055	0.0034	0.000569414
0.1952	0.00204	9.43557e-05
0.22	0.00185	0.00163
0.23247	0.00107	0.00135
0.25119	0.00431	0.0018
0.2684	0.000380994	0.000284069
0.28	0.000419967	0.000671573
0.30645	0.000120777	0.000509547
0.32	0.00127	0.00101
0.34	0.000359261	0.000410338
0.3416	0.000208739	0.000285785
0.38	0.000372133	0.00243
0.3904	0.00022091	0.00463
0.4148	0.000174872	8.89064e-06
0.42	0.000670387	0.000271544
0.44	0.00396	0.000107503
0.4636	0.00113	0.00132
0.48	0.000757561	0.00062842
0.5124	0.000433568	0.000253429
0.52	0.000380935	0.00041796
0.5368	0.000474913	0.000395892
0.56	0.000225608	0.000670448
0.58	0.000766333	0.000798736
0.5856	0.000680671	0.000414146
0.62	0.000353174	0.00207
0.6344	0.00268	0.000547293
0.66	4.92982e-06	0.00434
0.6832	0.000601513	0.000429482
0.7	0.00557	0.00164
0.7076	0.00262	0.00196
0.74	0.00115	0.000222004
0.7564	3.77681e-05	0.000826749
0.76	9.84035e-05	0.00139
0.8	0.00143	0.00166
0.8052	0.000508726	0.00122
0.84	0.00111	0.000485317
0.854	0.00024511	0.000775032
0.88	9.93877e-05	0.00126
0.9028	0.00123	0.00199
0.92	0.000128948	5.20885e-05
0.9272	0.000621114	0.000845956
0.96	-	-
0.976	0.000119711	0.000665642
1	0.000445593	0.000360366
1.0248	0.00338	0.000247776
1.0736	0.00132	0.000911092
1.1224	0.00105	0.00155
1.1712	0.000867015	0.000133149
1.22	0.00105	0.000648518
