# Supplementary material for: Storing quantum coherence in a quantum dot nuclear spin ensemble for over 100 milliseconds
Source: Nat Commun. 2025 Dec 4;17:239. doi: 10.1038/s41467-025-66948-6 (PMC12783769; doi:10.1038/s41467-025-66948-6)
Supplement: Supplementary file 3 — Source Data [file 41467_2025_66948_MOESM3_ESM.zip › Fig5_4xCHASE-40.tsv]

Set spin free evolution time T_FreeEvol, excluding Rf pulses (s)	Calculated overlap fidelity (4xCHASE-40, full transverse polarization)	Calculated overlap fidelity (4xCHASE-40, spin wave superposition)
1.00E-07	0.91352	0.99431
2.00E-07	0.91352	0.99431
2.44E-07	0.91352	0.99431
1.52E-06	0.91355	0.99431
1.85E-06	0.91356	0.99431
2.49E-06	0.91358	0.99431
3.04E-06	0.9136	0.99431
4.18E-06	0.91363	0.99431
5.10E-06	0.91365	0.99431
7.12E-06	0.91371	0.99431
8.68E-06	0.91375	0.99431
1.22E-05	0.91385	0.99432
1.49E-05	0.91393	0.99432
2.11E-05	0.9141	0.99432
2.57E-05	0.91423	0.99433
3.65E-05	0.91452	0.99433
4.45E-05	0.91474	0.99434
6.33E-05	0.91526	0.99435
7.72E-05	0.91564	0.99436
1.10E-04	0.91653	0.99439
1.34E-04	0.91718	0.99441
1.91E-04	0.91869	0.99445
2.33E-04	0.91979	0.99448
3.31E-04	0.92233	0.99456
4.04E-04	0.92415	0.99462
5.76E-04	0.92825	0.99476
7.02E-04	0.93109	0.99487
0.001	0.93713	0.99513
0.00122	0.94098	0.99533
0.00174	0.948	0.99579
0.00212	0.95146	0.99613
0.00302	0.95523	0.99686
0.00368	0.95585	0.99728
0.00525	0.95802	0.99794
0.0064	0.96243	0.99827
0.00912	0.96841	0.9986
0.01113	0.96793	0.99817
0.01585	0.97287	0.99814
0.01934	0.97243	0.99432
0.02089	0.96835	0.99434
0.02549	0.97548	0.99736
0.0301	0.97311	0.97668
0.0321	0.97769	0.96652
0.0341	0.97136	0.98422
0.0361	0.96548	0.99242
0.03631	0.96611	0.99227
0.0381	0.97686	0.99009
0.0401	0.95386	0.97308
0.041	0.91378	0.95141
0.0421	0.84049	0.91604
0.043	0.77138	0.88782
0.0441	0.69754	0.86601
0.0443	0.68756	0.86434
0.0451	0.66143	0.86557
0.0461	0.66812	0.88406
0.0469	0.70432	0.90798
0.0473	0.73053	0.92102
0.04786	0.77305	0.93861
0.0481	0.79188	0.9453
0.0491	0.86711	0.96575
0.0501	0.91746	0.97148
0.05159	0.92487	0.96211
0.0521	0.91311	0.95833
0.05401	0.86705	0.95624
0.0541	0.86615	0.95649
0.0561	0.88085	0.95526
0.0581	0.88935	0.93944
0.05839	0.88495	0.93794
0.0601	0.84218	0.93769
0.0621	0.81449	0.93692
0.0631	0.81833	0.93086
0.0641	0.82268	0.92305
0.0661	0.79758	0.9036
0.0681	0.73513	0.87105
0.0701	0.69009	0.83585
0.0721	0.66691	0.804
0.0741	0.62847	0.76033
0.0761	0.57869	0.68716
0.07698	0.56216	0.64364
0.0781	0.54801	0.5806
0.0801	0.52708	0.46566
0.0821	0.48115	0.37368
0.08318	0.44503	0.34071
0.0841	0.41303	0.32351
0.0861	0.35684	0.32213
0.0881	0.31647	0.35734
0.0901	0.26366	0.40472
0.0921	0.19067	0.44605
0.0941	0.12152	0.44906
0.0961	0.07729	0.38983
0.0981	0.06044	0.29276
0.1	0.06085	0.19661
0.10148	0.06484	0.13834
0.1051	0.07481	0.07245
0.10965	0.0618	0.03553
0.1151	0.00892	0.03529
0.11561	0.00777	0.03296
0.1201	0.00922	0.01977
0.1251	0.00884	0.00742
0.12661	0.01102	0.003
0.13211	0.00675	0.00527
0.13377	0.00359	0.0075
0.13761	2.87E-04	0.00276
0.14	1.25E-04	3.89E-04
0.16	0.00358	0.0029
0.1708	3.06E-04	1.99E-04
0.19055	0.0034	5.69E-04
0.1952	0.00204	9.44E-05
0.22	0.00185	0.00163
0.23247	0.00107	0.00135
0.25119	0.00431	0.0018
0.2684	3.81E-04	2.84E-04
0.28	4.20E-04	6.72E-04
0.30645	1.21E-04	5.10E-04
0.32	0.00127	0.00101
0.34	3.59E-04	4.10E-04
0.3416	2.09E-04	2.86E-04
0.38	3.72E-04	0.00243
0.3904	2.21E-04	0.00463
0.4148	1.75E-04	8.89E-06
0.42	6.70E-04	2.72E-04
0.44	0.00396	1.08E-04
0.4636	0.00113	0.00132
0.48	7.58E-04	6.28E-04
0.5124	4.34E-04	2.53E-04
0.52	3.81E-04	4.18E-04
0.5368	4.75E-04	3.96E-04
0.56	2.26E-04	6.70E-04
0.58	7.66E-04	7.99E-04
0.5856	6.81E-04	4.14E-04
0.62	3.53E-04	0.00207
0.6344	0.00268	5.47E-04
0.66	4.93E-06	0.00434
0.6832	6.02E-04	4.29E-04
0.7	0.00557	0.00164
0.7076	0.00262	0.00196
0.74	0.00115	2.22E-04
0.7564	3.78E-05	8.27E-04
0.76	9.84E-05	0.00139
0.8	0.00143	0.00166
0.8052	5.09E-04	0.00122
0.84	0.00111	4.85E-04
0.854	2.45E-04	7.75E-04
0.88	9.94E-05	0.00126
0.9028	0.00123	0.00199
0.92	1.29E-04	5.21E-05
0.9272	6.21E-04	8.46E-04
0.96	-	-
0.976	1.20E-04	6.66E-04
1	4.46E-04	3.60E-04
1.0248	0.00338	2.48E-04
1.0736	0.00132	9.11E-04
1.1224	0.00105	0.00155
1.1712	8.67E-04	1.33E-04
1.22	0.00105	6.49E-04
