# Supplementary material for: Storing quantum coherence in a quantum dot nuclear spin ensemble for over 100 milliseconds
Source: Nat Commun. 2025 Dec 4;17:239. doi: 10.1038/s41467-025-66948-6 (PMC12783769; doi:10.1038/s41467-025-66948-6)
Supplement: Supplementary file 3 — Source Data [file 41467_2025_66948_MOESM3_ESM.zip › Fig5_FID.tsv]

Set spin free evolution time T_FreeEvol, excluding Rf pulses (s)	Calculated overlap fidelity (FID, full transverse polarization)	Calculated overlap fidelity (FID, spin wave superposition)
1.00E-07	1	1
2.00E-07	1	1
1.12E-06	1	1
1.52E-06	1	1
2.13E-06	0.99999	1
2.49E-06	0.99999	1
4.18E-06	0.99998	1
7.09E-06	0.99994	1
7.12E-06	0.99994	1
1.22E-05	0.99981	0.99999
2.09E-05	0.99946	0.99998
2.11E-05	0.99945	0.99998
3.65E-05	0.99835	0.99993
4.94E-05	0.99698	0.99988
6.33E-05	0.99504	0.9998
1.00E-04	0.98768	0.9995
1.10E-04	0.98515	0.9994
1.32E-04	0.97865	0.99913
1.91E-04	0.9559	0.99819
2.05E-04	0.94907	0.9979
3.00E-04	0.89447	0.99554
3.31E-04	0.87283	0.99457
3.36E-04	0.86969	0.99442
4.51E-04	0.77754	0.99001
5.00E-04	0.7339	0.98775
5.76E-04	0.66381	0.98386
5.91E-04	0.64956	0.98302
7.00E-04	0.54613	0.9764
7.93E-04	0.46042	0.96998
9.00E-04	0.3695	0.96186
0.001	0.29354	0.95353
0.00101	0.28367	0.9523
0.0011	0.22841	0.94462
0.00118	0.18639	0.93752
0.0013	0.13012	0.92522
0.0015	0.06926	0.90425
0.0017	0.03504	0.88231
0.00174	0.03065	0.87809
0.0019	0.0171	0.86001
0.0021	0.00801	0.83791
0.0023	0.00345	0.81648
0.0025	0.00127	0.79616
0.0027	4.21E-04	0.77727
0.0029	2.96E-04	0.76002
0.00302	3.52E-04	0.75051
0.0031	3.87E-04	0.74454
0.0033	3.66E-04	0.73087
0.0035	2.07E-04	0.71892
0.0037	1.39E-04	0.70856
0.0039	3.82E-04	0.69958
0.0041	9.20E-04	0.69173
0.0043	0.00149	0.68474
0.0045	0.0018	0.67831
0.0047	0.00169	0.67215
0.0049	0.00124	0.66599
0.0051	7.07E-04	0.65959
0.00525	4.27E-04	0.65457
0.0053	3.76E-04	0.65275
0.0055	4.95E-04	0.6453
0.0057	0.0012	0.63713
0.0059	0.00249	0.62816
0.0061	0.00419	0.61838
0.0063	0.00596	0.60779
0.0065	0.00723	0.59645
0.0067	0.00744	0.58445
0.0069	0.00635	0.57191
0.0071	0.00426	0.55896
0.0073	0.00205	0.54575
0.0075	6.58E-04	0.53245
0.0077	4.92E-04	0.51924
0.0079	0.00121	0.50628
0.0081	0.00205	0.49376
0.0083	0.00237	0.48185
0.0085	0.00205	0.47073
0.0087	0.0014	0.46056
0.0089	7.70E-04	0.4515
0.0091	3.41E-04	0.44371
0.00912	3.09E-04	0.443
0.0093	1.10E-04	0.43733
0.0095	2.31E-05	0.43248
0.0097	3.64E-05	0.42928
0.0099	9.70E-05	0.42783
0.01	1.21E-04	0.42779
0.0105	3.06E-05	0.43469
0.011	6.10E-04	0.45346
0.0115	0.00248	0.48309
0.012	0.00418	0.52104
0.0125	0.00393	0.56325
0.013	0.00145	0.60462
0.0135	8.66E-05	0.63995
0.014	3.36E-04	0.66515
0.0145	2.81E-04	0.67852
0.015	4.97E-04	0.6814
0.0155	7.71E-04	0.67807
0.01585	0.00119	0.67527
0.016	0.00138	0.67457
0.0165	0.00132	0.67689
0.017	2.18E-04	0.68898
0.0175	1.97E-04	0.71137
0.018	3.13E-04	0.7408
0.0185	3.98E-04	0.77116
0.019	0.00301	0.79517
0.0195	0.00463	0.80651
0.02	0.00346	0.80143
0.0205	0.00147	0.77957
0.02089	4.20E-04	0.75244
0.021	2.90E-04	0.74377
0.0215	5.27E-04	0.69905
0.022	0.00146	0.65125
0.0225	0.00339	0.60564
0.023	0.00578	0.56594
0.0235	0.00437	0.53383
0.024	0.00101	0.50904
0.0245	6.02E-04	0.48973
0.025	6.35E-04	0.47321
0.0255	0.00119	0.45669
0.026	0.00571	0.43794
0.0265	0.00889	0.41578
0.027	0.00653	0.39029
0.0275	0.00328	0.36267
0.028	0.00196	0.33493
0.0285	0.00181	0.3095
0.029	0.0018	0.28886
0.0295	0.00119	0.27536
0.03	1.26E-04	0.27106
0.0305	5.81E-04	0.27747
0.031	0.00255	0.29518
0.0315	0.00213	0.32331
0.032	1.68E-04	0.35913
0.0325	0.00162	0.39814
0.033	0.00347	0.43479
0.0335	0.00163	0.46372
0.034	5.97E-04	0.48124
0.0345	0.00155	0.48638
0.035	0.002	0.48118
0.0355	0.00205	0.47
0.036	0.00208	0.45816
0.03631	0.00206	0.45263
0.0365	0.00203	0.45027
0.037	0.00206	0.44892
0.0375	0.00222	0.45408
0.038	0.00284	0.46325
0.0385	0.00522	0.47233
0.039	0.0073	0.47674
0.0395	0.00555	0.47263
0.04	0.0024	0.45772
0.0405	0.00144	0.43175
0.041	0.0028	0.39651
0.0415	0.00281	0.35541
0.042	0.00125	0.31272
0.0425	3.03E-04	0.27269
0.043	2.41E-04	0.23867
0.0435	0.00197	0.21246
0.044	0.00451	0.19413
0.0445	0.00496	0.18231
0.045	0.00384	0.17476
0.0455	0.00247	0.16918
0.046	5.10E-04	0.16369
0.0465	3.56E-05	0.15717
0.047	3.10E-04	0.14919
0.0475	5.09E-04	0.13993
0.04786	4.16E-04	0.13271
0.048	3.85E-04	0.12992
0.0485	6.53E-04	0.12004
0.049	5.69E-04	0.11145
0.0495	2.30E-04	0.10557
0.05	7.77E-04	0.10379
0.0505	0.00133	0.1072
0.051	8.44E-04	0.11616
0.0515	1.70E-05	0.13002
0.052	0.0017	0.14709
0.0525	0.00413	0.16491
0.053	0.00415	0.18069
0.0535	0.00269	0.19201
0.054	0.00275	0.1973
0.0545	0.00452	0.19627
0.055	0.00358	0.18993
0.0555	0.00487	0.18039
0.056	0.00679	0.17041
0.0565	0.00532	0.16268
0.057	0.00392	0.15918
0.0575	0.0033	0.16055
0.058	0.00177	0.16581
0.0585	6.35E-04	0.17247
0.059	0.00232	0.17713
0.0595	0.00245	0.17648
0.06	2.97E-04	0.16839
0.0605	4.13E-04	0.15271
0.061	0.00177	0.13144
0.0615	0.00342	0.10814
0.062	0.00334	0.08677
0.0625	0.00277	0.07038
0.063	0.00282	0.0602
0.0631	0.00279	0.05894
0.0635	0.00217	0.05542
0.064	0.00108	0.05373
0.0645	5.48E-04	0.05233
0.065	3.28E-04	0.04906
0.0655	0.00168	0.04302
0.066	0.00267	0.0347
0.0665	0.00342	0.02548
0.067	0.00575	0.01696
0.0675	0.00554	0.01027
0.068	0.00268	0.00582
0.0685	0.00221	0.00332
0.069	0.00478	0.00218
0.0695	0.00784	0.00193
0.07	0.00619	0.00246
0.0705	0.00266	0.00409
0.071	0.00105	0.0073
0.0715	0.00116	0.01242
0.072	0.00178	0.01931
0.0725	0.00113	0.02719
0.073	3.22E-04	0.0348
0.0735	7.76E-04	0.04071
0.074	0.00153	0.04385
0.0745	6.78E-04	0.04406
0.075	1.66E-04	0.04235
0.0755	9.14E-04	0.04074
0.076	5.11E-04	0.0417
0.0765	1.98E-04	0.04727
0.077	4.18E-04	0.05814
0.0775	5.84E-04	0.07321
0.078	1.49E-04	0.08976
0.0785	1.15E-04	0.10431
0.079	1.67E-04	0.11383
0.0795	1.41E-04	0.11685
0.08	7.31E-04	0.11409
0.0805	0.00105	0.10821
0.081	4.31E-04	0.1029
0.0815	0.00137	0.10159
0.082	0.00348	0.10625
0.0825	0.0023	0.11668
0.083	0.0016	0.13066
0.08318	0.00195	0.13577
0.0835	0.00237	0.14466
0.084	0.00169	0.15499
0.0845	0.00185	0.15895
0.085	0.00274	0.1555
0.0855	0.00203	0.1454
0.086	3.57E-04	0.1308
0.0865	1.03E-04	0.11447
0.087	5.69E-04	0.09905
0.0875	5.37E-04	0.08644
0.088	5.89E-04	0.07754
0.0885	9.47E-04	0.07232
0.089	0.00157	0.07007
0.0895	0.00244	0.06987
0.09	0.00194	0.07086
0.0905	8.90E-04	0.0725
0.091	8.91E-04	0.07455
0.0915	1.95E-04	0.0769
0.092	0.00102	0.07942
0.0925	0.0038	0.08186
0.093	0.00389	0.08404
0.0935	0.0023	0.0861
0.094	0.00154	0.08887
0.0945	7.14E-04	0.094
0.095	0.00146	0.1037
0.0955	0.00536	0.12011
0.096	0.01142	0.14443
0.0965	0.01555	0.17616
0.097	0.01443	0.21282
0.0975	0.0083	0.2504
0.098	0.0028	0.28433
0.0985	0.00109	0.31084
0.099	4.22E-04	0.3281
0.0995	1.11E-04	0.33677
0.1	5.58E-05	0.3398
0.1	5.55E-05	0.33981
0.1005	3.58E-04	0.34138
0.101	0.00214	0.34555
0.1015	0.0021	0.35499
0.102	5.29E-04	0.37021
0.1025	0.00122	0.3895
0.103	0.0034	0.40942
0.1035	0.00377	0.42584
0.104	0.00147	0.43492
0.1045	9.07E-05	0.43402
0.105	1.23E-04	0.42227
0.1055	0.00131	0.40074
0.106	0.0043	0.3722
0.1065	0.00732	0.34052
0.107	0.0074	0.30991
0.1075	0.00548	0.2841
0.108	0.00335	0.26573
0.1085	0.00107	0.25595
0.109	1.03E-04	0.25444
0.1095	1.78E-04	0.25969
0.10965	1.78E-04	0.2622
0.11	9.49E-05	0.26943
0.1105	9.64E-05	0.28114
0.111	9.72E-05	0.2925
0.1115	5.56E-04	0.30176
0.112	9.57E-04	0.30801
0.1125	7.78E-04	0.31134
0.113	8.40E-04	0.313
0.1135	0.00159	0.31529
0.1145	0.00204	0.33425
0.1152	0.00103	0.36896
0.1159	0.0023	0.42455
0.1166	7.79E-05	0.49524
0.1173	4.83E-04	0.56836
0.118	3.43E-04	0.62913
0.1187	0.00203	0.66673
0.1194	0.00135	0.67862
0.1201	5.99E-04	0.67115
0.1208	0.00198	0.65647
0.1215	0.00133	0.64716
0.1222	2.50E-04	0.65055
0.1229	0.0023	0.66502
0.1236	0.00101	0.68028
0.1243	0.00448	0.68223
0.125	0.00468	0.66036
0.1264	1.34E-04	0.55206
0.1271	0.00135	0.4913
0.1278	0.00333	0.44638
0.1285	4.46E-04	0.42547
0.1292	0.00246	0.42839
0.1299	0.00184	0.44885
0.1306	0.00185	0.47819
0.1313	0.00509	0.50836
0.132	0.00131	0.53392
0.1327	3.92E-04	0.55329
0.1334	7.59E-04	0.56934
0.1341	0.00246	0.58856
0.1348	0.00188	0.61861
0.1355	8.61E-05	0.66468
0.1362	0.00312	0.72625
0.1369	0.00474	0.79565
0.1376	0.0021	0.85926
0.1383	0.00253	0.90181
0.139	2.12E-04	0.91252
0.1397	0.00631	0.89074
0.14	0.00776	0.87389
0.1404	0.00571	0.84772
0.1411	3.35E-04	0.80215
0.1418	4.82E-04	0.77102
0.1425	0.00237	0.7604
0.1432	7.45E-04	0.76216
0.1439	0.00142	0.75904
0.1446	0.00709	0.73511
0.1453	0.00583	0.68506
0.146	0.00163	0.61653
0.1467	0.00279	0.54532
0.1474	0.00681	0.4874
0.1481	0.0012	0.45311
0.1488	0.00158	0.44555
0.1495	7.31E-04	0.46204
0.1502	8.01E-04	0.49635
0.1509	0.00139	0.54041
0.1516	2.00E-04	0.5855
0.1523	4.24E-04	0.62392
0.153	1.75E-04	0.65116
0.1537	0.00138	0.66808
0.1544	0.00314	0.68162
0.1551	6.04E-04	0.70249
0.1558	2.85E-04	0.73968
0.1565	0.002	0.79378
0.1572	0.00291	0.85349
0.1579	9.05E-05	0.89871
0.1586	0.00353	0.91004
0.1593	0.0067	0.87965
0.16	0.00235	0.81635
0.16	0.00234	0.81633
0.1607	0.00188	0.74106
0.1614	0.00833	0.67522
0.1621	0.00647	0.63001
0.1628	0.00579	0.60287
0.1635	0.00171	0.58229
0.1642	2.75E-04	0.55643
0.1649	5.93E-04	0.51949
0.1656	5.42E-04	0.47309
0.1663	0.00106	0.42374
0.167	0.00308	0.37938
0.1677	0.00308	0.34681
0.1684	0.00224	0.33075
0.1691	0.00115	0.33346
0.1698	8.43E-04	0.35443
0.1705	5.02E-04	0.3898
0.1712	5.45E-04	0.43211
0.1719	0.00287	0.4715
0.1726	7.73E-04	0.49883
0.1733	0.00142	0.50996
0.174	0.00192	0.50903
0.1747	0.00105	0.5075
0.1754	0.00106	0.51822
0.1761	0.00109	0.54696
0.1768	0.00237	0.58699
0.1775	0.00102	0.62127
0.1782	1.16E-06	0.63154
0.1789	0.00271	0.60854
0.1796	0.00328	0.55665
0.1803	0.00129	0.49052
0.181	0.00168	0.42665
0.1817	0.0055	0.37573
0.1824	0.00419	0.33973
0.1831	1.93E-04	0.31389
0.1838	7.69E-06	0.29104
0.1845	3.60E-05	0.26563
0.1852	1.55E-05	0.23576
0.1859	0.00129	0.20319
0.1866	0.00428	0.17186
0.1873	0.00717	0.1461
0.188	0.00597	0.12957
0.1887	0.00364	0.12518
0.1894	1.91E-04	0.13508
0.1901	0.00228	0.15945
0.19055	0.00302	0.18095
0.1908	0.0024	0.19436
0.1915	1.83E-04	0.23093
0.1922	0.00219	0.25801
0.1929	0.00172	0.26795
0.1936	8.84E-04	0.26151
0.1943	0.00104	0.24777
0.195	8.38E-04	0.23842
0.1957	1.91E-04	0.24042
0.1964	5.66E-04	0.25202
0.1971	0.00192	0.26454
0.1978	0.00196	0.26785
0.1985	0.0024	0.2558
0.1992	0.00111	0.22868
0.1999	3.63E-04	0.19239
0.22	0.00139	0.09027
0.25119	8.30E-04	0.19146
0.28	0.00264	0.80621
0.32	0.00563	0.51318
0.34	0.00563	0.20733
0.38	0.00666	0.20814
0.42	0.00219	0.81111
0.44	0.01313	0.86942
0.48	0.00477	0.27301
0.52	0.00479	0.16599
0.56	6.56E-04	0.79864
0.58	0.00617	0.9063
0.62	0.00658	0.40365
0.66	0.00148	0.13107
0.7	0.00317	0.67478
0.74	0.00377	0.70505
0.76	3.68E-06	0.43417
0.8	4.59E-04	0.06599
0.84	0.01932	0.56708
0.88	0.00116	0.69301
0.92	0.00134	0.14041
0.96	0.01011	0.18344
1	0.00298	0.73801
